# Supplementary material for: Pathogenetic Insights into Developmental Coordination Disorder Reveal Substantial Overlap with Movement Disorders
Source: Brain Sci. 2023 Nov 23;13(12):1625. doi: 10.3390/brainsci13121625 (PMC10741651; doi:10.3390/brainsci13121625)
Supplement: Supplementary file 1 [file brainsci-13-01625-s001.zip]

Archive with 14 entries (14 files):
- Supplementary Figure S1. Developmental stages.pptx
- Supplementary Figure S2. Overview of results of literature search.pptx
- Supplementary Figure S3. Temporal gene expression in cerebellum, basal ganglia and frontal cortex.pptx
- Supplementary File S1. Search strategy in PubMed.pdf
- Supplementary File S2. 200 DCD-predicted genes .pdf
- Supplementary File S3. Shared DCD-associated_MD gene co-expression network.xlsx
- Supplementary File S4. Literature research results - May 2022 .xlsx
- Supplementary File S5. CNV loci associated with DCD in literature.xlsx
- Supplementary File S6. Biological pathway analysis results for the DCD-associated gene co-expression network.xlsx
- Supplementary File S7. Biological pathway analysis results for the DCD-associated_MD gene co-expression network.xlsx
- Supplementary Table S1. Association to disease of DCD genes.pdf
- Supplementary Table S2. Descriptives of temporal gene expression data.pdf
- Supplementary Table S3. Descriptives of tissue gene expression data.pdf
- Supplementary Table S4. Predicted genes listed in movement disorder gene panels.pdf
