# Supplementary material for: Pathogenetic Insights into Developmental Coordination Disorder Reveal Substantial Overlap with Movement Disorders
Source: Brain Sci. 2023 Nov 23;13(12):1625. doi: 10.3390/brainsci13121625 (PMC10741651; doi:10.3390/brainsci13121625)
Supplement: Supplementary file 1 [file brainsci-13-01625-s001.zip › Supplementary File S3. Shared DCD-associated_MD gene co-expression network.xlsx]

## Sheet: Read_me
Legend
The five columns are five gene lists. Each column contains the genes associated with each condition plus 200 predicted genes.
The genes for the DCD column were retrieved from literature, as described in the methods and as shown in Table 1.
The genes for the other movement disorder columns (ataxia, chorea, dystonia and myoclonus) were retrieved from the Task Force on Genetic Nomenclature in Movement Disorders (Lange LM et al., Mov Disord. 2022;37(5):905-935.)
The 200 predicted genes for each gene list were retrieved using the the network function of the program MetaBrain (https://network.metabrain.nl).
Together, all these genes form the shared DCD-associated/MD gene co-expression network.

## Sheet: Sheet1
DCD	Ataxia	Chorea	Dystonia	Myoclonus
ABCC8	AAAS	ACAT1	ACAT1	CARS2
CNTN4	AARS2	ADAR	ACTB	CLN3
CTNNA3	ABCA2	ATN1	ADAR1	CLN5
FHIT	ABCB7	C9orf72	ANO3	CLN6
GAP43	ABCD1	CP	ATP1A3	CLN8
KCNJ11	ABHD12	FOXG1	ATP7B	DHDDS
KLF7	ACP33	FTL	ATXN3	DNAJC5
LSAMP	ADCK3	GCDH	BCAP31	GLRA1
PTPRN2	ADGRG1	GNAO1	C19orf12	SLC6A5
RBFOX1	ADPRHL2	HPRT	COX20	GLRB
SHANK3	AFG3L2	HTT	CP	GRIA3
VIPR2	AHI1	JPH3	DCAF17	MFSD8
TSPAN7	AIFM1	MUT	DDC	mt-MTTK
NRXN1	ALDH5A1	NKX2-1	DNAJC12	SAMD12
SNAP91	ALG6	PANK2	DNAJC6	RAPGEF2
CELF3	ANO10	PCCA	EIF2AK2	SCARB2
UNC13A	APTX	PCCB	FA2H	SEMA6B
JPH4	ARL13B	PDE10A	FITM2	SERPINI1
EEF1A2	ARX	PRNP	FOXG1	SCN8A
KCNQ2	ATAD3A	RNF216	FTL	FOLR1
BRSK2	ATM	TBP	GCDH	CHD2
SEMA6B	ATN1	VPS13A	GCH1	CUX2
ATP2B2	ATP7B	XK	GLB1	GLDC
JPH3	ATXN1	RERE	GNAL	AMT
PHACTR3	ATXN10	BSN	GNAO1	PIGA
CTNNA2	ATXN2	HCFC1	HPCA	SCN1A
TLCD3B	ATXN3	DENND1A	HPRT	SLC6A1
IGSF21	ATXN7	HRH3	IRF2BPL	TBC1D24
CADM2	ATXN8OS	ECPAS	KCTD17	CSTB
NTM	AUH	PACS1	KIF1C	EPM2A
HECW1	B4GALNT1	AL158212.3	KMT2B	GOSR2
SEPTIN3	BCKDHB	PRR12	MECR	KCTD7
AC005696.4	BCS1L	TOM1L2	mt-ND6	NEU1
CPLX1	BEAN1	SLC25A23	MUT	NHLRC1
CACNA1A	BRAT1	CRTC1	OPA1	NUS1
ADD2	BTD	SCAP	PANK2	TPP1
SCG3	C10orf2	NUP214	PCCA	KCTD17
RUNDC3A	C5orf42	PDPK1	PCCB	SGCE
SYT3	C9orf72	ZER1	PLA2G6	ATM
CRMP1	CA8	ST8SIA3	PRKRA	ATN1
MAPK8IP2	CACNA1A	PDXK	PTS	MT-ATP6
KIF1A	CACNA1G	POM121	QDPR	NPC1
SPTB	CACNA2D2	EPHX1	SERAC1	PRKCG
MGAT5B	CAPN1	KIAA0100	SGCE	SACS
RIMS3	CC2D2A	MINK1	SLC19A3	CACNA1A
PPFIA3	CCDC88C	CAMTA2	SLC30A10	ANO3
NRXN2	CEP290	AP3D1	SLC39A14	HTT
RIT2	CLCN2	ACO2	SLC6A3	NKX2-1
BCAS1	CLN5	PPP2R2C	SPR	KIF5A
ASTN1	CLN6	FBXL16	SQSTM1	GBA
TMEM151B	COA7	PARN	SUCLA2	APP
RTN2	COG5	TPPP	TAF1	ASAH1
NMNAT2	COX10	LRPPRC	TH	CSNK2B
FBXL16	COX15	PPP1R13B	THAP1	CTSA
CDH22	COX20	DGLUCY	TIMM8A	EEF1A2
RNF165	CP	TRAPPC9	TOR1A	FARS2
CELF4	CSTB	HECTD4	TUBB4A	PRNP
CSMD1	CTC1	ARHGAP35	VAC14	PSEN1
ATCAY	CTDP1	PTPN23	VPS16	RORB
ELAVL3	CTSA	VWA8	WDR45	RPS6KA3
AMER3	CTSF	ATP6V0A1	ATXN10	SCN2A
PPP2R2C	CUL4B	RIMS2	CTSD	SETD1B
CELSR3	CWF19L1	CIC	CLTC	SLC2A1
GRAMD1B	CYP27A1	DCAF11	FN3K	SYNGAP1
CNTN1	CYP7B1	PRPF8	IMMT	UBE3A
CAMTA2	DAB1	TPP1	AARS	mUDPC7
TRIM67	DARS2	PLEKHM3	ATIC	ATP6AP1
PSD	DDHD2	OTUD7A	OCIAD1	LAMP1
LRRTM1	DKC1	TTC7B	PRDX2	IGF2R
ATP1A3	DLD	AC005696.4	LRPPRC	TM9SF2
DUSP8	DNAJC19	ADCY5	PHYH	GPR107
BCR	DNMT1	HSPA9	PNPLA6	GRIA2
NEURL1	DOCK3	ADD1	ANAPC13	NCSTN
NTRK2	EBF3	PRRC2B	TKT	RTN3
CHRNA4	EIF2B1	MPP2	GHITM	KIDINS220
PAIP2B	EIF2B2	WDR7	ATP6V0D1	SEL1L
KCNK12	EIF2B3	WDTC1	SAMM50	STT3A
DLG4	EIF2B4	NF1	TMEM230	ATP6AP2
AGAP2	EIF2B5	NUP133	ABCF3	LIPA
MAPT-AS1	ELOVL4	POM121C	ACO2	WDFY3
FGF12	ELOVL5	ANK2	ACTR10	CLSTN1
IQSEC2	EPM2A	TMEM8B	COPG1	CTSD
MAPT	ERCC4	CALM1	LARS	GANAB
TNR	EXOSC3	FECH	SARAF	APLP2
PTPRN	FA2H	CLPB	RTN4	PLBD2
CYFIP2	FGF14	PCNX3	USP5	PSAP
INA	FOLR1	KSR2	TSN	TMEM30A
GRIK2	FOXRED1	AC092720.2	PCMT1	ATRN
IQSEC3	FXN	ALDH6A1	TM9SF2	ATF6B
SCRT1	GALC	CREBBP	NCSTN	NRCAM
PPP1R1A	GAN659	TPD52L1	FIG4	ABCA3
CIT	GBA	CDC42BPB	RAB1A	TMEM59
KCND1	GBA2660	SIRPA	MINK1	ELMOD1
SYBU	GDAP2	PPP6R1	PSMA7	TMBIM6
SVOP	GFAP	GRIK5	PSMD2	SCD5
CARMIL2	GJC2	UNC13A	PAFAH1B1	ATP2A2
SEZ6L	GLB1	OGDH	MIA3	SMPD1
RASGEF1C	GOSR2	FBXO41	GPAA1	RNF130
PIK3R1	GRID2	TBC1D5	PSMF1	CPD
FHDC1	GRN	PHF20	HSPA9	NPTN
SLITRK3	HEPACAM	RIMS1	NDUFS2	FAIM2
ADAM22	HEXA	MYBPC1	TMEM147	SLC4A10
MGLL	HEXB	BAHCC1	TMEM151A	KIAA1109
DEAF1	HIBCH	MCCC1	TMEM208	GRN
DBNDD1	HSD17B4	NALCN	TPP1	TGOLN2
CPLX2	ITPR1	XPO4	ATP6AP2	SPTLC1
PLCB1	KCNA2	ATRN	OGDH	SERINC3
TNPO2	KCNC3	ETFDH	PSAP	BACE1
PLCXD2	KCND3	SYT14	DPYSL2	SLC12A5
CAMSAP3	KCNJ10	NDUFS1	TUFM	RNF13
KCNT1	KCTD7	DOCK9	RNF167	DNM1
L1CAM	KIAA0226	HUWE1	DDX1	SARAF
SPTBN1	KIAA0415	PUM2	CSE1L	SCN3B
KIF3C	KIAA1840	ERC1	CRBN	SERINC1
DLGAP3	KIF1A	GPR88	EPRS	GPM6B
DENND6B	KIF1C	FTO	NPEPPS	KCNQ2
SPTSSB	L2HGDH	PIP4K2C	COPS7A	GLG1
SPATA20	LMNB1	FAM155A	MDH2	CLCN6
CHGB	LRPPRC	NPRL3	AKTIP	SLC23A2
RIMS2	LYST	YY1AP1	UBQLN1	C20orf194
CACNA1I	MAG	NUP155	STAM	HEXA
VAT1L	MAN2B1	IGF2R	DLAT	ADAM9
BSN	MECP2	NMNAT2	GARS	NCAM1
GSK3B	MFSD8	SBF1	FKBP3	CELSR2
GDAP1L1	MKS1	ATP2B3	NDFIP1	STXBP1
LINGO1	MLC1	SLC6A8	ATP6V1H	CANX
MCF2L	MMACHC	MECP2	CANX	ABHD6
PTK2B	MPV17	SRCIN1	SNU13	VPS13A
ZNF385B	MRE11A	PIP5K1C	ME2	LRP1
SLC8A2	MSTO1	ZCCHC14	ATP6V1D	CLCN7
SEPTIN5	MT-ATP6	TMEM151A	NRDC	SYNJ1
TMEM63C	MTCL1	ARHGAP33	SMPD1	CADM2
CAMK1D	MTFMT	CTIF	NDUFV1	PIANP
NR2F1-AS1	MTTP	KIF1A	NDUFS1	PCDH9
ACTL6B	MVK	ATG13	PLEKHB2	RAB3C
PAK5	NDUFA10	PC	VBP1	UBR3
FBXO41	NDUFAF2	PPP1R1B	DYNC1LI1	SYT11
PITPNC1	NDUFAF6	DAB2IP	PSMD6	CLTC
CSMD3	NDUFS3	PHKB	DSTN	NPEPPS
SH3GL2	NDUFS4	SHANK3	CCT5	LAMP2
HCN2	NDUFS7	PACS2	FARSB	DNAJC3
CKMT1B	NDUFS8	TECPR2	RUFY3	POLR2A
KCND2	NFASC	SMPD1	CTSA	PDIA3
KCNQ3	NHLRC1	FBXL18	RRAGB	CTSB
KNDC1	NOP56	UNC79	GFPT1	ATP2C1
RAB3C	NPC1	WDR48	COPA	VPS13C
RAB15	NPC2	DUSP8	STX7	COMT
MAP3K10	NPHP1	DOCK3	CUL2	RPN2
NSG1	NUBPL	CDS2	SMAP1	PJA2
MAP1A	NUS1	CYFIP2	MRPS35	ASTN1
RASSF2	OFD1	TBC1D13	USP32	RER1
PAK6	OPA1	GLG1	PSMC4	ADAM10
SCN3B	OPHN1	PPM1K	NARS2	PIGT
LINC00689	OTC	PRR36	CAB39	PPT1
ANK2	PANK2	ATIC	ATP5F1B	REEP5
GGTA1P	PDHX	FAM107A	ARL8B	SLC9A6
CAMKK2	PDYN	RAPGEF1	GANAB	ABCG1
APC2	PEX10	TRPC4AP	HCN2	CLSTN3
SLC8A3	PEX2	MEGF8	RAB6A	SYVN1
FRRS1L	PEX6	FOXK1	PDHB	LMBRD1
DMTN	PEX7	VAC14	IARS2	PDPK1
SCN2A	PHYH	HCN2	SLC25A11	BCAP29
TMOD2	PIBF1	SRGAP3	SERINC1	DNASE2
PPFIA4	PLA2G6	SAMD4B	COPS4	AGAP2
CADM3	PLP1	CNOT1	SDHA	FAM234A
AL356056.2	PMM2	RALGAPB	PSME3	VPS41
PIP5K1C	PMPCA	CDKL5	PHB	C6orf89
TMEM35A	PNK	PMPCB	RPN2	MAPK8IP3
DPYSL3	PNKP	CELF3	RAP1GDS1	SORT1
DLGAP4	PNP	ARRB1	SRP54	SLC22A23
ADAM23	PNPLA6	SEZ6L2	VPS35	NOMO1
MAST1	POLR1C	AGAP2	UQCRC2	ITM2B
MAP3K13	POLR3A	AC009102.2	CHID1	ATP6V0A1
MAP1B	POLR3B	DDN	RABGGTA	ATP1A3
NRSN2	PPP2R2B	NAT8L	CUL3	SLC11A2
FAIM2	PRF1	BAP1	UQCRC1	MAN2A2
MYT1L	PRKCG	USP20	RANGAP1	CDH10
JAZF1	PRKCG482	SLC23A2	COPS8	KIAA1549L
DNER	PRPS1	USP9X	TMEM120A	SLC39A7
RNF150	PRX	LARS	PHKB	ABHD16A
CNTNAP5	PSEN1	ASH1L	UBLCP1	ADAM23
CADPS	PTRH2	APBA1	SDAD1	CALR
TMCC3	PUM1	SYN1	DNER	DGCR2
DCX	RARS	DGKB	RTN3	SLC38A7
PDZD4	REEP1	EXOC6B	PTPN23	ARL8B
CPE	RELN	UBAP2	LDHD	ERMP1
ARHGAP39	RFC1	C1S	PTGES3	PLOD3
APBA1	RNF168	SCAF1	SCOC	TMEM59L
STX1B	RNF216	TNRC18	UBE2A	SRPRA
AOAH	ROGDI	NT5DC1	METTL5	MFSD1
CELF5	RPGRIP1L	SCN3B	CYB5R3	FEZ2
FAM189A1	RRM2B	ATG2B	SSR1	TOLLIP
KLF6	RTN4IP1	ALDH2	EXOC6B	SIRPA
SBK1	SACS	LGMN	TBC1D17	CLCN4
ENPP5	SAMD9L	PPM1H	ATP6AP1	ADGRL3
SMPD3	SCARB2	ARID1B	GOT2	SLC39A6
TMEM271	SDHA	CELSR3	SEC11C	PLEKHM3
PALM	SETX	TMEM131	NCAM1	MEGF8
SGSM1	SIL1	AGAP3	CMAS	CCDC47
EXTL1	SLC16A2	APC2	ACLY	PRRC2A
PITPNM1	SLC17A5	LSAMP	LMBRD1	CDH2
CA10	SLC19A3	NISCH	STX12	CDS2
CHRNB2	SLC25A15	PPP6R3	ACYP2	OCIAD1
STXBP1	SLC25A46	AP2A1	TMEM30A	SNX19
LUZP2	SLC2A1	FOCAD	MRPL9	THY1
PITPNM3	SLC33A1	AC104024.2	MRPS22	PNPLA6
HRH3	SLC52A2	CDH4	AHCY	PTPRD
RIMS4	SLC6A19	AP003486.1	FXR1	ZDHHC17
SNPH	SNAP25b	TBC1D17	FAM98A	PTDSS2
SLC6A17	SNORD118	IP6K1	CCT7	UGGT1
ARHGDIG	SNX14	RPRD2	GBE1	KIF1B
SNX29	SPARTIN	PIK3R2	PITRM1	GPRC5B
	SPG7	CAMKV	KIF1BP	SLC35A5
	SPR	DYNC1H1	COPS5	API5
	SPTBN2	CHMP4A	USO1	TRAPPC11
	SQSTM1	SLC9A8	AMFR	LRRTM4
	SRD5A3	FN3K	CAPZB	GRIN1
	STUB1	ATP9A	ACTR3	GRM3
	SUOX	SFMBT2	ARL1	MFSD12
	SURF1	GIT1	UBQLN2	PRRT1
	SYNE1	LYNX1	SYNJ1	AGA
	TANGO2	SYVN1	PDHA1	CACNG8
	TBC1D23	UGGT1	VDAC2	SLC12A9
	TBP		ATP9A	MANBA
	TCTN1		SEC23B	USP9X
	TCTN2		UBA1	ANK2
	TCTN3		WARS	ATP6V0C
	TGM6		LGI3	SLIT1
	TMEM216		AP1B1	MAN1B1
	TMEM231		YWHAQ	YWHAG
	TMEM240		RAB2A	ATP2B1
	TMEM67		PAPOLA	GPM6A
	TPP1		FTO	FBXO44
	TRAPPC11		UBE2F	SLC12A6
	TRNT1		NARS	DDR1
	TSEN54		GRSF1	SIL1
	TTBK2		PRR13	HSP90B1
	TTC19		ATP13A2	TNKS
	TTPA		CRAT	GNPTG
	TUBB2A		MMGT1	CEPT1
	UCHL1		PSMC6	CAPZB
	VAMP1		EIF4G2	ENDOD1
	VARS2		PSMC5	CD99L2
	VLDLR		ANKRD46	NUFIP2
	VPS13D		APLP1	STT3B
	VRK1		RAB7A	DYNC1H1
	WDR73		NAPG	MTDH
	WDR81		TRNT1	CMIP
	WFS1		PRAF2	ATP2B3
	XRCC1		NFS1	GABRA3
	XRCC4		C1S	ATP11A
	ZFYVE26		HM13	RTN4
	NUP133		ATP6V1A	EXT2
	LARS		BABAM1	TMCO1
	EPRS		CHMP5	DMXL2
	IMMT		SF3B2	SPNS1
	WASHC5		GFM1	SH2D5
	PTCD3		MED4	ARL6IP5
	ABCF3		PPP2R2A	SSR1
	SCAMP3		AP2A1	SLC49A4
	TTC37			RDH11
	PIGO			UFL1
	EXOC1			TTYH3
	SAMM50			NCDN
	SMPD1			GDI1
	GPAA1
	PSAP
	NDUFS2
	VCP
	GANAB
	SRP54
	STT3A
	PTDSS2
	CTSD
	GFM1
	DDB1
	GART
	HSPA9
	PDHB
	APEH
	ORC3
	PCCB
	DNAJC13
	PSMD6
	TBCD
	FIG4
	ACAD9
	ABCB8
	UQCRC2
	NDUFS1
	NCSTN
	SLC27A4
	CKAP5
	CHID1
	MTHFD1
	NAE1
	COPG1
	UGGT1
	NAT10
	MAN1B1
	TUBGCP2
	DDX1
	PIGS
	AARS
	PARP1
	RUVBL1
	USP48
	TARS2
	TCF25
	LONP1
	CSE1L
	RPN2
	PIK3R4
	PRKDC
	SPTLC1
	GSS
	UQCRC1
	PARN
	ATIC
	PSMD3
	G6PC3
	TUFM
	EFTUD2
	NPEPPS
	SEC61A2
	COPS5
	ILVBL
	HM13
	ELAC2
	KIAA0100
	IARS2
	OCIAD1
	ABCB6
	GLG1
	GCN1
	EMC2
	PIGT
	GRHPR
	TRPC4AP
	ACAT1
	FLII
	PYCR2
	NDUFV1
	TRAP1
	USO1
	ZW10
	XPO5
	USP5
	CYB5R1
	VPS35L
	SPG11
	COPA
	PSMD1
	ACAA1
	ALG1
	NIT1
	TUBGCP5
	DHX8
	HARS2
	MCCC1
	PSMD2
	PWP1
	NBAS
	RNH1
	TBL3
	ECHS1
	IFT172
	CDC23
	ANKFY1
	TM7SF2
	GBF1
	PEX3
	ACO2
	MIA3
	PITRM1
	INTS4
	MLH1
	CLTC
	GPS1
	RABGGTA
	VPS16
	COPB2
	NCBP1
	KPNA1
	RNF170
	DHX29
	ABCA3
	UBE4A
	SSR1
	KIFAP3
	VPS13B
	ATR
	DPP3
	IGF2R
	MICU2
	ALG8
	GNPAT
	SEC24C
	COPB1
	PRCP
	ARFGEF1
	WDR75
	ATP13A2
	MTOR
	CUL2
	IPO11
	TMEM161A
	ELP2
	AP1B1
	TANGO6
	SCAP
	DDX19A
	KIAA0586
	MED24
	THADA
	NELFCD
	HLTF
	UBA1
	NFS1
	SLC35B1
	PTCD2
	NRDC
	POMGNT1
	PSEN2
	WASHC2A
	MMS19
	DPAGT1
	ANAPC1
	ATP6V0D1
	UTP20
	SFXN4
	TMEM63B
	ASAH1
	CPSF3
	LTA4H
	DUS2
	DMAP1
	RINT1
	VPS11
	ELP1
	SEC13
	CLCC1
	FAM234A
	PMPCB
	NARS
	USP9X
	TMEM135
	CCDC22
	CLN3
	SAR1B
	STRADA
	FIBP
