# Supplementary material for: Pathogenetic Insights into Developmental Coordination Disorder Reveal Substantial Overlap with Movement Disorders
Source: Brain Sci. 2023 Nov 23;13(12):1625. doi: 10.3390/brainsci13121625 (PMC10741651; doi:10.3390/brainsci13121625)
Supplement: Supplementary file 1 [file brainsci-13-01625-s001.zip › Supplementary File S4. Literature research results - May 2022 .xlsx]

## Sheet: All articles (access May 2022)
PMID	Title	Authors	Journal
28745216	Insights in Developmental Coordination Disorder	Farmer M, Echenne B, Drouin R, Bentourkia M.	Curr Pediatr Rev. 2017
22641765	Sensory integration therapies for children with developmental and behavioral disorders	Section On Complementary And Integrative Medicine
18322092	Neurodegeneration and motor dysfunction in a conditional model of Parkinson's disease	Nuber S, Petrasch-Parwez E, Winner B, Winkler J, von Hörsten S, Schmidt T, Boy J, Kuhn M, Nguyen HP, Teismann P, Schulz JB, Neumann M, Pichler BJ, Reischl G, Holzmann C, Schmitt I, Bornemann A, Kuhn W, Zimmermann F, Servadio A, Riess O.	J Neurosci. 2008 Mar 5
23106530	Efficacy of interventions to improve motor performance in children with developmental coordination disorder: a combined systematic review and meta-analysis	Smits-Engelsman BC, Blank R, van der Kaay AC, Mosterd-van der Meijs R, Vlugt-van den Brand E, Polatajko HJ, Wilson PH.	Dev Med Child Neurol. 2013 Mar
32154876	Is Motor Impairment in Autism Spectrum Disorder Distinct From Developmental Coordination Disorder? A Report From the SPARK Study	Bhat AN.	Phys Ther. 2020 Apr 17
32152250	Pathogenic variants in TNRC6B cause a genetic disorder characterised by developmental delay/intellectual disability and a spectrum of neurobehavioural phenotypes including autism and ADHD	Granadillo JL, P A Stegmann A, Guo H, Xia K, Angle B, Bontempo K, Ranells JD, Newkirk P, Costin C, Viront J, Stumpel CT, Sinnema M, Panis B, Pfundt R, Krapels IPC, Klaassens M, Nicolai J, Li J, Jiang Y, Marco E, Canton A, Latronico AC, Montenegro L, Leheup B, Bonnet C, M Amudhavalli S, Lawson CE, McWalter K, Telegrafi A, Pearson R, Kvarnung M, Wang X, Bi W, Rosenfeld JA, Shinawi M.	J Med Genet. 2020 Oct
22308259	[Developmental disorders]	Kushima I, Okada T, Ozaki N.	Brain Nerve. 2012 Feb
34420385	Rhythm and timing as vulnerabilities in neurodevelopmental disorders	Lense MD, Ladányi E, Rabinowitch TC, Trainor L, Gordon R.	Philos Trans R Soc Lond B Biol Sci. 2021 Oct 11
35460927	What makes tics tick? Insights into Tourette syndrome	Kattner AA.	Biomed J. 2022 Apr
26423663	Developmental coordination disorder: core sensori-motor deficits, neurobiology and etiology	Gomez A, Sirigu A.	Neuropsychologia. 2015 Dec
31344460	Neuropsychiatric "Comorbidity" as Causal Influence in Autism	Hawks ZW, Constantino JN.	J Am Acad Child Adolesc Psychiatry. 2020 Feb
34528720	The diagnostic trajectory of developmental coordination disorder in the Netherlands: Experiences of mothers	Lust JM, Adams ILJ, Reinders-Messelink HA, Luijckx J, Schoemaker MM, Steenbergen B.	Child Care Health Dev. 2022 Jan
31062457	Hypermobility, developmental coordination disorder and physical activity in an Irish paediatric population	Moore N, Rand S, Simmonds J.	Musculoskeletal Care. 2019 Jun
31691959	Genetic variation in dopamine neurotransmission and motor development of infants born extremely-low-birthweight	Worley G, Erickson SW, Gustafson KE, Nikolova YS, Ashley-Koch AE, Belsky DW, Goldstein RF, Page GP, Cotten CM
34486739	Motor performance and daily participation in children with and without probable developmental coordination disorder	Delgado-Lobete L, Montes-Montes R, Pértega-Díaz S, Santos-Del-Riego S, Hartman E, Schoemaker MM.	Dev Med Child Neurol. 2022 Feb
31739810	Coordination difficulties, IQ and psychopathology in children with high-risk copy number variants	Cunningham AC, Hall J, Owen MJ, van den Bree MBM.	Psychol Med. 2021 Jan
30879638	Deleterious Variation in BRSK2 Associates with a Neurodevelopmental Disorder	Hiatt SM, Thompson ML, Prokop JW, Lawlor JMJ, Gray DE, Bebin EM, Rinne T, Kempers M, Pfundt R, van Bon BW, Mignot C, Nava C, Depienne C, Kalsner L, Rauch A, Joset P, Bachmann-Gagescu R, Wentzensen IM, McWalter K, Cooper GM.	Am J Hum Genet. 2019 Apr 4
20594606	Developmental Coordination Disorder and cerebral palsy: categories or a continuum?	Pearsall-Jones JG, Piek JP, Levy F.	Hum Mov Sci. 2010 Oct
29366922	Motor skills intervention research of children with disabilities	Bishop JC, Pangelinan M.	Res Dev Disabil. 2018 Mar
34736108	Anxiety, confidence and self-concept in adults with and without developmental coordination disorder	Harris S, Wilmut K, Rathbone C.	Res Dev Disabil. 2021 Dec
34623720	Validity of claims-based algorithms to identify neurodevelopmental disorders in children	Straub L, Bateman BT, Hernandez-Diaz S, York C, Zhu Y, Suarez EA, Lester B, Gonzalez L, Hanson R, Hildebrandt C, Homsi J, Kang D, Lee KWK, Lee Z, Li L, Longacre M, Shah N, Tukan N, Wallace F, Williams C, Zerriny S, Mogun H, Huybrechts KF.	Pharmacoepidemiol Drug Saf. 2021 Dec
32505098	Motor skill learning with impaired transfer by children with developmental coordination disorder	Adi-Japha E, Brestel G.	Res Dev Disabil. 2020 Aug
31410957	Research and knowledge transfer priorities in developmental coordination disorder: Results from consultations with multiple stakeholders	Camden C, Meziane S, Maltais D, Cantin N, Brossard-Racine M, Berbari J, Couture M.	Health Expect. 2019 Oct
28349640	Developmental trajectories for young children with 16p11.2 copy number variation	Bernier R, Hudac CM, Chen Q, Zeng C, Wallace AS, Gerdts J, Earl R, Peterson J, Wolken A, Peters A, Hanson E, Goin-Kochel RP, Kanne S, Snyder LG, Chung WK
23106668	Understanding performance deficits in developmental coordination disorder: a meta-analysis of recent research	Wilson PH, Ruddock S, Smits-Engelsman B, Polatajko H, Blank R.	Dev Med Child Neurol. 2013 Mar
14640303	Toward an understanding of developmental coordination disorder: terminological and diagnostic issues	Henderson SE, Henderson L.	Neural Plast. 2003
26991728	Cognitive process-based subtypes of developmental coordination disorder (DCD)	Asonitou K, Koutsouki D.	Hum Mov Sci. 2016 Jun
29446032	Attention-deficit/hyperactivity disorder, joint hypermobility-related disorders and pain: expanding body-mind connections to the developmental age	Baeza-Velasco C, Sinibaldi L, Castori M.	Atten Defic Hyperact Disord. 2018 Sep
33798929	Mental rotation performance in young adults with and without developmental coordination disorder	Barhoun P, Fuelscher I, Do M, He JL, Bekkali S, Cerins A, Youssef GJ, Williams J, Enticott PG, Hyde C.	Hum Mov Sci. 2021 Jun
28774669	Neurodevelopmental disorders in children with macrocephaly: A prevalence study and PTEN gene analysis	Kurata H, Shirai K, Saito Y, Okazaki T, Ohno K, Oguri M, Adachi K, Nanba E, Maegaki Y.	Brain Dev. 2018 Jan
20520549	Motor coordination and emotional-behavioral problems in children	Cairney J, Veldhuizen S, Szatmari P.	Curr Opin Psychiatry. 2010 Jul
10048097	Intervention approaches and children with developmental coordination disorder	Sugden DA, Chambers ME.	Pediatr Rehabil. 1998 Oct-Dec
27489308	Copy-number variations are enriched for neurodevelopmental genes in children with developmental coordination disorder	Mosca SJ, Langevin LM, Dewey D, Innes AM, Lionel AC, Marshall CC, Scherer SW, Parboosingh JS, Bernier FP.	J Med Genet. 2016 Dec
29080482	The impact of developmental coordination disorder on educational achievement in secondary school	Harrowell I, Hollén L, Lingam R, Emond A.	Res Dev Disabil. 2018 Jan
22823542	Awareness and knowledge of developmental co-ordination disorder among physicians, teachers and parents	Wilson BN, Neil K, Kamps PH, Babcock S.	Child Care Health Dev. 2013 Mar
21900828	Developmental coordination disorder in school-aged children born very preterm and/or at very low birth weight: a systematic review	Edwards J, Berube M, Erlandson K, Haug S, Johnstone H, Meagher M, Sarkodee-Adoo S, Zwicker JG.	J Dev Behav Pediatr. 2011 Nov
30711366	Risk of Developmental Coordination Disorder in Italian very preterm children at school age compared to general population controls	Caravale B, Herich L, Zoia S, Capone L, Voller F, Carrozzi M, Chiandotto V, Balottin U, Lacchei M, Croci I, Cuttini M.	Eur J Paediatr Neurol. 2019 Mar
30552074	White matter organization in developmental coordination disorder: A pilot study exploring the added value of constrained spherical deconvolution	Hyde C, Fuelscher I, Enticott PG, Jones DK, Farquharson S, Silk TJ, Williams J, Caeyenberghs K.	Neuroimage Clin. 2019
33086140	Altered sense of agency in children with developmental coordination disorder	Nobusako S, Osumi M, Hayashida K, Furukawa E, Nakai A, Maeda T, Morioka S.	Res Dev Disabil. 2020 Dec
34890915	Walking adaptability improves after treadmill training in children with Developmental Coordination Disorder: A proof-of-concept study	Kuijpers R, Smulders E, Groen BE, Smits-Engelsman BCM, Nijhuis-van der Sanden MWG, Weerdesteyn V.	Gait Posture. 2022 Feb
35151945	Inter-limb coordination in a novel pedalo task: A comparison of children with and without developmental coordination disorder	Wilmut K, Wang S, Barnett AL.	Hum Mov Sci. 2022 Apr
20686188	The genetics of autism spectrum disorders and related neuropsychiatric disorders in childhood	Lichtenstein P, Carlström E, Råstam M, Gillberg C, Anckarsäter H.	Am J Psychiatry. 2010 Nov
22630565	Preterm birth and developmental problems in the preschool age. Part I: minor motor problems	Ferrari F, Gallo C, Pugliese M, Guidotti I, Gavioli S, Coccolini E, Zagni P, Della Casa E, Rossi C, Lugli L, Todeschini A, Ori L, Bertoncelli N.	J Matern Fetal Neonatal Med. 2012 Nov
21349687	Motor disorder and anxious and depressive symptomatology: a monozygotic co-twin control approach	Pearsall-Jones JG, Piek JP, Rigoli D, Martin NC, Levy F.	Res Dev Disabil. 2011 Jul-Aug
31147252	Self-efficacy profile in daily activities: Children at risk and with developmental coordination disorder	Nobre GC, Valentini NC, Ramalho MHS, Sartori RF.	Pediatr Neonatol. 2019 Dec
31544582	Associations Between the Developmental Coordination Disorder Questionnaire - Brazilian Version (DCDQ-BR) and Motor Competence in School-Age Children	Ferreira L, Gabbard C, Vieira JL, Tamplain P.	Phys Occup Ther Pediatr. 2020
12946685	A review of neuropsychological and motor studies in Turner Syndrome	Nijhuis-van der Sanden MW, Eling PA, Otten BJ.	Neurosci Biobehav Rev. 2003 Sep
29880318	Motor coordination problems and psychological distress in young adults: A test of the Environmental Stress Hypothesis	Li YC, Kwan MYW, Cairney J.	Res Dev Disabil. 2019 Jan
16442650	DCD and ADHD: a genetic study of their shared aetiology	Martin NC, Piek JP, Hay D.	Hum Mov Sci. 2006 Feb
30296934	Neurodevelopmental and emotional-behavioral outcomes in late-preterm infants: an observational descriptive case study	Palumbi R, Peschechera A, Margari M, Craig F, Cristella A, Petruzzelli MG, Margari L.	BMC Pediatr. 2018 Oct 8
32977892	Education for students with neurodevelopmental disabilities-Resources and educational adjustments	Nadeau MF, Massé L, Argumedes M, Verret C.	Handb Clin Neurol. 2020
19048429	Is developmental coordination disorder a motor imagery deficit?	Deconinck FJ, Spitaels L, Fias W, Lenoir M.	J Clin Exp Neuropsychol. 2009 Aug
16097486	Postural control in children with developmental coordination disorder	Geuze RH.	Neural Plast. 2005
26164380	Developmental Coordination Disorder in Children with a History of Infantile Colic	Milidou I, Lindhard MS, Søndergaard C, Olsen J, Henriksen TB.	J Pediatr. 2015 Sep
14640306	Developmental coordination disorder: is clumsy motor behavior caused by a lesion of the brain at early age?	Hadders-Algra M.	Neural Plast. 2003
25654988	Neurodevelopmental attributes of joint hypermobility syndrome/Ehlers-Danlos syndrome, hypermobility type: Update and perspectives	Ghibellini G, Brancati F, Castori M.	Am J Med Genet C Semin Med Genet. 2015 Mar
16777670	Omega-3 fatty acids in ADHD and related neurodevelopmental disorders	Richardson AJ.	Int Rev Psychiatry. 2006 Apr
9691527	Hyperactivity, inattention and motor control problems: prevalence, comorbidity and background factors	Gillberg C.	Folia Phoniatr Logop. 1998
20073021	[Children with developmental coordination disorder have difficulty with action representation]	Gabbard C, Cacola P.	Rev Neurol. 2010 Jan 1-15
16033630	Practitioner review: approaches to assessment and treatment of children with DCD: an evaluative review	Wilson PH.	J Child Psychol Psychiatry. 2005 Aug
25193246	Compromised motor control in children with DCD: a deficit in the internal model?—A systematic review	Adams IL, Lust JM, Wilson PH, Steenbergen B.	Neurosci Biobehav Rev. 2014 Nov
24559609	Psychological distress in children with developmental coordination disorder and attention-deficit hyperactivity disorder	Missiuna C, Cairney J, Pollock N, Campbell W, Russell DJ, Macdonald K, Schmidt L, Heath N, Veldhuizen S, Cousins M.	Res Dev Disabil. 2014 May
19944472	An examination of the relationship between movement problems and four common developmental disorders	Martin NC, Piek J, Baynam G, Levy F, Hay D.	Hum Mov Sci. 2010 Oct
7573332	Developmental dyspraxia by any other name: are they all just clumsy children?	Missiuna C, Polatajko H.	Am J Occup Ther. 1995 Jul-Aug
30094891	Daily motor characteristics in children with developmental coordination disorder and in children with specific learning disorder	Baldi S, Caravale B, Presaghi F.	Dyslexia. 2018 Nov
25253610	[ESSENCE gathers the diagnoses into a whole]	Gillberg C.	Lakartidningen. 2014 Sep 23
21217608	Expansion of the phenotypic profile of the young child with XXY	Samango-Sprouse C.	Pediatr Endocrinol Rev. 2010 Dec
30798414	Early motor signs of attention-deficit hyperactivity disorder: a systematic review	Athanasiadou A, Buitelaar JK, Brovedani P, Chorna O, Fulceri F, Guzzetta A, Scattoni ML.	Eur Child Adolesc Psychiatry. 2020 Jul
21377831	Anxiety profiles in children with and without developmental coordination disorder	Pratt ML, Hill EL.	Res Dev Disabil. 2011 Jul-Aug
33098245	Examining academic confidence and study support needs for university students with dyslexia and/or developmental coordination disorder	Sumner E, Crane L, Hill EL.	Dyslexia. 2021 Feb
31563371	A pilot study of fascia Bowen therapy for 8-11 year-old boys with developmental coordination disorder	Morgan-Jones M, Knott F, Wilcox H, Ashwin C.	J Bodyw Mov Ther. 2019 Jul
26939836	Self-Regulatory Skill Among Children with and without Developmental Coordination Disorder: An Exploratory Study	Sangster Jokić CA, Whitebread D.	Phys Occup Ther Pediatr. 2016 Nov
21131177	Impaired visuo-motor sequence learning in Developmental Coordination Disorder	Gheysen F, Van Waelvelde H, Fias W.	Res Dev Disabil. 2011 Mar-Apr
21473668	Genome-wide association study of motor coordination problems in ADHD identifies genes for brain and muscle function	Fliers EA, Vasquez AA, Poelmans G, Rommelse N, Altink M, Buschgens C, Asherson P, Banaschewski T, Ebstein R, Gill M, Miranda A, Mulas F, Oades RD, Roeyers H, Rothenberger A, Sergeant J, Sonuga-Barke E, Steinhausen HC, Faraone SV, Buitelaar JK, Franke B.	World J Biol Psychiatry. 2012 Mar
29283794	Position Sense Dysfunction Affects Proximal and Distal Arm Joints in Children with Developmental Coordination Disorder	Tseng YT, Tsai CL, Chen FC, Konczak J.	J Mot Behav. 2019
21152085	Which neurodevelopmental disorders get researched and why?	Bishop DV.	PLoS One. 2010 Nov 30
24582141	Physical fitness in children with developmental coordination disorder: measurement matters	Ferguson GD, Aertssen WF, Rameckers EA, Jelsma J, Smits-Engelsman BC.	Res Dev Disabil. 2014 May
17475354	Developmental coordination disorder pertains to a deficit in perceptuo-motor synchronization independent of attentional capacities	de Castelnau P, Albaret JM, Chaix Y, Zanone PG.	Hum Mov Sci. 2007 Jun
21110708	The inability to mentally represent action may be associated with performance deficits in children with developmental coordination disorder	Gabbard C, Bobbio T.	Int J Neurosci. 2011 Mar
14624832	Static balance and developmental coordination disorder	Geuze RH.	Hum Mov Sci. 2003 Nov
21584627	Multisensory adaptation of spatial-to-motor transformations in children with developmental coordination disorder	King BR, Kagerer FA, Harring JR, Contreras-Vidal JL, Clark JE.	Exp Brain Res. 2011 Jul
22119678	Intelligence and visual motor integration in 5-year-old children with 22q11-deletion syndrome	Duijff S, Klaassen P, Beemer F, Swanenburg de Veye H, Vorstman J, Sinnema G.	Res Dev Disabil. 2012 Mar-Apr
30317045	Instrumented finger-to-nose test classification in children with ataxia or developmental coordination disorder and controls	Martinez-Manzanera O, Lawerman TF, Blok HJ, Lunsing RJ, Brandsma R, Sival DA, Maurits NM.	Clin Biomech (Bristol, Avon). 2018 Dec
20554070	Speech and oro-motor function in children with developmental coordination disorder: a pilot study	Ho AK, Wilmut K.	Hum Mov Sci. 2010 Aug
31969798	Relationship between Mastery Motivation and Sensory Processing Difficulties in South Korean Children with Developmental Coordination Disorder	Kim HY.	Occup Ther Int. 2020 Jan 2
29966867	Differences in accuracy and vividness of motor imagery in children with and without Developmental Coordination Disorder	Fuchs CT, Caçola P.	Hum Mov Sci. 2018 Aug
19218895	ADHD and poor motor performance from a family genetic perspective	Fliers E, Vermeulen S, Rijsdijk F, Altink M, Buschgens C, Rommelse N, Faraone S, Sergeant J, Buitelaar J, Franke B.	J Am Acad Child Adolesc Psychiatry. 2009 Jan
34086687	Attentional and executive functions in children and adolescents with developmental coordination disorder and the influence of comorbid disorders: A systematic review of the literature	Lachambre C, Proteau-Lemieux M, Lepage JF, Bussières EL, Lippé S.	PLoS One. 2021 Jun 4
22200337	[Neurobiological bases and neurophysiological correlates of developmental coordination disorders]	Albaret JM, Chaix Y.	Neurophysiol Clin. 2012 Jan-Feb
29055242	The efficacy of two activity-based interventions in adolescents with Developmental Coordination Disorder	Bonney E, Ferguson G, Smits-Engelsman B.	Res Dev Disabil. 2017 Dec
34678706	Social skills of kindergarten children with Global Developmental Delay (GDD), with and without Developmental Coordination Disorder (DCD)	Tal-Saban M, Moshkovitz M, Zaguri-Vittenberg S, Yochman A.	Res Dev Disabil. 2021 Dec
18079311	Handedness in patients with developmental coordination disorder	Goez H, Zelnik N.	J Child Neurol. 2008 Feb
26464122	The association between childhood autistic traits and adolescent psychotic experiences is explained by general neuropsychiatric problems	Cederlöf M, Pettersson E, Sariaslan A, Larsson H, Östberg P, Kelleher I, Långström N, Gumpert CH, Lundström S, Lichtenstein P.	Am J Med Genet B Neuropsychiatr Genet. 2016 Mar
28575760	Benign childhood epilepsy with centrotemporal spikes (BECTS) and developmental co-ordination disorder	Kirby A, Williams N, Koelewijn L, Brindley LM, Muthukumaraswamy SD, Te Water Naudé J, Thomas M, Gibbon F, Singh KD, Hamandi K.	Epilepsy Behav. 2017 Jul
26917045	Atypical speech lateralization in adults with developmental coordination disorder demonstrated using functional transcranial Doppler ultrasound	Hodgson JC, Hudson JM.	J Neuropsychol. 2017 Mar
20084588	[Developmental coordination disorder: relations between deficits in movement and cognition]	Kastner J, Petermann F.	Klin Padiatr. 2010 Jan-Feb
25843305	Diagnostic criteria for DCD: Past and future	Smits-Engelsman B, Schoemaker M, Delabastita T, Hoskens J, Geuze R.	Hum Mov Sci. 2015 Aug
25154294	Distinct patterns of cortical thinning in concurrent motor and attention disorders	Langevin LM, MacMaster FP, Dewey D.	Dev Med Child Neurol. 2015 Mar
32758661	Clinical and genetic findings in Hungarian pediatric patients carrying chromosome 16p copy number variants and a review of the literature	Lengyel A, Pinti É, Pikó H, Jávorszky E, David D, Tihanyi M, Gönczi É, Kiss E, Tóth Z, Tory K, Fekete G, Haltrich I.	Eur J Med Genet. 2020 Oct
25253607	[ADHD should be given more attention--early interventions prevents unnecessary suffering]	Fernell E, Nylander L, Kadesjö B, Gillberg C.	Lakartidningen. 2014 Sep 23
32820033	De novo missense variants in LMBRD2 are associated with developmental and motor delays, brain structure abnormalities and dysmorphic features	Malhotra A, Ziegler A, Shu L, Perrier R, Amlie-Wolf L, Wohler E, Lygia de Macena Sobreira N, Colin E, Vanderver A, Sherbini O, Stouffs K, Scalais E, Serretti A, Barth M, Navet B, Rollier P, Xi H, Wang H, Zhang H, Perry DL, Ferrarini A, Colombo R, Pepler A, Schneider A, Tomiwa K, Okamoto N, Matsumoto N, Miyake N, Taft R, Mao X, Bonneau D.	J Med Genet. 2021 Oct
21314259	Monozygotic twins concordant and discordant for DCD: two sides to the story	Pearsall-Jones JG, Piek JP, Steed L, McDougall MR, Levy F.	Twin Res Hum Genet. 2011 Feb
33596506	Internalizing and neurodevelopmental problems in young people: Educational outcomes in a large population-based cohort of twins	Doering S, Lichtenstein P, Gillberg C, Kuja-Halkola R, Lundström S.	Psychiatry Res. 2021 Apr
21295440	Development of the Little Developmental Coordination Disorder Questionnaire for preschoolers and preliminary evidence of its psychometric properties in Israel	Rihtman T, Wilson BN, Parush S.	Res Dev Disabil. 2011 Jul-Aug
28735298	FOXP1-related intellectual disability syndrome: a recognisable entity	Meerschaut I, Rochefort D, Revençu N, Pètre J, Corsello C, Rouleau GA, Hamdan FF, Michaud JL, Morton J, Radley J, Ragge N, García-Miñaúr S, Lapunzina P, Bralo MP, Mori MÁ, Moortgat S, Benoit V, Mary S, Bockaert N, Oostra A, Vanakker O, Velinov M, de Ravel TJ, Mekahli D, Sebat J, Vaux KK, DiDonato N, Hanson-Kahn AK, Hudgins L, Dallapiccola B, Novelli A, Tarani L, Andrieux J, Parker MJ, Neas K, Ceu…	J Med Genet. 2017 Sep
22013131	Motor impairment in sibling pairs concordant and discordant for autism spectrum disorders	Hilton CL, Zhang Y, Whilte MR, Klohr CL, Constantino J.	Autism. 2012 Jul
9698061	Development of bilateral motor control in children with developmental coordination disorders	Huh J, Williams HG, Burke JR.	Dev Med Child Neurol. 1998 Jul
14624828	Motor and functional skills of children with developmental coordination disorder: a pilot investigation of measurement issues	Rodger S, Ziviani J, Watter P, Ozanne A, Woodyatt G, Springfield E.	Hum Mov Sci. 2003 Nov
32615517	Early general movements are associated with developmental outcomes at 4.5-5 years	Olsen JE, Cheong JLY, Eeles AL, FitzGerald TL, Cameron KL, Albesher RA, Anderson PJ, Doyle LW, Spittle AJ.	Early Hum Dev. 2020 Sep
14500312	Deficits in attention, motor control, and perception: a brief review	Gillberg C.	Arch Dis Child. 2003 Oct
18754899	Differences in motor imagery between children with developmental coordination disorder with and without the combined type of ADHD	Lewis M, Vance A, Maruff P, Wilson P, Cairney S.	Dev Med Child Neurol. 2008 Aug
18358552	Children with developmental coordination disorder are equally able to generate force but show more variability than typically developing children	Smits-Engelsman BC, Westenberg Y, Duysens J.	Hum Mov Sci. 2008 Apr
10530731	Abnormalities of imaged motor sequences in children with developmental coordination disorder	Maruff P, Wilson P, Trebilcock M, Currie J.	Neuropsychologia. 1999 Oct
32573893	Procedural learning and retention of audio-verbal temporal sequence is altered in children with developmental coordination disorder but cortical thickness matters	Lê M, Blais M, Jucla M, Chauveau N, Maziero S, Biotteau M, Albaret JM, Péran P, Chaix Y, Tallet J.	Dev Sci. 2021 Jan
32417632	The role of poor motor coordination in predicting adults' health related quality of life	Engel-Yeger B.	Res Dev Disabil. 2020 Aug
33385976	Standardized motor assessments before the age of five predicting school-aged motor outcome including DCD: A systematic review	De Roubaix A, Van de Velde D, Roeyers H, Van Waelvelde H.	Eur J Paediatr Neurol. 2021 Jan
29117282	Association of Genetic Risk for Schizophrenia and Bipolar Disorder With Infant Neuromotor Development	Serdarevic F, Jansen PR, Ghassabian A, White T, Jaddoe VWV, Posthuma D, Tiemeier H.	JAMA Psychiatry. 2018 Jan 1
32187183	A Qualitative Photo Elicitation Research Study to elicit the perception of young children with Developmental Disabilities such as ADHD and/or DCD and/or ASD on their participation	Coussens M, Destoop B, De Baets S, Desoete A, Oostra A, Vanderstraeten G, Van Waelvelde H, Van de Velde D.	PLoS One. 2020 Mar 18
25457419	Deficits of hot executive function in developmental coordination disorder: sensitivity to positive social cues	Rahimi-Golkhandan S, Steenbergen B, Piek JP, Wilson PH.	Hum Mov Sci. 2014 Dec
30794762	Is Wii-based motor training better than task-specific matched training for children with developmental coordination disorder? A randomized controlled trial	Cavalcante Neto JL, Steenbergen B, Wilson P, Zamunér AR, Tudella E.	Disabil Rehabil. 2020 Sep
31862269	Development of a movement questionnaire adapted for Japanese culture for elementary school children	Hashimoto R, Sueda K, Yagyu K.	Brain Dev. 2020 Mar
35462855	Benefits of an Intensive Individual CO-OP Intervention in a Group Setting for Children with DCD	Krajenbrink H, Lust J, van Heeswijk J, Aarts P, Steenbergen B.	Occup Ther Int. 2022 Apr 4
25761255	Brief report: Response inhibition and processing speed in children with motor difficulties and developmental coordination disorder	Bernardi M, Leonard HC, Hill EL, Henry LA.	Child Neuropsychol. 2016
25086737	Physical fitness and overweight in Israeli children with and without developmental coordination disorder: gender differences	Lifshitz N, Raz-Silbiger S, Weintraub N, Steinhart S, Cermak SA, Katz N.	Res Dev Disabil. 2014 Nov
21632207	Motor coordination and health-related physical fitness of children with developmental coordination disorder: a three-year follow-up study	Li YC, Wu SK, Cairney J, Hsieh CY.	Res Dev Disabil. 2011 Nov-Dec
32813390	Experiences of activity limitations and participation restrictions in individuals with developmental coordination disorder/dyspraxia, their families, and service providers: a qualitative systematic review protocol	Miyahara M, Moebs I, Pocock T, Farquhar J.	JBI Evid Synth. 2020 Jul
22153327	Enabling children with Developmental Coordination Disorder to self-regulate through the use of Dynamic Performance Analysis: evidence from the CO-OP approach	Hyland M, Polatajko HJ.	Hum Mov Sci. 2012 Aug
11471394	Abnormalities of motor and praxis imagery in children with DCD	Wilson PH, Maruff P, Ives S, Currie J.	Hum Mov Sci. 2001 Mar
22186361	[Motor problems in children with ADHD receive too little attention in clinical practice]	Fliers EA, Franke B, Buitelaar JK.	Ned Tijdschr Geneeskd. 2011
19401931	Psychometric properties of the revised Developmental Coordination Disorder Questionnaire	Wilson BN, Crawford SG, Green D, Roberts G, Aylott A, Kaplan BJ.	Phys Occup Ther Pediatr. 2009
16227039	Developmental coordination disorder, generalized self-efficacy toward physical activity, and participation in organized and free play activities	Cairney J, Hay JA, Faught BE, Wade TJ, Corna L, Flouris A.	J Pediatr. 2005 Oct
23266248	A comparison of running kinematics and kinetics in children with and without developmental coordination disorder	Chia LC, Licari MK, Guelfi KJ, Reid SL.	Gait Posture. 2013 Jun
21421904	Reaching and writing movements: sensitive and reliable tools to measure genetic dystonia in children	Casellato C, Zorzi G, Pedrocchi A, Ferrigno G, Nardocci N.	J Child Neurol. 2011 Jul
31867727	Parents' perspectives on participation of young children with attention deficit hyperactivity disorder, developmental coordination disorder, and/ or autism spectrum disorder: A systematic scoping review	Coussens M, Van Driessen E, De Baets S, Van Regenmortel J, Desoete A, Oostra A, Vanderstraeten G, Waelvelde HV, Van de Velde D.	Child Care Health Dev. 2020 Mar
29028627	Local dynamic stability during treadmill walking can detect children with developmental coordination disorder	Speedtsberg MB, Christensen SB, Stenum J, Kallemose T, Bencke J, Curtis DJ, Jensen BR.	Gait Posture. 2018 Jan
11531913	Clumsiness, dyspraxia and developmental co-ordination disorder: how do health and educational professionals in the UK define the terms?	Peters JM, Barnett AL, Henderson SE.	Child Care Health Dev. 2001 Sep
33300285	Motor Impairment Increases in Children With Autism Spectrum Disorder as a Function of Social Communication, Cognitive and Functional Impairment, Repetitive Behavior Severity, and Comorbid Diagnoses: A SPARK Study Report	Bhat AN.	Autism Res. 2021 Jan
21848938	'Providing more scaffolding': parenting a child with developmental co-ordination disorder, a hidden disability	Novak C, Lingam R, Coad J, Emond A.	Child Care Health Dev. 2012 Nov
33039854	Contribution of functional dopamine D2 and D3 receptor variants to motor and non-motor symptoms of early onset Parkinson's disease	Eryilmaz IE, Erer S, Zarifoglu M, Egeli U, Karakus E, Yurdacan B, Cecener G, Tunca B, Colakoglu B, Bora Tokcaer A, Saka E, Demirkiran M, Akbostanci C, Dogu O, Kaleagasi H, Kenangil G, Cakmur R, Elibol B.	Clin Neurol Neurosurg. 2020 Dec
14624830	Fine motor deficiencies in children with developmental coordination disorder and learning disabilities: an underlying open-loop control deficit	Smits-Engelsman BC, Wilson PH, Westenberg Y, Duysens J.	Hum Mov Sci. 2003 Nov
25424697	Developmental co-ordination disorder in socially disadvantaged Brazilian children	Valentini NC, Clark JE, Whitall J.	Child Care Health Dev. 2015 Nov
33248701	The nature of the risk faced by pedestrians with neurodevelopmental disorders: A systematic review	Wilmut K, Purcell C.	Accid Anal Prev. 2021 Jan
33856035	Functional rescue in an Angelman syndrome model following treatment with lentivector transduced hematopoietic stem cells	Adhikari A, Copping NA, Beegle J, Cameron DL, Deng P, O'Geen H, Segal DJ, Fink KD, Silverman JL, Anderson JS.	Hum Mol Genet. 2021 Jun 9
29521605	Neurodevelopmental outcomes in children with large temporal arachnoid cysts	Schertz M, Constantini S, Eshel R, Sela AH, Roth J, Fattal-Valevski A.	J Neurosurg Pediatr. 2018 Jun
24074908	Grip selection for sequential movements in children and adults with and without Developmental Coordination Disorder	Wilmut K, Byrne M.	Hum Mov Sci. 2014 Aug
26333794	7q11.23 Duplication syndrome: Physical characteristics and natural history	Morris CA, Mervis CB, Paciorkowski AP, Abdul-Rahman O, Dugan SL, Rope AF, Bader P, Hendon LG, Velleman SL, Klein-Tasman BP, Osborne LR.	Am J Med Genet A. 2015 Dec
34797891	Cancellation of outpatient appointments in patients with attention-deficit/hyperactivity disorder	Nomura K, Tarumi R, Yoshida K, Sado M, Suzuki T, Mimura M, Uchida H.	PLoS One. 2021 Nov 19
15978548	Motor flexibility problems as a marker for genetic susceptibility to attention-deficit/hyperactivity disorder	Slaats-Willemse D, de Sonneville L, Swaab-Barneveld H, Buitelaar J.	Biol Psychiatry. 2005 Aug 1
30806663	An Eye-Tracking Method for Directly Assessing Children's Visual-Motor Integration	Fears NE, Bailey BC, Youmans B, Lockman JJ.	Phys Ther. 2019 Jun 1
25882582	Do motor ability and handwriting kinematic measures predict organizational ability among children with Developmental Coordination Disorders?	Rosenblum S.	Hum Mov Sci. 2015 Oct
21068638	Reaching and grasping a moving target is impaired in children with developmental coordination disorder	Mak MK.	Pediatr Phys Ther. 2010 Winter
25134075	Motor imagery is less efficient in adults with probable developmental coordination disorder: evidence from the hand rotation task	Hyde C, Fuelscher I, Buckthought K, Enticott PG, Gitay MA, Williams J.	Res Dev Disabil. 2014 Nov
25064419	The cognitive and behavioral phenotype of the 16p11.2 deletion in a clinically ascertained population	Hanson E, Bernier R, Porche K, Jackson FI, Goin-Kochel RP, Snyder LG, Snow AV, Wallace AS, Campe KL, Zhang Y, Chen Q, D'Angelo D, Moreno-De-Luca A, Orr PT, Boomer KB, Evans DW, Kanne S, Berry L, Miller FK, Olson J, Sherr E, Martin CL, Ledbetter DH, Spiro JE, Chung WK
24321562	Psychometric properties of the DCD-Q-07 in children ages to 4-6	Parmar A, Kwan M, Rodriguez C, Missiuna C, Cairney J.	Res Dev Disabil. 2014 Feb
21277739	Statistically characterizing intra- and inter-individual variability in children with Developmental Coordination Disorder	King BR, Harring JR, Oliveira MA, Clark JE.	Res Dev Disabil. 2011 Jul-Aug
25105570	An examination of writing pauses in the handwriting of children with developmental coordination disorder	Prunty MM, Barnett AL, Wilmut K, Plumb MS.	Res Dev Disabil. 2014 Nov
24848694	Tool length influences reach distance estimation via motor imagery in children with developmental coordination disorder	Caçola P, Gabbard C, Ibana M, Romero M.	J Clin Exp Neuropsychol. 2014
35998914	Early signs of functioning and contextual factors in children 0 to 6 years of age at high risk of or with developmental coordination disorder: A scoping review	González López A, Crespo Madrid V, Hidalgo-Robles Á, Gutiérrez-Ortega M.	Child Care Health Dev. 2023 Mar
18367278	Online corrections in children with and without DCD	Plumb MS, Wilson AD, Mulroue A, Brockman A, Williams JH, Mon-Williams M.	Hum Mov Sci. 2008 Oct
32711248	The Movement ABC-2 Test in China: Comparison with UK norms for 3-10 year olds	Ke L, Du W, Wang Y, Duan W, Hua J, Barnett AL.	Res Dev Disabil. 2020 Oct
33265073	Impact of a multimodal exercise program on tibial bone health in adolescents with Development Coordination Disorder: an examination of feasibility and potential efficacy	Tan JL, Siafarikas A, Rantalainen T, Hart NH, McIntyre F, Hands B, Chivers P.	J Musculoskelet Neuronal Interact. 2020 Dec 1
18829321	Differences in gait complexity and variability between children with and without developmental coordination disorder	Rosengren KS, Deconinck FJ, Diberardino LA 3rd, Polk JD, Spencer-Smith J, De Clercq D, Lenoir M.	Gait Posture. 2009 Feb
30070022	Exploring relationships between joint hypermobility and neurodevelopment in children (4-13 years) with hereditary connective tissue disorders and developmental coordination disorder	Piedimonte C, Penge R, Morlino S, Sperduti I, Terzani A, Giannini MT, Colombi M, Grammatico P, Cardona F, Castori M.	Am J Med Genet B Neuropsychiatr Genet. 2018 Sep
24117483	Comorbidities in preschool children at family risk of dyslexia	Gooch D, Hulme C, Nash HM, Snowling MJ.	J Child Psychol Psychiatry. 2014 Mar
25927247	Perception of Object Length Via Manual Wielding in Children With and Without Developmental Coordination Disorder	Wade MG, Tsai CL, Stoffregen T, Chang CH, Chen FC.	J Mot Behav. 2016
24622368	Neuropsychological dysfunction and developmental defects associated with genetic changes in infants with neonatal diabetes mellitus: a prospective cohort study [corrected]	Busiah K, Drunat S, Vaivre-Douret L, Bonnefond A, Simon A, Flechtner I, Gérard B, Pouvreau N, Elie C, Nimri R, De Vries L, Tubiana-Rufi N, Metz C, Bertrand AM, Nivot-Adamiak S, de Kerdanet M, Stuckens C, Jennane F, Souchon PF, Le Tallec C, Désirée C, Pereira S, Dechaume A, Robert JJ, Phillip M, Scharfmann R, Czernichow P, Froguel P, Vaxillaire M, Polak M, Cavé H
18352997	Effects of methylphenidate on quality of life in children with both developmental coordination disorder and ADHD	Flapper BC, Schoemaker MM.	Dev Med Child Neurol. 2008 Apr
21178635	Grip force control is dependent on task constraints in children with and without developmental coordination disorder	Law SH, Lo SK, Chow S, Cheing GL.	Int J Rehabil Res. 2011 Jun
26263409	Reduced motor imagery efficiency is associated with online control difficulties in children with probable developmental coordination disorder	Fuelscher I, Williams J, Enticott PG, Hyde C.	Res Dev Disabil. 2015 Oct-Nov
20617496	[Comorbidity in autism spectrum disorders - II. Genetic syndromes and neurological problems]	Noterdaeme MA, Hutzelmeyer-Nickels A.	Z Kinder Jugendpsychiatr Psychother. 2010 Jul
28187138	A randomized controlled trial of a group-based gaze training intervention for children with Developmental Coordination Disorder	Wood G, Miles CA, Coyles G, Alizadehkhaiyat O, Vine SJ, Vickers JN, Wilson MR.	PLoS One. 2017 Feb 10
23893323	An atypical case of SCN9A mutation presenting with global motor delay and a severe pain disorder	Meijer IA, Vanasse M, Nizard S, Robitaille Y, Rossignol E.	Muscle Nerve. 2014 Jan
9758192	Information processing deficits associated with developmental coordination disorder: a meta-analysis of research findings	Wilson PH, McKenzie BE.	J Child Psychol Psychiatry. 1998 Sep
15881046	Cognitive strategy generation in children with developmental coordination disorder	Sangster CA, Beninger C, Polatajko HJ, Mandich A.	Can J Occup Ther. 2005 Apr
24131879	ADHD is a risk factor for overweight and obesity in children	Fliers EA, Buitelaar JK, Maras A, Bul K, Höhle E, Faraone SV, Franke B, Rommelse NN.	J Dev Behav Pediatr. 2013 Oct
26647099	Triplication of 16p12.1p12.3 associated with developmental and growth delay and distinctive facial features	Nimmo GA, Guerin A, Badilla-Porras R, Stavropoulos DJ, Yoon G, Carter MT.	Am J Med Genet A. 2016 Mar
20187883	Stereotypic movement disorder: easily missed	Freeman RD, Soltanifar A, Baer S.	Dev Med Child Neurol. 2010 Aug
25821095	Phenotypic variability in developmental coordination disorder: Clustering of generalized joint hypermobility with attention deficit/hyperactivity disorder, atypical swallowing and narrative difficulties	Celletti C, Mari G, Ghibellini G, Celli M, Castori M, Camerota F.	Am J Med Genet C Semin Med Genet. 2015 Mar
17708700	Depressive symptomatology in child and adolescent twins with attention-deficit hyperactivity disorder and/or developmental coordination disorder	Piek JP, Rigoli D, Pearsall-Jones JG, Martin NC, Hay DA, Bennett KS, Levy F.	Twin Res Hum Genet. 2007 Aug
15320923	Provision for children with developmental co-ordination disorder (DCD): audit of the service provider	Peters JM, Henderson SE, Dookun D.	Child Care Health Dev. 2004 Sep
18384899	The link between motor impairment level and motor imagery ability in children with developmental coordination disorder	Williams J, Thomas PR, Maruff P, Wilson PH.	Hum Mov Sci. 2008 Apr
24818082	Functional connectivity of neural motor networks is disrupted in children with developmental coordination disorder and attention-deficit/hyperactivity disorder	McLeod KR, Langevin LM, Goodyear BG, Dewey D.	Neuroimage Clin. 2014 Mar 26
26896696	Specific characteristics of abnormal general movements are associated with functional outcome at school age	Hamer EG, Bos AF, Hadders-Algra M.	Early Hum Dev. 2016 Apr
24139681	"The problem with running"--comparing the propulsion strategy of children with developmental coordination disorder and typically developing children	Diamond N, Downs J, Morris S.	Gait Posture. 2014
20646714	22q11.2 deletion syndrome: are motor deficits more than expected for IQ level?	Roizen NJ, Higgins AM, Antshel KM, Fremont W, Shprintzen R, Kates WR.	J Pediatr. 2010 Oct
23497034	The relationship between joint mobility and motor performance in children with and without the diagnosis of developmental coordination disorder	Jelsma LD, Geuze RH, Klerks MH, Niemeijer AS, Smits-Engelsman BC.	BMC Pediatr. 2013 Mar 15
18399044	Effectiveness of a computer skills program to improve written communication in children with Developmental Coordination Disorder	Klein S, Erickson L, James K, Perrott C, Williamson H, Zacharuk L.	Phys Occup Ther Pediatr. 2008
11471395	Fine motor deficiencies in children diagnosed as DCD based on poor grapho-motor ability	Smits-Engelsman BC, Niemeijer AS, van Galen GP.	Hum Mov Sci. 2001 Mar
36533674	Multidimensional motor performance in children with autism mostly remains stable with age and predicts social communication delay, language delay, functional delay, and repetitive behavior severity after accounting for intellectual disability or cognitive delay: A SPARK dataset analysis	Bhat A.	Autism Res. 2023 Jan
17018048	Comorbidity of DCD and SLI: Significance of epileptiform activity during sleep	Scabar A, Devescovi R, Blason L, Bravar L, Carrozzi M.	Child Care Health Dev. 2006 Nov
25151604	Similarities and dissimilarities between the movement ABC-2 and the Zurich neuromotor assessment in children with suspected developmental coordination disorder	Kakebeeke TH, Egloff K, Caflisch J, Chaouch A, Rousson V, Largo RH, Jenni OG.	Res Dev Disabil. 2014 Nov
22515369	Constraints and facilitators to participation in physical activity in teenagers with Developmental Co-ordination Disorder: an exploratory interview study	Barnett AL, Dawes H, Wilmut K.	Child Care Health Dev. 2013 May
24709062	Impact of task difficulty and motor ability on visual-motor task performance of children with and without developmental coordination disorder	Cantin N, Ryan J, Polatajko HJ.	Hum Mov Sci. 2014 Apr
29656792	Training children aged 5-10 years in manual compliance control to improve drawing and handwriting	Bingham GP, Snapp-Childs W.	Hum Mov Sci. 2019 Jun
25241112	Identifying developmental coordination disorder: MOQ-T validity as a fast screening instrument based on teachers' ratings and its relationship with praxic and visuospatial working memory deficits	Giofrè D, Cornoldi C, Schoemaker MM.	Res Dev Disabil. 2014 Dec
17573409	Evaluating the CSAPPA subscales as potential screening instruments for developmental coordination disorder	Cairney J, Veldhuizen S, Kurdyak P, Missiuna C, Faught BE, Hay J.	Arch Dis Child. 2007 Nov
20634041	The ESSENCE in child psychiatry: Early Symptomatic Syndromes Eliciting Neurodevelopmental Clinical Examinations	Gillberg C.	Res Dev Disabil. 2010 Nov-Dec
20461488	Developmental coordination disorder: disruption of the cerebello-cerebral network evidenced by SPECT	Mariën P, Wackenier P, De Surgeloose D, De Deyn PP, Verhoeven J.	Cerebellum. 2010 Sep
20081434	Actual motor performance and self-perceived motor competence in children with attention-deficit hyperactivity disorder compared with healthy siblings and peers	Fliers EA, de Hoog ML, Franke B, Faraone SV, Rommelse NN, Buitelaar JK, Nijhuis-van der Sanden MW.	J Dev Behav Pediatr. 2010 Jan
9112964	Visual-perceptual and phonological factors in the acquisition of literacy among children with congenital developmental coordination disorder	Fletcher-Flinn C, Elmes H, Strugnell D.	Dev Med Child Neurol. 1997 Mar
21295927	Movements and postures of infants aged 3 to 5 months: to what extent is their optimality related to perinatal events and to the neurological outcome?	Yuge M, Marschik PB, Nakajima Y, Yamori Y, Kanda T, Hirota H, Yoshida N, Einspieler C.	Early Hum Dev. 2011 Mar
20132135	Stability of motor problems in young children with or at risk of autism spectrum disorders, ADHD, and or developmental coordination disorder	Van Waelvelde H, Oostra A, Dewitte G, Van Den Broeck C, Jongmans MJ.	Dev Med Child Neurol. 2010 Aug
35236234	[Formula: see text]Is active video gaming associated with improvements in social behaviors in children with neurodevelopmental disorders: a systematic review	Rafiei Milajerdi H, Ordooiazar F, Dewey D.	Child Neuropsychol. 2023 Jan
21377832	Evaluation of the Japanese version of the Developmental Coordination Disorder Questionnaire as a screening tool for clumsiness of Japanese children	Nakai A, Miyachi T, Okada R, Tani I, Nakajima S, Onishi M, Fujita C, Tsujii M.	Res Dev Disabil. 2011 Sep-Oct
11068898	Natural outcome of ADHD with developmental coordination disorder at age 22 years: a controlled, longitudinal, community-based study	Rasmussen P, Gillberg C.	J Am Acad Child Adolesc Psychiatry. 2000 Nov
28012789	Reliability and validity of the Finnish version of the motor observation questionnaire for teachers	Asunta P, Viholainen H, Ahonen T, Cantell M, Westerholm J, Schoemaker MM, Rintala P.	Hum Mov Sci. 2017 Jun
15540636	Internal representation of movement in children with developmental coordination disorder: a mental rotation task	Wilson PH, Maruff P, Butson M, Williams J, Lum J, Thomas PR.	Dev Med Child Neurol. 2004 Nov
14640316	Effectiveness of neuromotor task training for children with developmental coordination disorder: a pilot study	Schoemaker MM, Niemeijer AS, Reynders K, Smits-Engelsman BC.	Neural Plast. 2003
24101679	PRRT2 mutations: exploring the phenotypical boundaries	Djémié T, Weckhuysen S, Holmgren P, Hardies K, Van Dyck T, Hendrickx R, Schoonjans AS, Van Paesschen W, Jansen AC, De Meirleir L, Selim LA, Girgis MY, Buyse G, Lagae L, Smets K, Smouts I, Claeys KG, Van den Bergh V, Grisar T, Blatt I, Shorer Z, Roelens F, Afawi Z, Helbig I, Ceulemans B, De Jonghe P, Suls A.	J Neurol Neurosurg Psychiatry. 2014 Apr
36271830	A case with cardiac, skeletal, speech, and motor traits narrows the subtelomeric 19p13.3 microdeletion region to 46 kb	Peter B.	Am J Med Genet A. 2023 Jan
15132023	Goal-directed upper limb movements by children with and without DCD: a window into perceptuo-motor dysfunction?	Ameratunga D, Johnston L, Burns Y.	Physiother Res Int. 2004
11480917	Mental development in polysomy X Klinefelter syndrome (47,XXY	Samano-Sprouse C	Semin Reprod Med. 2001
20163934	Deficits of visuospatial attention with reflexive orienting induced by eye-gazed cues in children with developmental coordination disorder in the lower extremities: an event-related potential study	Tsai CL, Pan CY, Chang YK, Wang CH, Tseng KD.	Res Dev Disabil. 2010 May-Jun
19077116	Genotype differences in cognitive functioning in Noonan syndrome	Pierpont EI, Pierpont ME, Mendelsohn NJ, Roberts AE, Tworog-Dube E, Seidenberg MS.	Genes Brain Behav. 2009 Apr
17286882	Motor and gestural performance in children with autism spectrum disorders, developmental coordination disorder, and/or attention deficit hyperactivity disorder	Dewey D, Cantell M, Crawford SG.	J Int Neuropsychol Soc. 2007 Mar
25984808	Health Promotion in a Low-income Primary School: Children with and Without DCD Benefit, but Differently	Ferguson GD, Naidoo N, Smits-Engelsman BC.	Phys Occup Ther Pediatr. 2015 May
24431296	Genotype-phenotype correlations in alternating hemiplegia of childhood	Sasaki M, Ishii A, Saito Y, Morisada N, Iijima K, Takada S, Araki A, Tanabe Y, Arai H, Yamashita S, Ohashi T, Oda Y, Ichiseki H, Hirabayashi S, Yasuhara A, Kawawaki H, Kimura S, Shimono M, Narumiya S, Suzuki M, Yoshida T, Oyazato Y, Tsuneishi S, Ozasa S, Yokochi K, Dejima S, Akiyama T, Kishi N, Kira R, Ikeda T, Oguni H, Zhang B, Tsuji S, Hirose S.	Neurology. 2014 Feb 11
28865302	Coordination difficulties in preschool-aged children are associated with maternal parenting stress: A community-based cross-sectional study	Takahashi M, Adachi M, Takayanagi N, Yasuda S, Tanaka M, Osato-Kaneda A, Masuda T, Nakai A, Saito M, Kuribayashi M, Nakamura K.	Res Dev Disabil. 2017 Nov
36317815	Hand-foot coordination is significantly influenced by motion direction in individuals with autism spectrum disorder	Umesawa Y, Matsushima K, Fukatsu R, Terao Y, Ide M.	Autism Res. 2023 Jan
12269727	Motor imagery training ameliorates motor clumsiness in children	Wilson PH, Thomas PR, Maruff P.	J Child Neurol. 2002 Jul
21330102	Structural validity of the Movement ABC-2 test: factor structure comparisons across three age groups	Schulz J, Henderson SE, Sugden DA, Barnett AL.	Res Dev Disabil. 2011 Jul-Aug
21424949	A comparison of working memory profiles in children with ADHD and DCD	Alloway TP.	Child Neuropsychol. 2011
11383964	The comorbidity of ADHD in the general population of Swedish school-age children	Kadesjö B, Gillberg C.	J Child Psychol Psychiatry. 2001 May
17355478	Motor development in school-aged children with 22q11 deletion (velocardiofacial/DiGeorge syndrome)	Van Aken K, De Smedt B, Van Roie A, Gewillig M, Devriendt K, Fryns JP, Simons J, Swillen A.	Dev Med Child Neurol. 2007 Mar
20055988	The autism--tics, AD/HD and other comorbidities inventory (A-TAC): further validation of a telephone interview for epidemiological research	Larson T, Anckarsäter H, Gillberg C, Ståhlberg O, Carlström E, Kadesjö B, Råstam M, Lichtenstein P, Gillberg C.	BMC Psychiatry. 2010 Jan 7
30922517	[Sensory-psychomotor evaluation in Autism: A new tool for functional diagnosis]	Le Menn-Tripi C, Vachaud A, Defas N, Malvy J, Roux S, Bonnet-Brilhault F.	Encephale. 2019 Sep
30189761	Intrauterine growth restriction associated with paternal isodisomy of chromosome 5: a clinical report and literature survey	Kunwar F, Pabst R, Bakshi S.	J Matern Fetal Neonatal Med. 2020 Mar
12418796	Performance of gesture in children with and without DCD: effects of sensory input modalities	Zoia S, Pelamatti G, Cuttini M, Casotto V, Scabar A.	Dev Med Child Neurol. 2002 Oct
12457743	Early development and unstable genes in schizophrenia: preliminary results	Ayton A, Morris AG, Tyson PJ, Hunt D, Mortimer AM, Cottrell D.	Eur Psychiatry. 2002 Oct
11254930	Parametric control of fingertip forces during precision grip lifts in children with DCD (developmental coordination disorder) and DAMP (deficits in attention motor control and perception)	Pereira HS, Landgren M, Gillberg C, Forssberg H.	Neuropsychologia. 2001
12620726	Timing and force control in boys with attention deficit hyperactivity disorder: subtype differences and the effect of comorbid developmental coordination disorder	Pitcher TM, Piek JP, Barrett NC.	Hum Mov Sci. 2002 Dec
19751962	Mechanisms of deficit of visuospatial attention shift in children with developmental coordination disorder: a neurophysiological measure of the endogenous Posner paradigm	Tsai CL, Pan CY, Cherng RJ, Hsu YW, Chiu HH.	Brain Cogn. 2009 Dec
20337644	Concurrent and construct validation of the short form of the Bruininks-Oseretsky Test of Motor Proficiency and the Movement-ABC when administered under field conditions: implications for screening	Spironello C, Hay J, Missiuna C, Faught BE, Cairney J.	Child Care Health Dev. 2010 Jul
15322958	Neuronal network models of ADHD -- lateralization with respect to interhemispheric connectivity reconsidered	Roessner V, Banaschewski T, Uebel H, Becker A, Rothenberger A.	Eur Child Adolesc Psychiatry. 2004
23417140	Self-reported mood, general health, wellbeing and employment status in adults with suspected DCD	Kirby A, Williams N, Thomas M, Hill EL.	Res Dev Disabil. 2013 Apr
20056377	Cognitive modifiability of children with developmental disabilities: a multicentre study using Feuerstein's Instrumental Enrichment--Basic program	Kozulin A, Lebeer J, Madella-Noja A, Gonzalez F, Jeffrey I, Rosenthal N, Koslowsky M.	Res Dev Disabil. 2010 Mar-Apr
20181457	Kinematic movement strategies in primary school children with 22q11.2 Deletion Syndrome compared to age- and IQ-matched controls during visuo-manual tracking	Van Aken K, Swillen A, Beirinckx M, Janssens L, Caeyenberghs K, Smits-Engelsman B.	Res Dev Disabil. 2010 May-Jun
17374632	Implementation of a strength training program for a 5-year-old child with poor body awareness and developmental coordination disorder	Kaufman LB, Schilling DL.	Phys Ther. 2007 Apr
19321504	Bannayan-Riley-Ruvalcaba syndrome: a cause of extreme macrocephaly and neurodevelopmental delay	Lynch NE, Lynch SA, McMenamin J, Webb D.	Arch Dis Child. 2009 Jul
16339039	Modifying the subunit composition of TASK channels alters the modulation of a leak conductance in cerebellar granule neurons	Aller MI, Veale EL, Linden AM, Sandu C, Schwaninger M, Evans LJ, Korpi ER, Mathie A, Wisden W, Brickley SG.	J Neurosci. 2005 Dec 7
28282530	Effect of early intervention on functional outcome at school age: Follow-up and process evaluation of a randomised controlled trial in infants at risk	Hamer EG, Hielkema T, Bos AF, Dirks T, Hooijsma SJ, Reinders-Messelink HA, Toonen RF, Hadders-Algra M.	Early Hum Dev. 2017 Mar-Apr
16876003	Recognition of emotional facial expressions in attention-deficit hyperactivity disorder	Pelc K, Kornreich C, Foisy ML, Dan B.	Pediatr Neurol. 2006 Aug
24766150	The performance quality rating scale (PQRS): reliability, convergent validity, and internal responsiveness for two scoring systems	Martini R, Rios J, Polatajko H, Wolf T, McEwen S.	Disabil Rehabil. 2015
11988088	Novel disease-causing mutations in the dihydropyrimidine dehydrogenase gene interpreted by analysis of the three-dimensional protein structure	van Kuilenburg AB, Dobritzsch D, Meinsma R, Haasjes J, Waterham HR, Nowaczyk MJ, Maropoulos GD, Hein G, Kalhoff H, Kirk JM, Baaske H, Aukett A, Duley JA, Ward KP, Lindqvist Y, van Gennip AH.	Biochem J. 2002 May 15
24280603	[Intellectual disability - a frequent reason for referral to medical genetics]	Otte C, Rauch A.	Praxis (Bern 1994). 2013 Nov 27
23065651	Mastication dyspraxia: a neurodevelopmental disorder reflecting disruption of the cerebellocerebral network involved in planned actions	Mariën P, Vidts A, Van Hecke W, De Surgeloose D, De Belder F, Parizel PM, Engelborghs S, De Deyn PP, Verhoeven J.	Cerebellum. 2013 Apr
21244409	Gross motor problems and psychiatric disorders in children	Cairney J.	Dev Med Child Neurol. 2011 Feb
22198572	Mutation of Gtf2ird1 from the Williams-Beuren syndrome critical region results in facial dysplasia, motor dysfunction, and altered vocalisations	Howard ML, Palmer SJ, Taylor KM, Arthurson GJ, Spitzer MW, Du X, Pang TY, Renoir T, Hardeman EC, Hannan AJ.	Neurobiol Dis. 2012 Mar
17712857	Genetic analysis of SCA 2 and 3 repeat expansions in essential tremor and atypical Parkinsonism	Tan EK, Tong J, Pavanni R, Wong MC, Zhao Y.	Mov Disord. 2007 Oct 15
10695836	Soft neurological signs in schizophrenic patients and their nonpsychotic siblings	Chen YL, Chen YH, Mak FL.	J Nerv Ment Dis. 2000 Feb
21347613	The nature of covariation between autistic traits and clumsiness: a twin study in a general population sample	Moruzzi S, Ogliari A, Ronald A, Happé F, Battaglia M.	J Autism Dev Disord. 2011 Dec
16330599	Neurological soft signs in first-episode schizophrenia: a follow-up study	Bachmann S, Bottmer C, Schröder J.	Am J Psychiatry. 2005 Dec
26833960	Expanding the phenotypic profile of Kleefstra syndrome: A female with low-average intelligence and childhood apraxia of speech	Samango-Sprouse C, Lawson P, Sprouse C, Stapleton E, Sadeghin T, Gropman A.	Am J Med Genet A. 2016 May
9507402	A molecular, cytogenetic, and clinical evaluation of mosaic tandem duplication 17p and Charcot-Marie-Tooth type 1A neuropathy	Reddy KS, Larsen MB.	J Med Genet. 1998 Feb
12552556	Clinical and molecular study in congenital muscular dystrophy with partial laminin alpha 2 (LAMA2) deficiency	Tezak Z, Prandini P, Boscaro M, Marin A, Devaney J, Marino M, Fanin M, Trevisan CP, Park J, Tyson W, Finkel R, Garcia C, Angelini C, Hoffman EP, Pegoraro E.	Hum Mutat. 2003 Feb
9533204	[Epilepsy and disorders of cortical development in children with congenital cytomegalovirus infection]	Pérez-Jiménez A, Colamaria V, Franco A, Grimau-Merino R, Darra F, Fontana E, Zullini E, Beltramello A, Dalla-Bernardina B.	Rev Neurol. 1998 Jan
23062060	Nondeclarative learning in children with specific language impairment: predicting regularities in the visuomotor, phonological, and cognitive domains	Mayor-Dubois C, Zesiger P, Van der Linden M, Roulet-Perez E.	Child Neuropsychol. 2014
25051967	MEGDEL Syndrome in a Child From Palestine: Report of a Novel Mutation in SERAC1 Gene	Dweikat IM, Abdelrazeq S, Ayesh S, Jundi T.	J Child Neurol. 2015 Jul
15004460	Characterization of the first supernumerary tricentric ring chromosome 1 mosaicism by conventional and molecular cytogenetic techniques	Tönnies H, Hennies HC, Spohr HL, Neitzel H.	Cytogenet Genome Res. 2003
16465081	Syndromic craniosynostosis with elbow joint contracture	Akai T, Yamamoto K, Iizuka H, Kawakami S, Yoshida J, Kakinuma H, Yaguchi Y, Ozawa T.	Pediatr Neurosurg. 2006
24371303	KCNQ2 encephalopathy: delineation of the electroclinical phenotype and treatment response	Numis AL, Angriman M, Sullivan JE, Lewis AJ, Striano P, Nabbout R, Cilio MR.	Neurology. 2014 Jan 28
21258152	Phenotypic heterogeneity of the GRN Asp22fs mutation in a large Italian kindred	Pietroboni AM, Fumagalli GG, Ghezzi L, Fenoglio C, Cortini F, Serpente M, Cantoni C, Rotondo E, Corti P, Carecchio M, Bassi M, Bresolin N, Galbiati D, Galimberti D, Scarpini E.	J Alzheimers Dis. 2011
19764038	Interstitial deletion 2p11.2-p12: further delineation	Writzl K, Lovrecić L, Peterlin B.	Am J Med Genet A. 2009 Oct
17006777	Brief report: visual-spatial deficit in a 16-year-old girl with maternally derived duplication of proximal 15q	Cohen D, Martel C, Wilson A, Déchambre N, Amy C, Duverger L, Guile JM, Pipiras E, Benzacken B, Cavé H, Cohen L, Héron D, Plaza M.	J Autism Dev Disord. 2007 Sep
9557896	Terminal deletion of the long arm of chromosome 10: a new case with breakpoint in q25.3	Petersen B, Strassburg HM, Feichtinger W, Kress W, Schmid M.	Am J Med Genet. 1998 Apr 28
18076119	A patient with the syndrome of megalencephaly, mega corpus callosum and complete lack of motor development	Dagli AI, Stalker HJ, Williams CA.	Am J Med Genet A. 2008 Jan 15
23307360	[16p11.2 microdeletion associated to early onset benign childhood seizures]	Castro-Gago M, Pérez-Gay L, Gómez-Lado C, Dacruz D, Barros-Angueira F.	Rev Neurol. 2013 Jan 16
18076101	Molecular cytogenetic and clinical findings in a patient with a small supernumerary r(8) mosaicism	Bettio D, Baldwin EL, Carrozzo R, Vignoli A, May L, Venci A, Ledbetter DH.	Am J Med Genet A. 2008 Jan 15

## Sheet: Reviewed (tiab relevant)
Reviews
PMID	Title	Authors	Journal					Included?	Why?
32758661	Clinical and genetic findings in Hungarian pediatric patients carrying chromosome 16p copy number variants and a review of the literature	Lengyel A, Pinti É, Pikó H, Jávorszky E, David D, Tihanyi M, Gönczi É, Kiss E, Tóth Z, Tory K, Fekete G, Haltrich I.	Eur J Med Genet. 2020 Oct					No	This paper mentions that DCD can be found in patients with variants in locus 16p11.2, but the patients reported in this paper did not have DCD
19944472	An examination of the relationship between movement problems and four common developmental disorders	Martin NC, Piek J, Baynam G, Levy F, Hay D.	Hum Mov Sci. 2010 Oct					No	This paper did not report genes or loci in patients with DCD
26423663	Developmental coordination disorder: core sensori-motor deficits, neurobiology and etiology	Gomez A, Sirigu A.	Neuropsychologia. 2015 Dec					No	This paper did not report genes or loci in patients with DCD
Other articles
PMID	Title	Authors	Journal					Included?	Why?
31739810	Coordination difficulties, IQ and psychopathology in children with high-risk copy number variants	Cunningham AC, Hall J, Owen MJ, van den Bree MBM.	Psychol Med. 2021					No	CNVs in patients suspected of having DCD based on the total DCDQ score, but lacking a clinical diagnosis of DCD
20594606	Developmental Coordination Disorder and cerebral palsy: categories or a continuum?	Pearsall-Jones JG, Piek JP, Levy F.	Hum Mov Sci. 2010					No	No gene/ locus reported in patients with DCD
28349640	Developmental trajectories for young children with 16p11.2 copy number variation	Bernier R, Hudac CM, Chen Q, Zeng C, Wallace AS, Gerdts J, Earl R, Peterson J, Wolken A, Peters A, Hanson E, Goin-Kochel RP, Kanne S, Snyder LG, Chung WK	Am J Med Genet B Neuropsychiatr Genet. 2017					Yes	This paper reported DCD in 22 patients with a locus 16p11.2 deletion and in 13 patients with a locus 16p11.2 duplication
28774669	Neurodevelopmental disorders in children with macrocephaly: A prevalence study and PTEN gene analysis	Kurata H, Shirai K, Saito Y, Okazaki T, Ohno K, Oguri M, Adachi K, Nanba E, Maegaki Y.	Brain Dev. 2018					No	This paper reported DCD in 1 patient with macrocephaly, but no genetic variants
27489308	Copy-number variations are enriched for neurodevelopmental genes in children with developmental coordination disorder	Mosca SJ, Langevin LM, Dewey D, Innes AM, Lionel AC, Marshall CC, Scherer SW, Parboosingh JS, Bernier FP.	J Med Genet. 2016					Yes	This paper reported DCD in multiple patients with CNVs overlapping 95 different loci
20686188	The genetics of autism spectrum disorders and related neuropsychiatric disorders in childhood	Lichtenstein P, Carlström E, Råstam M, Gillberg C, Anckarsäter H.	Am J Psychiatry. 2010					No	This paper described the genetic heritability of DCD, but did not report genes or loci in patients with DCD
16442650	DCD and ADHD: a genetic study of their shared aetiology	Martin NC, Piek JP, Hay D.	Hum Mov Sci. 2006					No	This paper described a shared genetic substrate for ADHD and DCD, but did not report genes or loci in patients with DCD
21473668	Genome-wide association study of motor coordination problems in ADHD identifies genes for brain and muscle function	Fliers EA, Vasquez AA, Poelmans G, Rommelse N, Altink M, Buschgens C, Asherson P, Banaschewski T, Ebstein R, Gill M, Miranda A, Mulas F, Oades RD, Roeyers H, Rothenberger A, Sergeant J, Sonuga-Barke E, Steinhausen HC, Faraone SV, Buitelaar JK, Franke B.	World J Biol Psychiatry. 2012					No	This GWAS was performed in children with ADHD in whom DCDQ score were measured, finding an association between the COL6A1 gene and DCDQ scores. However, these patients lacked a clinical diagnosis of DCD according to the DSM-4/5.
19218895	ADHD and poor motor performance from a family genetic perspective	Fliers E, Vermeulen S, Rijsdijk F, Altink M, Buschgens C, Rommelse N, Faraone S, Sergeant J, Buitelaar J, Franke B.	J Am Acad Child Adolesc Psychiatry. 2009					No	This paper described the shared genetic background between ADHD and impaired motor performance measured with the DCDQ. However, it did not report genes or loci in patients with DCD.
21314259	Monozygotic twins concordant and discordant for DCD: two sides to the story	Pearsall-Jones JG, Piek JP, Steed L, McDougall MR, Levy F.	Twin Res Hum Genet. 2011					No	This paper described concordance in twins with DCD, but did not report genes or loci in patients with DCD.
26333794	7q11.23 Duplication syndrome: Physical characteristics and natural history	Morris CA, Mervis CB, Paciorkowski AP, Abdul-Rahman O, Dugan SL, Rope AF, Bader P, Hendon LG, Velleman SL, Klein-Tasman BP, Osborne LR.	Am J Med Genet A. 2015					Yes	This paper reported 7q11.23 duplications in 23 patients with a clinical diagnosis of DCD according to the DSM-5
25064419	The cognitive and behavioral phenotype of the 16p11.2 deletion in a clinically ascertained population	Hanson E, Bernier R, Porche K, Jackson FI, Goin-Kochel RP, Snyder LG, Snow AV, Wallace AS, Campe KL, Zhang Y, Chen Q, D'Angelo D, Moreno-De-Luca A, Orr PT, Boomer KB, Evans DW, Kanne S, Berry L, Miller FK, Olson J, Sherr E, Martin CL, Ledbetter DH, Spiro JE, Chung WK	J Dev Behav Pediatr. 2010					Yes	This paper reported 16p11.2 deletions in 45 patients with a clinical diagnosis of DCD according to the DSM-4
24622368	Neuropsychological dysfunction and developmental defects associated with genetic changes in infants with neonatal diabetes mellitus: a prospective cohort study [corrected]	Busiah K, Drunat S, Vaivre-Douret L, Bonnefond A, Simon A, Flechtner I, Gérard B, Pouvreau N, Elie C, Nimri R, De Vries L, Tubiana-Rufi N, Metz C, Bertrand AM, Nivot-Adamiak S, de Kerdanet M, Stuckens C, Jennane F, Souchon PF, Le Tallec C, Désirée C, Pereira S, Dechaume A, Robert JJ, Phillip M, Scharfmann R, Czernichow P, Froguel P, Vaxillaire M, Polak M, Cavé H	Lancet Diabetes Endocrinol. 2013					Yes	This paper reported variants in the genes ABCC8 and KCNJ11 and in the locus 6q24 in patients with a clinical diagnosis of DCD

## Sheet: Similar articles (relevant)
PMID	Title	Authors	Journal					Included?	Why?
26066539	Clinical phenotype of the recurrent 1q21.1 copy-number variant	Bernier, R., Steinman, K. J., Reilly, B., Wallace, A. S., Sherr, E. H., Pojman, N., ... & Chung, W. K	Genet Med. 2016 Apr.					Yes	This paper reported DCD in 3 patients with a 1q21 deletion and in 4 patients with a 1q21 duplication
29270193	Developmental coordination disorder in a patient with mental disability and a mild phenotype carrying terminal 6q26-qter deletion.	De Cinque, M., Palumbo, O., Mazzucco, E., Simone, A., Palumbo, P., Ciavatta, R., ... & Garofalo, S.	Front Genet. 2017 Dec.					Yes	This paper reported DCD in a patient with a terminal 6q26-qter deletion
29744066	Characterization of two familial cases presenting with a syndromic specific learning disorder and carrying (17q; 21q) unbalanced translocations.	Coton, J., Labalme, A., Till, M., Bussy, G., Papoz, S. K., Lesca, G., ... & Rossi, M.	Clin Case Rep. 2018 Mar					Yes	This paper reported DCD in two unrelated families (family 1: 3 sibilings, family 2: 1 child) with 17q25qter duplications
31529709	Paediatric motor phenotypes in early‐onset ataxia, developmental coordination disorder, and central hypotonia.	Lawerman, T. F., Brandsma, R., Maurits, N. M., Martinez‐Manzanera, O., Verschuuren‐Bemelmans, C. C., Lunsing, R. J., ... & Sival, D. A.	Dev Med Child Neurol. 2020					Yes	This paper reported DCD in a patient with a variation in the KLF7 gene
34177493	Genome-Wide Association Study of Motor Coordination.	Mountford, H. S., Hill, A., Barnett, A. L., & Newbury, D. F.	Front Hum Neurosci. 2021 Jun					No	This paper described few candidate genes for the association between motor coordination and children with probable DCD according to the DCDQ scores. However, these patients did not have a clinical diagnosis of DCD according to the DSM-4/5.
