# Supplementary material for: Pathogenetic Insights into Developmental Coordination Disorder Reveal Substantial Overlap with Movement Disorders
Source: Brain Sci. 2023 Nov 23;13(12):1625. doi: 10.3390/brainsci13121625 (PMC10741651; doi:10.3390/brainsci13121625)
Supplement: Supplementary file 1 [file brainsci-13-01625-s001.zip › Supplementary File S5. CNV loci associated with DCD in literature.xlsx]

## Sheet: CNV loci
Source	Sample	Sex	Location	Chr	Start	End	Size (bp)	CNV	Genes
Mosca SJ, et al. (2016)	128203	Male	1p34.2	1	43,108,020	43,146,208	38.189	Duplication	CCDC30,	PPIH
Mosca SJ, et al. (2016)	128203	Male	1p34.1	1	44,948,268	45,046,233	97.966	Duplication	RNF220
Mosca SJ, et al. (2016)	128203	Male	1p34.1	1	45,067,338	45,173,760	106.423	Duplication	RNF220,	C1orf228,	TMEM53
Mosca SJ, et al. (2016)	127603	Female	1p31.3	1	67,356,893	67,416,392	59.5	Deletion	WDR78,	MIER1
Mosca SJ, et al. (2016)	121803	Male	1p31.1	1	79,858,087	79,908,742	50.656	Deletion	-
Bernier R, et al. (2016)	-	-	1q21.1	1	146,577,487	147,394,506	80	Duplication/deletion	PRKAB2, CHD1L, FMO5, BCL9, ACP6, GJA5, GJA8, PDIA3B, NBPF13P, LINC00624
Mosca SJ, et al. (2016)	114303	Male	1q21.1	1	145,625,979	146,089,254	463.276	Duplication	CD160,	NBPF24,	PDZK1P1,	RNF115,	NBPF11,	GPR89C,	GPR89A,	PDZK1
Mosca SJ, et al. (2016)	125603	Female	1q21.3	1	151,332,718	151,408,434	75.717	Duplication	SELENBP1,	POGZ,	PSMB4
Mosca SJ, et al. (2016)	127803	Male	1q31.1	1	188,103,336	188,404,299	300.964	Deletion	-
Mosca SJ, et al. (2016)	104503	Male	1q42.3	1	235,388,389	235,666,462	278.074	Duplication	B3GALNT2,	ARID4B,	TBCE,	GGPS1
Mosca SJ, et al. (2016)	124504	Male	1q44	1	246,170,166	246,701,819	531.654	Duplication	LOC255654,	SMYD3
Mosca SJ, et al. (2016)	124504	Male	1q44	1	247,090,206	247,413,084	322.879	Duplication	ZNF124,	ZNF670-ZNF695,	ZNF670,	C1orf229,	MIR3916,	AHCTF1,	ZNF695,	ZNF669
Mosca SJ, et al. (2016)	115103	Male	2p24.3	2	13,726,242	13,772,194	45.953	Deletion	-
Mosca SJ, et al. (2016)	127803	Male	2p22.3	2	35,585,929	35,698,949	113.021	Deletion	-
Mosca SJ, et al. (2016)	109303	Male	2p22.1	2	41,143,887	41,252,308	108.422	Deletion	-
Mosca SJ, et al. (2016)	111203	Female	2q21.1	2	132,214,856	132,302,113	87.258	Deletion	MIR4784,	LOC150776,	CCDC74A,	TUBA3D,	MZT2A
Mosca SJ, et al. (2016)	112903	Male	2q24.1,2q24.2	2	159,649,340	159,953,466	304.127	Duplication	TANC1,	DAPL1
Mosca SJ, et al. (2016)	117803	Female	2q24.1,2q24.2	2	159,649,340	159,953,466	304.127	Duplication	TANC1,	DAPL1
Mosca SJ, et al. (2016)	113703	Male	2q32.1	2	187,156,316	187,273,381	117.066	Duplication	-
Mosca SJ, et al. (2016)	118903	Male	2q34	2	214,595,102	214,618,022	22.921	Deletion	SPAG16
Mosca SJ, et al. (2016)	106303	Male	3p14.2	3	60,253,589	60,299,849	46.261	Deletion	FHIT
Mosca SJ, et al. (2016)	121003	Male	3p14.2	3	60,341,047	60,453,227	112.181	Deletion	FHIT
Mosca SJ, et al. (2016)	116603	Male	3p13	3	72,431,903	72,536,651	104.749	Duplication	RYBP
Mosca SJ, et al. (2016)	125603	Female	3p26.3	3	2,277,951	2,295,568	17.618	Deletion	CNTN4
Mosca SJ, et al. (2016)	116003	Male	3q13.31	3	11,525,185,8	11,616,489,2	913.035	Deletion	LSAMP,	GAP43
Mosca SJ, et al. (2016)	119303	Male	3q21.3	3	125,898,938	125,951,644	52.707	Deletion	ALDH1L1
Mosca SJ, et al. (2016)	119903	Male	3q22.3	3	136,205,007	136,271,965	66.959	Duplication	STAG1
Mosca SJ, et al. (2016)	126903	Male	4p16.3	4	195.282	219.538	24.257	Deletion	ZNF876P
Mosca SJ, et al. (2016)	106403	Male	4p16.3	4	2,777,931	2,823,228	45.298	Duplication	SH3BP2
Mosca SJ, et al. (2016)	110903	Male	4p15.31	4	20,652,560	20,674,761	22.202	Duplication	-
Mosca SJ, et al. (2016)	109503	Male	4q22.1	4	92,861,771	92,883,857	22.087	Deletion	-
Mosca SJ, et al. (2016)	103303	Male	4q24	4	104,351,238	104,859,669	508.432	Deletion	TACR3
Mosca SJ, et al. (2016)	116503	Male	5q11.2	5	58,779,531	58,813,966	34.436	Deletion	PDE4D
Mosca SJ, et al. (2016)	103303	Male	5q13.1	5	67,192,675	67,222,521	29.847	Deletion	-
Mosca SJ, et al. (2016)	116903	Male	5q14.1	5	78,169,958	78,246,593	76.636	Duplication	ARSB
Mosca SJ, et al. (2016)	116903	Male	5q14.1	5	78,397,980	78,463,395	65.416	Duplication	BHMT
Mosca SJ, et al. (2016)	118903	Male	5q15	5	96,643,309	96,664,650	21.342	Duplication	-
Mosca SJ, et al. (2016)	110503	Male	5q15	5	97,372,221	97,395,485	23.265	Deletion	-
Mosca SJ, et al. (2016)	115103	Male	5q21.1	5	100,925,568	101,066,107	140.54	Deletion	-
Mosca SJ, et al. (2016)	114604	Female	5q23.1	5	117,371,843	117,393,058	21.216	Deletion	-
Mosca SJ, et al. (2016)	110503	Male	5q35.3	5	180,111,839	180,217,618	105.78	Duplication	OR2Y1,	MGAT1
Mosca SJ, et al. (2016)	105503	Female	6p22.3	6	23,704,251	23,776,350	72.1	Deletion	-
Mosca SJ, et al. (2016)	124803	Male	6p21.1	6	43,972,845	44,003,982	31.138	Duplication	C6orf223
Mosca SJ, et al. (2016)	124803	Male	6p12.1	6	55,398,699	55,427,547	28.849	Deletion	HMGCLL1
Mosca SJ, et al. (2016)	127604	Female	6q13	6	70,245,790	70,269,318	23.529	Deletion	-
Busiah K, et al. (2013)	1 patient	-	6q24	6	-	-	-	UPD	-
De Cinque M, et al. (2017)	-	-	6q26-qter	6	162,931,432	170,919,482	79.88	Deletion	PARK2, PACRG, QKI, C6orf118, PDE10A, SDIM1, TFT, PRR18, SFT2D1, MPC1, RPS6KA2, RNASET2, FGFR10P, CCR6, GPR31, TCP10L2, UNC93A, TTLL2, TCP10, C6orf123, MLLT4, KIF25, FRMD1, DACT2, SMOC2, THBS2, WDR27, C6orf120, PHF10, TCTE3, ERMARD, DLL1, FAM120B, PSMB1, TBP, PDCD2
Mosca SJ, et al. (2016)	116603	Male	6q27	6	170,763,064	170,890,384	127.321	Duplication	TBP,	PDCD2,	PSMB1
Mosca SJ, et al. (2016)	115103	Male	7p21.3,7p22.1	7	7,292,458	7,324,800	32.343	Deletion	-
Mosca SJ, et al. (2016)	112204	Male	7p21.3	7	10,817,087	10,864,549	47.463	Duplication	-
Mosca SJ, et al. (2016)	116003	Male	7p21.1	7	16,873,233	16,944,366	71.134	Deletion	AGR3
Mosca SJ, et al. (2016)	123604	Male	7p14.1	7	38,703,472	38,814,042	110.571	Duplication	VPS41,	FAM183B
Mosca SJ, et al. (2016)	104904	Male	7p12.1	7	51,672,940	51,702,229	29.29	Duplication	-
Mosca SJ, et al. (2016)	114604	Female	7p11.2	7	57,789,531	57,880,736	91.206	Duplication	-
Mosca SJ, et al. (2016)	107403	Male	7q11.21	7	66,716,615	66,846,804	130.19	Deletion	STAG3L4,	PMS2P4
Morris CA, et al. (2015)	23 patients	-	7q11.23	7	-	-	-	Duplication	-
Mosca SJ, et al. (2016)	110903	Male	7q21.2	7	92,480,475	92,506,330	25.856	Deletion	-
Mosca SJ, et al. (2016)	117303	Male	7q21.3	7	96,932,906	97,174,086	241.181	Duplication	-
Mosca SJ, et al. (2016)	105103	Male	7q31.33	7	124,547,393	124,810,399	263.007	Deletion	POT1
Mosca SJ, et al. (2016)	109303	Male	7q31.33	7	125,047,202	125,730,694	683.493	Deletion	-
Mosca SJ, et al. (2016)	121104	Male	7q36.3	7	15,757,705,8	15,760,859,3	31.536	Duplication	PTPRN2
Mosca SJ, et al. (2016)	121104	Male	7q36.3	7	15,763,624,8	15,793,114,4	294.897	Duplication	PTPRN2,	LOC100506585
Mosca SJ, et al. (2016)	121104	Male	7q36.3	7	15,795,991,1	15,870,059,9	740.689	Duplication	PTPRN2,	MIR595,	WDR60,	NCAPG2,	ESYT2
Mosca SJ, et al. (2016)	111203	Female	7q36.3	7	15,876,762,8	15,908,952,3	321.896	Deletion	LOC154822,	VIPR2
Mosca SJ, et al. (2016)	117404	Female	8p23.3	8	982.926	1,038,599	55.674	Duplication	-
Mosca SJ, et al. (2016)	114303	Male	8p12	8	29,751,816	30,160,055	408.24	Duplication	TMEM66,	MIR3148,	MIR548O2,	LOC286135,	MBOAT4,	LEPROTL1,	DCTN6
Mosca SJ, et al. (2016)	114303	Male	8p12	8	32,992,398	33,042,810	50.413	Duplication	-
Mosca SJ, et al. (2016)	107403	Male	8p12	8	33,863,561	34,061,676	198.116	Deletion	-
Mosca SJ, et al. (2016)	124504	Male	8q11.21	8	49,018,790	49,068,394	49.605	Duplication	-
Mosca SJ, et al. (2016)	105004	Male	8q21.3	8	88,289,035	88,331,031	41.997	Deletion	CNBD1
Mosca SJ, et al. (2016)	110903	Male	8q22.2	8	100,084,094	100,155,568	71.475	Duplication	VPS13B
Mosca SJ, et al. (2016)	121503	Male	9p24.1	9	7,127,377	7,189,669	62.293	Deletion	KDM4C
Mosca SJ, et al. (2016)	127603	Female	9p23	9	9,843,265	9,864,454	21.19	Deletion	PTPRD
Mosca SJ, et al. (2016)	111203	Female	9p23	9	13,893,627	13,979,065	85.439	Deletion	C9orf146
Mosca SJ, et al. (2016)	110503	Male	10q21.3	10	67,938,252	67,951,369	13.118	Deletion	CTNNA3
Mosca SJ, et al. (2016)	107103	Male	10q21.3	10	68,024,453	68,097,964	73.512	Deletion	CTNNA3
Mosca SJ, et al. (2016)	113903	Male	10q23.1	10	82,426,685	82,492,323	65.639	Deletion	-
Mosca SJ, et al. (2016)	106303	Male	11q24.2	11	124,351,840	124,386,346	34.507	Deletion	-
Mosca SJ, et al. (2016)	116603	Male	12p13.32	12	5,231,590	5,394,113	162.524	Duplication	-
Mosca SJ, et al. (2016)	126903	Male	12p12.3	12	15,609,077	15,861,393	252.317	Duplication	PTPRO,	EPS8
Mosca SJ, et al. (2016)	106403	Male	12p12.1	12	21,930,527	21,951,053	20.527	Deletion	ABCC9
Mosca SJ, et al. (2016)	115103	Male	12q12	12	42,038,171	42,059,998	21.828	Duplication	-
Mosca SJ, et al. (2016)	118903	Male	12q12	12	42,681,508	42,727,026	45.519	Duplication	PPHLN1,	ZCRB1
Mosca SJ, et al. (2016)	107403	Male	12q14.1	12	59,728,782	59,955,872	227.091	Deletion	-
Mosca SJ, et al. (2016)	115204	Male	13q12.11	13	20,153,516	20,267,437	113.922	Duplication	MPHOSPH8,	PSPC1
Mosca SJ, et al. (2016)	112903	Male	13q21.31	13	64,172,729	64,310,757	138.029	Duplication	-
Mosca SJ, et al. (2016)	107803	Male	13q21.31	13	65,409,884	65,468,029	58.146	Duplication	-
Mosca SJ, et al. (2016)	112903	Male	13q22.1	13	74,021,788	74,050,153	28.366	Deletion	-
Mosca SJ, et al. (2016)	109503	Male	14q11.2	14	22,637,613	22,692,282	54.67	Deletion	-
Mosca SJ, et al. (2016)	106003	Male	14q11.2	14	22,884,200	22,916,675	32.476	Deletion	-
Mosca SJ, et al. (2016)	109503	Male	14q11.2	14	22,884,200	22,916,675	32.476	Deletion	-
Mosca SJ, et al. (2016)	117404	Female	14q11.2	14	22,884,200	22,916,675	32.476	Deletion	-
Mosca SJ, et al. (2016)	124706	Female	14q12	14	30,375,224	30,401,672	26.449	Duplication	PRKD1
Mosca SJ, et al. (2016)	111903	Female	14q31.3	14	85,852,416	85,898,005	45.59	Deletion	-
Mosca SJ, et al. (2016)	123604	Male	15q26.2	15	97,839,743	97,915,226	75.484	Duplication	-
Mosca SJ, et al. (2016)	110903	Male	15q26.3	15	100,293,750	100,367,846	74.097	Deletion	DNM1P46
Mosca SJ, et al. (2016)	110503	Male	16p13.3	16	6,438,256	6,738,546	300.291	Deletion	RBFOX1
Hanson E, et al. (2015)	45 patients	-	16p11.2	16	-	-	-	Deletion	-
Bernier R, et al. (2017)	22 patients	-	16p11.2	16	-	-	-	Deletion	-
Bernier R, et al. (2017)	13 patients	-	16p11.2	16	-	-	-	Duplication	-
Mosca SJ, et al. (2016)	111203	Female	16p11.2	16	29,489,265	30,107,080	617.816	Duplication	SPN, QPRT, C16orf54, ZG16, KIF22, MVP, CDIPT, MAZ, PRRT2, SEZ6L2, PAGR1, ASPHD1, KCTD13, TMEM219, TAOK2, HIRIP3, INO80E, DOC2A, C16orf92, TLCD3B, ALDOA, PPP4C, TBX6, YPEL3,
Mosca SJ, et al. (2016)	111203	Female	16p11.2	16	29,581,764	30,199,579	617.816	Duplication	SLC7A5P1, SPN, QPRT, C16orf54, ZG16, KIF22, MAZ, PRRT2, PAGR1, MPV, CDIPT, SEZ6L2, ASPHD1, KCTD13, TMEM219, TAOK2, DOC2A, HIRIP3, INO80E, ALDOA, C16orf92, TLCD3B, PPP4C, TBX6, YPEL3, MAPK3, CORO1A
Mosca SJ, et al. (2016)	128203	Male	16q23.1	16	78,185,124	78,257,808	72.685	Deletion	WWOX
Coton J, et al. (2018)	Family 1	-	17q25.3qter	17	78,502,910	81,060,00	25.4	Duplication	RPTOR, CHMP6, BAIAP2, PVALEF, AATK, TMEM105, BAHCC1, TSPAN10, GCGR, CENPX, SLC16A3, HEXD, FOXK2, FNK3, TBCD, P4HB, WDR45B, ZNF750, NPLOC4, LRRC45, B3GNTL1, MIR657, RAC3, DCXR, CYBC1, RAB40B, FN3KRP, CEP131, ACTG1, ARL16, ALYREF, RFNG, CSNK1D, CYBC1, FSCN2, HGS, ANAPC11, RFNG, CSNK1D, MIR338, TEPSIN, AC027601.1, NDUFA8, SLC38A10, FAAP110, NPLOC4, PDE6G, CCDC137, SLC25A10, MRPL12, MCRIP1, PPP1R27, …
Coton J, et al. (2018)	Family 2	-	17q25.3qter	17	7,611,654	81,060,00	51.5	Duplication	Locus is too big to report. See USCS Genome Browser for further information (https://genome-euro.ucsc.edu/index.html)
Mosca SJ, et al. (2016)	101703	Male	18p11.21	18	14,682,915	15,375,198	692.284	Duplication	MIR3156-2,	ANKRD30B,	LOC644669
Mosca SJ, et al. (2016)	118703	Female	18q12.1	18	26,126,248	26,154,049	27.802	Deletion	-
Mosca SJ, et al. (2016)	119303	Male	18q22.1	18	65,451,739	65,565,246	113.508	Deletion	LOC643542
Mosca SJ, et al. (2016)	103303	Male	19p12	19	20,279,609	20,307,470	27.862	Duplication	ZNF486
Mosca SJ, et al. (2016)	111903	Female	19q13.2	19	39,341,182	39,371,014	29.833	Duplication	RINL,	HNRNPL,	SIRT2
Mosca SJ, et al. (2016)	118803	Male	19q13.42	19	53,834,673	53,909,004	74.332	Deletion	ZNF765,	ZNF845,	ZNF525
Mosca SJ, et al. (2016)	103303	Male	20p12.1	20	14,610,289	14,633,078	22.79	Deletion	MACROD2
Mosca SJ, et al. (2016)	114303	Male	21q22.3	21	45,561,858	45,613,143	51.286	Deletion	C21orf33
Coton J, et al. (2018)	Family 1	-	21q22.3qter	21	44,376,016	48,080,911	36.5	Deletion	PKNOX1, CBS, CBSL, U2AF1, U2AF1L5, CRYAA, SIK1, LINC00319, LINC00313, HSF2BP, RRP1B, PDXK, AGPAT3, TRAPPC10, ICOSLG, UBE2G2, SSR4P1, COL18A1, PCBP3, COL6A2, PCNT, AIRE, KRTAP10-7, ITGB2, ADARB1, SLC19A1, FTCD, DIP2A, CSTB, KRTAP10-8, KRTAP10-9, KRTAP10-11, LINC0034, PWP2, PFKL, POFUT2, RRP1, AATBC, GATD3A, DNMT3L, TRPM2, CFAP410, KRTAP10-1, KRTAP10-2, KRTAP10-5, KRTAP10-6, SUMO3, PTTG1IP, PICSAR,…
Coton J, et al. (2018)	Family 2	-	21q22.3qter	21	46,460,868	48,090,458	16.6	Deletion	SSR4P1, ADARB1, LINC00334, POFUT2, COL18A1, SLC19A1, LINC00205, PCBP3, COL6A1, COL6A2, MCM3AP, YBEY, FTCD, SPATC1L, LSS, C21orf58, BC031638, PCNT, DIP2A, PRMT2, S100B
Mosca SJ, et al. (2016)	109303	Male	22q11.21, 22q11.22	22	21,712,754	22,972,396	1,259,643	Deletion	RIMBP3B, HIC2, TMEM191C, UBE2L3, YDJC, MAPK1, YPEL1, TOP3B, VPREB1, CCDC116, SDF2L1, PPIL2, ZNF280B, ZNF280A, PRAME, PPM1F, MIR130B, MIR301B, PI4KAP2, CH17-264L24.2
Mosca SJ, et al. (2016)	121503	Male	22q13.33	22	51,155,151	51,174,939	19.789	Duplication	SHANK3
Mosca SJ, et al. (2016)	110203	Male	Xp11.4, Xp21.1	X	32,071,272	38,945,132	6,873,861	Duplication	DMD, FAM47A, TMEM47, FAM47B, MAGEB16, CFAP47, FAM47C, XK, SRPX, MID1IP1, FTH1P18, CYBB, RPGR, PRRG1, H2AP, OTC, SYTL5, LANCL3, DYNLT3, TSPAN7
Mosca SJ, et al. (2016)	128303	Female	Xp11.4	X	40,374,669	40,488,796	114.128	Duplication	LOC347411,	CXorf38,	ATP6AP2
Mosca SJ, et al. (2016)	101703	Male	Xq13.3	X	74,460,361	74,653,212	192.852	Duplication	ZDHHC15,	UPRT
Mosca SJ, et al. (2016)	125603	Female	Xq21.1	X	81,205,082	81,318,362	113.281	Duplication	-
Mosca SJ, et al. (2016)	117803	Female	Xq21.1	X	84,119,282	84,283,045	163.764	Duplication	UBE2DNL,	APOOL
Mosca SJ, et al. (2016)	128203	Male	Xq21.33	X	95,638,285	95,727,330	89.046	Duplication	-
Mosca SJ, et al. (2016)	120203	Female	Xq22.3	X	105,138,572	105,639,750	501.179	Duplication	NRK,	MUM1L1,	SERPINA7
