# Supplementary material for: Pathogenetic Insights into Developmental Coordination Disorder Reveal Substantial Overlap with Movement Disorders
Source: Brain Sci. 2023 Nov 23;13(12):1625. doi: 10.3390/brainsci13121625 (PMC10741651; doi:10.3390/brainsci13121625)
Supplement: Supplementary file 1 [file brainsci-13-01625-s001.zip › Supplementary File S6. Biological pathway analysis results for the DCD-associated gene co-expression network.xlsx]

## Sheet: read_me, legends
Legend sheet 1. Metascape, 76 clusters
This sheets reports all the biological pathways enriched for DCD genes from the enrichment analysis in Metascape.
Term ID				Identificative number for the biological pathway term according to the related classification
Category				Classification of pathway: GO, REACTOME, KEGG,..
Description				Descriptive term for the biological pathway
LogP				p-value in log-base 10
Log(q-value)				p-value in log-base 10, corrected for multiple testing (Bonferroni)
Genes				Genes enriched in the pathway
GROUP_ID				Membership of the pathway to a specific cluster (indicated with numbers), based on similarities (p-values, functions, enrichment)
FirstInGroupByEnrichment				Indication of the cluster representative term (i.e., umbrella term, most enriched within the cluster); 1= yes, 0= no
FirstInGroupByLogP				Indication of the cluster representative term (i.e., umbrella term, with the strongest p-value within the cluster); 1= yes, 0= no
BestLogPInGroup				Strongest p-value of enriched pathway within the group (corresponding to the p-value of the cluster representative term), not corrected for multiple testing
Legend sheet 2. Metascape, tpp 20 clusters
This sheets reports the top 20 significant biological pathways enriched for DCD genes from the enrichment analysis in Metascape.
GroupID				Membership of the pathway to a specific cluster, indicated with the cluster number; the cluster representative term is indicated as "Summary" (light orange), while the other terms are indicated as "Member"
Category				Classification of pathway: GO, REACTOME, KEGG,..
Term ID				Identificative number for the biological pathway term according to the related classification
Description				Descriptive term for the biological pathway
LogP				p-value in log-base 10; color legenda: dark blue to light grey/white, where dark blue indicates the strongest p-values and light grey/white indicates the least strong p-values
Log (q-value)				p-value in log-base 10, corrected for multiple testing (Bonferroni); color legenda: dark blue to light grey/white, where dark blue indicates the strongest p-values and light grey/white indicates the least strong p-values
Genes				Genes enriched in the pathway
Legend sheet 3. gProfiler
This sheets reports all the biological pathways enriched for DCD genes from the enrichment analysis in gProfiler.
Category				Classification of pathway: GO, REACTOME, KEGG,..
Description				Descriptive term for the biological pathway
Term ID				Identificative number for the biological pathway term according to the related classification
Adjusted_p_value				p-value in log-base 10, corrected for multiple testing (Bonferroni)
Genes				Genes enriched in the pathway
Legend sheet 4. Toppgene, GO
This sheets reports all the GO biological pathways enriched for DCD genes from the enrichment analysis in ToppGene.
Highlighted in light green are the statistically significant biological pathways after Bonferroni correction.
Term ID				Identificative number for the biological pathway term according to the GO classification
Description				Descriptive term for the biological pathway
p-value				p-value in log-base 10
q-value Bonferroni				p-value in log-base 10, corrected for multiple testing (Bonferroni)
Genes				Genes enriched in the pathway
Legend sheet 5. ToppGene, other classif.
This sheets reports all the biological pathways with a different classification than GO, enriched for DCD genes from the enrichment analysis in ToppGene.
Highlighted in light green are the statistically significant biological pathways after Bonferroni correction.
Term ID				Identificative number for the biological pathway term according to the related classification
Description				Descriptive term for the biological pathway
Category				Classification of pathway: REACTOME, KEGG,..
p-value				p-value in log-base 10
q-value Bonferroni				p-value in log-base 10, corrected for multiple testing (Bonferroni)
Genes				Genes enriched in the pathway
Legend sheet 6. Metabrain, GO
This sheets reports all the GO biological pathways enriched for DCD genes from the enrichment analysis in Metabrain.
p-value is not corrected for multiple corrections.
Term ID				Identificative number for the biological pathway term according to the GO classification
Description				Descriptive term for the biological pathway
p-value				p-value in log-base 10
Legend sheet 6. Metabrain, REACTOME
This sheets reports all the REACTOME biological pathways enriched for DCD genes from the enrichment analysis in Metabrain.
p-value is not corrected for multiple corrections.
Term ID				Identificative number for the biological pathway term according to the REACTOME classification
Description				Descriptive term for the biological pathway
p-value				p-value in log-base 10

## Sheet: 1. Metascape, 76 clusters
Term ID	Category	Description	LogP	Log(q-value)	Genes	GROUP_ID	FirstInGroupByEnrichment	FirstInGroupByLogP	BestLogPInGroup
GO:0050804	GO Biological Processes	modulation of chemical synaptic transmission	-3090767492546040	-2.68234e+16	APBA1|BCR|CACNA1A|CHRNB2|DLG4|PTK2B|GRIK2|GSK3B|MAP1A|MAP1B|MAPT|NTRK2|SEPTIN5|SLC8A2|SLC8A3|STXBP1|TNR|PPFIA3|NEURL1|NRXN1|RIMS2|RIMS3|CPLX2|CPLX1|DLGAP4|UNC13A|IQSEC2|PLCB1|MAPK8IP2|NSG1|CELF4|JPH3|DLGAP3|JPH4|SHANK3|STX1B|RIMS4|CNTN4|LRRTM1	1	1	1	-3090767492546040
GO:0099177	GO Biological Processes	regulation of trans-synaptic signaling	-3.08694e+16	-2.68234e+16	APBA1|BCR|CACNA1A|CHRNB2|DLG4|PTK2B|GRIK2|GSK3B|MAP1A|MAP1B|MAPT|NTRK2|SEPTIN5|SLC8A2|SLC8A3|STXBP1|TNR|PPFIA3|NEURL1|NRXN1|RIMS2|RIMS3|CPLX2|CPLX1|DLGAP4|UNC13A|IQSEC2|PLCB1|MAPK8IP2|NSG1|CELF4|JPH3|DLGAP3|JPH4|SHANK3|STX1B|RIMS4|CNTN4|LRRTM1	1	0	0	-3090767492546040
GO:0042391	GO Biological Processes	regulation of membrane potential	-2.06679e+16	-1716602519667230	ANK2|ATP1A3|HCN2|CHRNA4|CHRNB2|DLG4|PTK2B|FGF12|GRIK2|GSK3B|KCND2|KCNJ11|KCNQ3|MAPT|NTRK2|SCN2A|SLC8A2|SLC8A3|CACNA1I|NRXN1|RIMS2|RIMS3|MAPK8IP2|CTNNA3|SCN3B|KCNK12|CELF4|SHANK3|STX1B|RIMS4	1	0	0	-3090767492546040
GO:0048167	GO Biological Processes	regulation of synaptic plasticity	-2.04875e+16	-1704357868569410	DLG4|PTK2B|GRIK2|GSK3B|MAP1A|MAP1B|MAPT|NTRK2|SLC8A2|SLC8A3|STXBP1|TNR|PPFIA3|NEURL1|RIMS2|RIMS3|CPLX2|NSG1|JPH3|JPH4|SHANK3|CNTN4|LRRTM1	1	0	0	-3090767492546040
GO:0031644	GO Biological Processes	regulation of nervous system process	-1.18336e+16	-9099389446169750	DLG4|PTK2B|FGF12|SLC8A2|SLC8A3|TNR|NRXN1|RIMS2|MGLL|DLGAP4|CELF4|DLGAP3|SHANK3|STX1B	1	0	0	-3090767492546040
GO:0050806	GO Biological Processes	positive regulation of synaptic transmission	-1.16263e+16	-8912771880244400	DLG4|PTK2B|GRIK2|NTRK2|SLC8A2|SLC8A3|STXBP1|TNR|NRXN1|RIMS2|RIMS3|SHANK3|STX1B|LRRTM1	1	0	0	-3090767492546040
GO:0098815	GO Biological Processes	modulation of excitatory postsynaptic potential	-1.08323e+16	-8192823026084030	DLG4|PTK2B|SLC8A2|SLC8A3|NRXN1|RIMS2|CELF4|SHANK3|STX1B	1	0	0	-3090767492546040
GO:0044057	GO Biological Processes	regulation of system process	-9017590112321390	-6509421601733690	ANK2|ATP1A3|ATP2B2|HCN2|DLG4|PTK2B|FGF12|SLC8A2|SLC8A3|ABCC8|TNR|NRXN1|RIMS2|MGLL|DLGAP4|CTNNA3|SCN3B|CELF4|DLGAP3|SHANK3|STX1B	1	0	0	-3090767492546040
GO:2000463	GO Biological Processes	positive regulation of excitatory postsynaptic potential	-7.35888e+16	-5.00309e+16	DLG4|PTK2B|NRXN1|RIMS2|SHANK3|STX1B	1	0	0	-3090767492546040
GO:0099536	GO Biological Processes	synaptic signaling	-2.5781e+16	-2.19111e+16	APBA1|CACNA1A|CHRNA4|CHRNB2|DLG4|FGF12|GRIK2|GSK3B|KCND2|KCNQ2|KCNQ3|NTRK2|SEPTIN5|PTPRN2|RIT2|STXBP1|PPFIA3|CADPS|BSN|NRXN1|NRXN2|RIMS2|SNPH|RIMS3|CPLX2|CPLX1|HRH3|SLITRK3|UNC13A|PLCB1|PIP5K1C|MAPK8IP2|NSG1|TMOD2|STX1B	2	1	1	-2.5781e+16
GO:0099537	GO Biological Processes	trans-synaptic signaling	-2.55886e+16	-2.18437e+16	APBA1|CACNA1A|CHRNA4|CHRNB2|DLG4|FGF12|GRIK2|GSK3B|KCND2|KCNQ2|KCNQ3|NTRK2|SEPTIN5|PTPRN2|RIT2|STXBP1|PPFIA3|CADPS|BSN|NRXN1|NRXN2|RIMS2|SNPH|RIMS3|CPLX2|CPLX1|HRH3|SLITRK3|UNC13A|PIP5K1C|MAPK8IP2|NSG1|TMOD2|STX1B	2	0	0	-2.5781e+16
GO:0007268	GO Biological Processes	chemical synaptic transmission	-2499642890400920	-2.14276e+16	APBA1|CACNA1A|CHRNA4|CHRNB2|DLG4|FGF12|GRIK2|GSK3B|KCND2|KCNQ2|KCNQ3|SEPTIN5|PTPRN2|RIT2|STXBP1|PPFIA3|CADPS|BSN|NRXN1|NRXN2|RIMS2|SNPH|RIMS3|CPLX2|CPLX1|HRH3|SLITRK3|UNC13A|PIP5K1C|MAPK8IP2|NSG1|TMOD2|STX1B	2	0	0	-2.5781e+16
GO:0098916	GO Biological Processes	anterograde trans-synaptic signaling	-2499642890400920	-2.14276e+16	APBA1|CACNA1A|CHRNA4|CHRNB2|DLG4|FGF12|GRIK2|GSK3B|KCND2|KCNQ2|KCNQ3|SEPTIN5|PTPRN2|RIT2|STXBP1|PPFIA3|CADPS|BSN|NRXN1|NRXN2|RIMS2|SNPH|RIMS3|CPLX2|CPLX1|HRH3|SLITRK3|UNC13A|PIP5K1C|MAPK8IP2|NSG1|TMOD2|STX1B	2	0	0	-2.5781e+16
GO:0140352	GO Biological Processes	export from cell	-1938019067164690	-1.59874e+16	APBA1|ATP1A3|CPE|DMTN|NTRK2|SEPTIN5|PTPRN|PTPRN2|SLC8A2|STXBP1|PPFIA3|CADPS|BRSK2|NRXN1|NRXN2|RIMS2|SNPH|RIMS3|CPLX2|CPLX1|HRH3|UNC13A|PIP5K1C|SMPD3|SYT3|STX1B|RAB3C|RIMS4|RAB15	2	0	0	-2.5781e+16
GO:0032940	GO Biological Processes	secretion by cell	-1876868966340570	-1.54631e+16	APBA1|CPE|DMTN|NTRK2|SEPTIN5|PTPRN|PTPRN2|STXBP1|PPFIA3|CADPS|BRSK2|NRXN1|NRXN2|RIMS2|SNPH|RIMS3|CPLX2|CPLX1|HRH3|UNC13A|PIP5K1C|SMPD3|SYT3|STX1B|RAB3C|RIMS4|RAB15	2	0	0	-2.5781e+16
GO:0007269	GO Biological Processes	neurotransmitter secretion	-1.86092e+16	-1.53761e+16	SEPTIN5|PTPRN2|STXBP1|PPFIA3|CADPS|NRXN1|NRXN2|RIMS2|SNPH|RIMS3|CPLX2|CPLX1|HRH3|UNC13A|PIP5K1C|STX1B	2	0	0	-2.5781e+16
GO:0099643	GO Biological Processes	signal release from synapse	-1.86092e+16	-1.53761e+16	SEPTIN5|PTPRN2|STXBP1|PPFIA3|CADPS|NRXN1|NRXN2|RIMS2|SNPH|RIMS3|CPLX2|CPLX1|HRH3|UNC13A|PIP5K1C|STX1B	2	0	0	-2.5781e+16
GO:0006836	GO Biological Processes	neurotransmitter transport	-1768687055437630	-1.4544e+16	SEPTIN5|PTPRN2|STXBP1|PPFIA3|CADPS|NRXN1|NRXN2|RIMS2|SNPH|RIMS3|CPLX2|CPLX1|HRH3|UNC13A|PIP5K1C|STX1B|RIMS4|SLC6A17	2	0	0	-2.5781e+16
GO:0023061	GO Biological Processes	signal release	-1.75241e+16	-1.44075e+16	CPE|SEPTIN5|PTPRN|PTPRN2|STXBP1|PPFIA3|CADPS|NRXN1|NRXN2|RIMS2|SNPH|RIMS3|CPLX2|CPLX1|HRH3|UNC13A|PIP5K1C|SMPD3|STX1B	2	0	0	-2.5781e+16
GO:0046903	GO Biological Processes	secretion	-1.6909e+16	-1.38407e+16	APBA1|CPE|DMTN|NTRK2|SEPTIN5|PTPRN|PTPRN2|STXBP1|PPFIA3|CADPS|BRSK2|NEURL1|NRXN1|NRXN2|RIMS2|SNPH|RIMS3|CPLX2|CPLX1|HRH3|UNC13A|PIP5K1C|SMPD3|SYT3|STX1B|RAB3C|RIMS4|RAB15	2	0	0	-2.5781e+16
GO:0001505	GO Biological Processes	regulation of neurotransmitter levels	-1.51495e+16	-1.22175e+16	APBA1|GSK3B|SEPTIN5|PTPRN2|STXBP1|PPFIA3|CADPS|NRXN1|NRXN2|RIMS2|SNPH|RIMS3|CPLX2|CPLX1|HRH3|UNC13A|PIP5K1C|STX1B|RIMS4	2	0	0	-2.5781e+16
GO:0016079	GO Biological Processes	synaptic vesicle exocytosis	-1.44003e+16	-1.14847e+16	SEPTIN5|STXBP1|PPFIA3|CADPS|RIMS2|SNPH|RIMS3|CPLX2|CPLX1|UNC13A|PIP5K1C|STX1B	2	0	0	-2.5781e+16
GO:0099003	GO Biological Processes	vesicle-mediated transport in synapse	-1.37643e+16	-1.08797e+16	SEPTIN5|SH3GL2|STXBP1|PPFIA3|CADPS|RIMS2|SNPH|RIMS3|SNAP91|CPLX2|CPLX1|UNC13A|PIP5K1C|NSG1|STX1B	2	0	0	-2.5781e+16
GO:0006887	GO Biological Processes	exocytosis	-1.34776e+16	-1.06077e+16	DMTN|SEPTIN5|STXBP1|PPFIA3|CADPS|BRSK2|RIMS2|SNPH|RIMS3|CPLX2|CPLX1|UNC13A|PIP5K1C|SYT3|STX1B|RAB3C|RIMS4|RAB15	2	0	0	-2.5781e+16
GO:0099504	GO Biological Processes	synaptic vesicle cycle	-1.29568e+16	-1.01012e+16	SEPTIN5|SH3GL2|STXBP1|PPFIA3|CADPS|RIMS2|SNPH|RIMS3|SNAP91|CPLX2|CPLX1|UNC13A|PIP5K1C|STX1B	2	0	0	-2.5781e+16
GO:0017157	GO Biological Processes	regulation of exocytosis	-1290770584409930	-1.00658e+16	APBA1|BCR|GSK3B|SEPTIN5|STXBP1|CADPS|CACNA1I|RIMS2|RIMS3|CPLX2|CPLX1|SMPD3|SYT3|STX1B|RAB3C|RIMS4|RAB15	2	0	0	-2.5781e+16
GO:0045055	GO Biological Processes	regulated exocytosis	-1.23663e+16	-9587478453658510	DMTN|SEPTIN5|STXBP1|PPFIA3|CADPS|RIMS2|SNPH|RIMS3|CPLX2|CPLX1|UNC13A|PIP5K1C|SYT3|STX1B	2	0	0	-2.5781e+16
GO:1903530	GO Biological Processes	regulation of secretion by cell	-1.19175e+16	-917256842853804	APBA1|BCR|CHRNA4|CHRNB2|GSK3B|KCNJ11|SEPTIN5|STXBP1|ABCC8|KLF7|CADPS|CACNA1I|BRSK2|RIMS2|RIMS3|CPLX2|CPLX1|HRH3|SMPD3|SYT3|STX1B|RAB3C|RIMS4|RAB15	2	0	0	-2.5781e+16
GO:0060627	GO Biological Processes	regulation of vesicle-mediated transport	-1.1368e+16	-8683702591199400	APBA1|BCR|DLG4|GSK3B|SEPTIN5|RIT2|STXBP1|CADPS|CACNA1I|BSN|RIMS2|RIMS3|SNAP91|CPLX2|CPLX1|SMPD3|CAMK1D|SYT3|STX1B|RAB3C|RIMS4|LRRTM1|RAB15	2	0	0	-2.5781e+16
GO:0051046	GO Biological Processes	regulation of secretion	-1.10395e+16	-8373699198859260	APBA1|BCR|CHRNA4|CHRNB2|GSK3B|KCNJ11|SEPTIN5|STXBP1|ABCC8|KLF7|CADPS|CACNA1I|BRSK2|RIMS2|RIMS3|CPLX2|CPLX1|HRH3|SMPD3|SYT3|STX1B|RAB3C|RIMS4|RAB15	2	0	0	-2.5781e+16
GO:0140029	GO Biological Processes	exocytic process	-1.02303e+16	-7.63146e+16	DMTN|SEPTIN5|STXBP1|PPFIA3|SNPH|CPLX2|UNC13A|STX1B|RAB3C|RAB15	2	0	0	-2.5781e+16
GO:0006904	GO Biological Processes	vesicle docking involved in exocytosis	-9164922003677990	-6637448337894910	STXBP1|PPFIA3|SNPH|CPLX2|UNC13A|STX1B|RAB3C|RAB15	2	0	0	-2.5781e+16
GO:0046928	GO Biological Processes	regulation of neurotransmitter secretion	-803290508702626	-5588977472693250	APBA1|GSK3B|SEPTIN5|STXBP1|RIMS3|CPLX2|CPLX1|STX1B|RIMS4	2	0	0	-2.5781e+16
GO:0048278	GO Biological Processes	vesicle docking	-7764686219460010	-5347087543849350	STXBP1|PPFIA3|SNPH|CPLX2|UNC13A|STX1B|RAB3C|RAB15	2	0	0	-2.5781e+16
GO:0051588	GO Biological Processes	regulation of neurotransmitter transport	-7491060994572820	-5112526341801810	APBA1|GSK3B|SEPTIN5|STXBP1|RIMS3|CPLX2|CPLX1|STX1B|RIMS4	2	0	0	-2.5781e+16
GO:1903305	GO Biological Processes	regulation of regulated secretory pathway	-725336298275031	-4910666755208000	APBA1|BCR|GSK3B|SEPTIN5|STXBP1|CACNA1I|RIMS3|SYT3|RIMS4|RAB15	2	0	0	-2.5781e+16
GO:0140056	GO Biological Processes	organelle localization by membrane tethering	-6918266085634280	-4608674982249950	STXBP1|PPFIA3|SNPH|CPLX2|UNC13A|STX1B|RAB3C|RAB15	2	0	0	-2.5781e+16
GO:0022406	GO Biological Processes	membrane docking	-6568604980380890	-4286045368282860	STXBP1|PPFIA3|SNPH|CPLX2|UNC13A|STX1B|RAB3C|RAB15	2	0	0	-2.5781e+16
GO:0016081	GO Biological Processes	synaptic vesicle docking	-6335462000173910	-4063991360241490	PPFIA3|SNPH|UNC13A|STX1B	2	0	0	-2.5781e+16
GO:0051640	GO Biological Processes	organelle localization	-6.29714e+16	-4032908336059630	KIF1A|KIF3C|MAP1B|MAPT|SEPTIN5|STXBP1|PPFIA3|SNPH|SNAP91|CPLX2|UNC13A|SYBU|ATCAY|STX1B|RAB3C|RAB15	2	0	0	-2.5781e+16
GO:2000300	GO Biological Processes	regulation of synaptic vesicle exocytosis	-4352680445825510	-2.34809e+16	APBA1|GSK3B|SEPTIN5|RIMS3|RIMS4	2	0	0	-2.5781e+16
GO:0034330	GO Biological Processes	cell junction organization	-1922359268626330	-1.58766e+16	ADD2|ANK2|BCR|DLG4|PTK2B|L1CAM|MAP1B|MAPT|PALM|SLC8A2|SLC8A3|TNR|PPFIA4|PPFIA3|BSN|INA|NRXN1|NRXN2|SLITRK3|UNC13A|PIP5K1C|SYBU|CAMSAP3|DLGAP3|CDH22|ARHGAP39|IGSF21|SHANK3|DNER|LRRTM1	3	1	1	-1922359268626330
GO:0050808	GO Biological Processes	synapse organization	-1.82183e+16	-1.50174e+16	ADD2|DLG4|L1CAM|MAP1B|MAPT|PALM|SLC8A2|SLC8A3|TNR|PPFIA4|PPFIA3|BSN|INA|NRXN1|NRXN2|SLITRK3|UNC13A|SYBU|DLGAP3|ARHGAP39|IGSF21|SHANK3|DNER|LRRTM1	3	0	0	-1922359268626330
R-HSA-6794362	Reactome Gene Sets	Protein-protein interactions at synapses	-1.0659e+16	-8036301233378300	APBA1|DLG4|STXBP1|PPFIA4|PPFIA3|NRXN1|NRXN2|DLGAP4|SLITRK3|DLGAP3|LRRTM1	3	0	0	-1922359268626330
R-HSA-6794361	Reactome Gene Sets	Neurexins and neuroligins	-8356415898093300	-5884459560160050	APBA1|DLG4|STXBP1|NRXN1|NRXN2|DLGAP4|DLGAP3|LRRTM1	3	0	0	-1922359268626330
GO:0034329	GO Biological Processes	cell junction assembly	-7.35925e+16	-5.00309e+16	ADD2|ANK2|BCR|PTK2B|MAP1B|BSN|NRXN1|NRXN2|SLITRK3|PIP5K1C|CDH22|SHANK3|DNER	3	0	0	-1922359268626330
GO:0035176	GO Biological Processes	social behavior	-7136640407758140	-4806656145731970	CHRNB2|DLG4|SEPTIN5|NRXN1|NRXN2|MAPK8IP2|SHANK3	3	0	0	-1922359268626330
GO:0051703	GO Biological Processes	biological process involved in intraspecies interaction between organisms	-7136640407758140	-4806656145731970	CHRNB2|DLG4|SEPTIN5|NRXN1|NRXN2|MAPK8IP2|SHANK3	3	0	0	-1922359268626330
GO:0097107	GO Biological Processes	postsynaptic density assembly	-7.10649e+16	-4780660048729330	NRXN1|NRXN2|SLITRK3|SHANK3	3	0	0	-1922359268626330
GO:0007158	GO Biological Processes	neuron cell-cell adhesion	-7047479114761940	-473388526892395	ASTN1|TNR|NRXN1|NRXN2|CNTN4	3	0	0	-1922359268626330
GO:0097106	GO Biological Processes	postsynaptic density organization	-6908610183140430	-4606237054145700	DLG4|NRXN1|NRXN2|SLITRK3|SHANK3	3	0	0	-1922359268626330
GO:0099084	GO Biological Processes	postsynaptic specialization organization	-6778444501165320	-4483728246168200	DLG4|NRXN1|NRXN2|SLITRK3|SHANK3	3	0	0	-1922359268626330
GO:0098698	GO Biological Processes	postsynaptic specialization assembly	-6554936265177790	-4276104525599010	NRXN1|NRXN2|SLITRK3|SHANK3	3	0	0	-1922359268626330
GO:0007416	GO Biological Processes	synapse assembly	-6255124949639670	-3994467178989470	ADD2|MAP1B|BSN|NRXN1|NRXN2|SLITRK3|SHANK3|DNER	3	0	0	-1922359268626330
GO:0043113	GO Biological Processes	receptor clustering	-5994475596716100	-3.75805e+16	DLG4|GRIK2|NRXN1|NRXN2|SLITRK3|SHANK3	3	0	0	-1922359268626330
GO:0099173	GO Biological Processes	postsynapse organization	-5486604662322450	-3.30127e+16	DLG4|INA|NRXN1|NRXN2|SLITRK3|ARHGAP39|SHANK3	3	0	0	-1922359268626330
GO:0097116	GO Biological Processes	gephyrin clustering involved in postsynaptic density assembly	-5483939206533880	-3.30127e+16	NRXN1|NRXN2|SLITRK3	3	0	0	-1922359268626330
GO:1904861	GO Biological Processes	excitatory synapse assembly	-5411846648847990	-3238015315935310	NRXN1|NRXN2|SLITRK3|SHANK3	3	0	0	-1922359268626330
GO:0099068	GO Biological Processes	postsynapse assembly	-5190938301124180	-3.06085e+16	NRXN1|NRXN2|SLITRK3|SHANK3	3	0	0	-1922359268626330
GO:0042297	GO Biological Processes	vocal learning	-5185146501898220	-3.06085e+16	NRXN1|NRXN2|SHANK3	3	0	0	-1922359268626330
GO:0098596	GO Biological Processes	imitative learning	-5185146501898220	-3.06085e+16	NRXN1|NRXN2|SHANK3	3	0	0	-1922359268626330
GO:0071625	GO Biological Processes	vocalization behavior	-5090646072081960	-2976624581149170	DLG4|NRXN1|NRXN2|SHANK3	3	0	0	-1922359268626330
GO:0098597	GO Biological Processes	observational learning	-494434502830981	-2.84775e+16	NRXN1|NRXN2|SHANK3	3	0	0	-1922359268626330
GO:0098598	GO Biological Processes	learned vocalization behavior or vocal learning	-4568604785064210	-2533341044795010	NRXN1|NRXN2|SHANK3	3	0	0	-1922359268626330
GO:0001941	GO Biological Processes	postsynaptic membrane organization	-4327022035512960	-2328309297236170	DLG4|NRXN1|NRXN2|SHANK3	3	0	0	-1922359268626330
GO:0030534	GO Biological Processes	adult behavior	-4312820827354590	-2318678553992530	CHRNA4|CHRNB2|FGF12|SEPTIN5|NRXN1|NRXN2|SHANK3	3	0	0	-1922359268626330
GO:0031223	GO Biological Processes	auditory behavior	-4157162493933220	-2.19334e+16	NRXN1|NRXN2|SHANK3	3	0	0	-1922359268626330
GO:0007638	GO Biological Processes	mechanosensory behavior	-3.94295e+16	-2017533911526650	NRXN1|NRXN2|SHANK3	3	0	0	-1922359268626330
GO:0010996	GO Biological Processes	response to auditory stimulus	-301987013149459	-1.22186e+16	NRXN1|NRXN2|SHANK3	3	0	0	-1922359268626330
hsa04514	KEGG Pathway	Cell adhesion molecules	-2.40335e+16	-0.7219145503527697	CNTN1|L1CAM|NRXN1|NRXN2|CADM3	3	0	0	-1922359268626330
GO:0071709	GO Biological Processes	membrane assembly	-2091700325544200	-0.4648420276252153	SPTBN1|NRXN1|NRXN2	3	0	0	-1922359268626330
GO:0044091	GO Biological Processes	membrane biogenesis	-2.01358e+16	-0.40375239992941203	SPTBN1|NRXN1|NRXN2	3	0	0	-1922359268626330
R-HSA-112316	Reactome Gene Sets	Neuronal System	-1.78651e+16	-1.46942e+16	APBA1|HCN2|CACNA1A|CHRNA4|CHRNB2|DLG4|GRIK2|KCND1|KCND2|KCNJ11|KCNQ2|KCNQ3|MAPT|STXBP1|ABCC8|TSPAN7|PPFIA4|PPFIA3|NRXN1|NRXN2|CAMKK2|CPLX1|DLGAP4|SLITRK3|PLCB1|DLGAP3|LRRTM1	4	1	1	-1.78651e+16
R-HSA-112315	Reactome Gene Sets	Transmission across Chemical Synapses	-8125899327214750	-5.67098e+16	APBA1|CACNA1A|CHRNA4|CHRNB2|DLG4|GRIK2|MAPT|STXBP1|TSPAN7|PPFIA4|PPFIA3|CAMKK2|CPLX1|PLCB1	4	0	0	-1.78651e+16
R-HSA-112314	Reactome Gene Sets	Neurotransmitter receptors and postsynaptic signal transmission	-4.83596e+16	-274954331601909	APBA1|CHRNA4|CHRNB2|DLG4|GRIK2|MAPT|TSPAN7|CAMKK2|PLCB1	4	0	0	-1.78651e+16
GO:0007610	GO Biological Processes	behavior	-1.7082e+16	-1.39903e+16	APBA1|ASTN1|CHRNA4|CHRNB2|CNTN1|DLG4|FGF12|GRIK2|KCND2|MAP1A|MAPT|NTRK2|SEPTIN5|SCN2A|SLC8A2|SLC8A3|ABCC8|TNR|NRXN1|NRXN2|PLCB1|MAPK8IP2|TMOD2|PAK6|PAK5|JPH3|CSMD1|JPH4|SHANK3|LRRTM1	5	1	1	-1.7082e+16
GO:0007612	GO Biological Processes	learning	-1.67678e+16	-1372178353397850	CHRNB2|DLG4|MAP1A|NTRK2|SLC8A2|SLC8A3|ABCC8|TNR|NRXN1|NRXN2|PLCB1|MAPK8IP2|PAK6|PAK5|JPH3|CSMD1|JPH4|SHANK3	5	0	0	-1.7082e+16
GO:0050890	GO Biological Processes	cognition	-1.648e+16	-1.34754e+16	CHRNA4|CHRNB2|DLG4|MAP1A|MAPT|NTRK2|SCN2A|SLC8A2|SLC8A3|ABCC8|TNR|NRXN1|NRXN2|HRH3|PLCB1|MAPK8IP2|TMOD2|PAK6|PAK5|JPH3|CSMD1|JPH4|SHANK3	5	0	0	-1.7082e+16
GO:0007611	GO Biological Processes	learning or memory	-1.55695e+16	-1.26204e+16	CHRNB2|DLG4|MAP1A|MAPT|NTRK2|SCN2A|SLC8A2|SLC8A3|ABCC8|TNR|NRXN1|NRXN2|PLCB1|MAPK8IP2|TMOD2|PAK6|PAK5|JPH3|CSMD1|JPH4|SHANK3	5	0	0	-1.7082e+16
GO:0007613	GO Biological Processes	memory	-1.15076e+16	-881384041463777	CHRNB2|MAP1A|MAPT|SCN2A|SLC8A2|SLC8A3|ABCC8|PLCB1|PAK6|PAK5|JPH3|CSMD1|SHANK3	5	0	0	-1.7082e+16
GO:0008306	GO Biological Processes	associative learning	-3562288653359700	-1.68509e+16	CHRNB2|MAP1A|ABCC8|TNR|CSMD1	5	0	0	-1.7082e+16
GO:0031344	GO Biological Processes	regulation of cell projection organization	-1.66388e+16	-1.3614e+16	KIF1A|CHRNB2|CNTN1|CRMP1|CTNNA2|DLG4|DPYSL3|DMTN|PTK2B|GAP43|GSK3B|L1CAM|MAP1B|MAPT|NTRK2|PALM|PIK3R1|RIT2|TNR|BRSK2|NEURL1|MAP3K13|SEMA6B|HECW1|CAMK1D|SHANK3|KNDC1|STX1B|CSMD3|CARMIL2|TRIM67	6	1	1	-1.66388e+16
GO:0120035	GO Biological Processes	regulation of plasma membrane bounded cell projection organization	-1.60338e+16	-1.30485e+16	KIF1A|CHRNB2|CNTN1|CRMP1|CTNNA2|DPYSL3|DMTN|PTK2B|GAP43|GSK3B|L1CAM|MAP1B|MAPT|NTRK2|PALM|PIK3R1|RIT2|TNR|BRSK2|NEURL1|MAP3K13|SEMA6B|HECW1|CAMK1D|SHANK3|KNDC1|STX1B|CSMD3|CARMIL2|TRIM67	6	0	0	-1.66388e+16
GO:0010975	GO Biological Processes	regulation of neuron projection development	-1.42335e+16	-1.13337e+16	KIF1A|CHRNB2|CNTN1|CRMP1|CTNNA2|DPYSL3|PTK2B|GSK3B|L1CAM|MAP1B|MAPT|NTRK2|RIT2|TNR|BRSK2|MAP3K13|SEMA6B|HECW1|CAMK1D|SHANK3|KNDC1|STX1B|CSMD3|TRIM67	6	0	0	-1.66388e+16
GO:0031346	GO Biological Processes	positive regulation of cell projection organization	-9473625643302910	-6932788015961850	CNTN1|DLG4|DPYSL3|PTK2B|GSK3B|L1CAM|MAP1B|MAPT|NTRK2|PALM|PIK3R1|RIT2|NEURL1|MAP3K13|CAMK1D|CARMIL2|TRIM67	6	0	0	-1.66388e+16
GO:0010976	GO Biological Processes	positive regulation of neuron projection development	-4008005385947830	-2072607490586110	CNTN1|DPYSL3|PTK2B|NTRK2|RIT2|CAMK1D|TRIM67	6	0	0	-1.66388e+16
GO:0031175	GO Biological Processes	neuron projection development	-1573748499313880	-1.27707e+16	CHRNB2|CNTN1|CRMP1|CTNNA2|DLG4|PTK2B|GAP43|GSK3B|L1CAM|MAP1A|MAP1B|MAPT|PSD|SH3GL2|STXBP1|TNR|KLF7|BRSK2|NRXN1|SEMA6B|SLITRK3|MAPK8IP2|CYFIP2|ACTL6B|PAK6|CAMSAP3|ATCAY|SHANK3|CNTN4|RNF165	7	1	1	-1573748499313880
GO:0048812	GO Biological Processes	neuron projection morphogenesis	-1283407516912680	-1.00056e+16	CHRNB2|CNTN1|CRMP1|CTNNA2|DLG4|GAP43|L1CAM|MAP1A|MAP1B|SH3GL2|STXBP1|TNR|KLF7|BRSK2|NRXN1|SEMA6B|SLITRK3|MAPK8IP2|CYFIP2|PAK6|SHANK3|CNTN4|RNF165	7	0	0	-1573748499313880
GO:0120039	GO Biological Processes	plasma membrane bounded cell projection morphogenesis	-1.27547e+16	-99391681251561	CHRNB2|CNTN1|CRMP1|CTNNA2|DLG4|GAP43|L1CAM|MAP1A|MAP1B|SH3GL2|STXBP1|TNR|KLF7|BRSK2|NRXN1|SEMA6B|SLITRK3|MAPK8IP2|CYFIP2|PAK6|SHANK3|CNTN4|RNF165	7	0	0	-1573748499313880
GO:0048858	GO Biological Processes	cell projection morphogenesis	-1.26761e+16	-987319010805125	CHRNB2|CNTN1|CRMP1|CTNNA2|DLG4|GAP43|L1CAM|MAP1A|MAP1B|SH3GL2|STXBP1|TNR|KLF7|BRSK2|NRXN1|SEMA6B|SLITRK3|MAPK8IP2|CYFIP2|PAK6|SHANK3|CNTN4|RNF165	7	0	0	-1573748499313880
GO:0032989	GO Biological Processes	cellular component morphogenesis	-1.24524e+16	-9661641735379350	ANK2|CHRNB2|CNTN1|CRMP1|CTNNA2|DLG4|GAP43|L1CAM|MAP1A|MAP1B|SH3GL2|STXBP1|TNR|KLF7|BRSK2|NRXN1|SEMA6B|SLITRK3|MAPK8IP2|CYFIP2|TMOD2|PAK6|SHANK3|CNTN4|RNF165	7	0	0	-1573748499313880
GO:0032990	GO Biological Processes	cell part morphogenesis	-1.23135e+16	-9546229163107550	CHRNB2|CNTN1|CRMP1|CTNNA2|DLG4|GAP43|L1CAM|MAP1A|MAP1B|SH3GL2|STXBP1|TNR|KLF7|BRSK2|NRXN1|SEMA6B|SLITRK3|MAPK8IP2|CYFIP2|PAK6|SHANK3|CNTN4|RNF165	7	0	0	-1573748499313880
GO:0000902	GO Biological Processes	cell morphogenesis	-1.09896e+16	-833281496520144	CHRNB2|CNTN1|CRMP1|CTNNA2|DLG4|GAP43|L1CAM|MAP1A|MAP1B|PIK3R1|SH3GL2|STXBP1|TNR|KLF7|BRSK2|NRXN1|SEMA6B|SLITRK3|MAPK8IP2|CYFIP2|PAK6|CDH22|SHANK3|CNTN4|RNF165	7	0	0	-1573748499313880
GO:0048667	GO Biological Processes	cell morphogenesis involved in neuron differentiation	-1.09151e+16	-8267073968618880	CHRNB2|CNTN1|CRMP1|CTNNA2|DLG4|GAP43|L1CAM|MAP1A|MAP1B|STXBP1|TNR|KLF7|BRSK2|NRXN1|SEMA6B|SLITRK3|MAPK8IP2|SHANK3|CNTN4|RNF165	7	0	0	-1573748499313880
GO:0000904	GO Biological Processes	cell morphogenesis involved in differentiation	-988398232389149	-7307816734208680	CHRNB2|CNTN1|CRMP1|CTNNA2|DLG4|GAP43|L1CAM|MAP1A|MAP1B|PIK3R1|STXBP1|TNR|KLF7|BRSK2|NRXN1|SEMA6B|SLITRK3|MAPK8IP2|SHANK3|CNTN4|RNF165	7	0	0	-1573748499313880
GO:0061564	GO Biological Processes	axon development	-9626870780690000	-7065183014375820	CHRNB2|CNTN1|CRMP1|CTNNA2|GAP43|L1CAM|MAP1A|MAP1B|MAPT|STXBP1|TNR|KLF7|BRSK2|NRXN1|SEMA6B|SLITRK3|CNTN4|RNF165	7	0	0	-1573748499313880
GO:0007409	GO Biological Processes	axonogenesis	-9473625643302910	-6932788015961850	CHRNB2|CNTN1|CRMP1|CTNNA2|GAP43|L1CAM|MAP1A|MAP1B|STXBP1|TNR|KLF7|BRSK2|NRXN1|SEMA6B|SLITRK3|CNTN4|RNF165	7	0	0	-1573748499313880
GO:0007411	GO Biological Processes	axon guidance	-532611436129547	-3.16943e+16	CNTN1|CRMP1|GAP43|L1CAM|TNR|KLF7|NRXN1|SEMA6B|CNTN4|RNF165	7	0	0	-1573748499313880
GO:0097485	GO Biological Processes	neuron projection guidance	-5.30924e+16	-3.15535e+16	CNTN1|CRMP1|GAP43|L1CAM|TNR|KLF7|NRXN1|SEMA6B|CNTN4|RNF165	7	0	0	-1573748499313880
GO:0006935	GO Biological Processes	chemotaxis	-3.05005e+16	-1.24957e+16	CNTN1|CRMP1|GAP43|L1CAM|TNR|KLF7|NRXN1|SEMA6B|PIP5K1C|CNTN4|RNF165	7	0	0	-1573748499313880
GO:0042330	GO Biological Processes	taxis	-3.03622e+16	-1.23697e+16	CNTN1|CRMP1|GAP43|L1CAM|TNR|KLF7|NRXN1|SEMA6B|PIP5K1C|CNTN4|RNF165	7	0	0	-1573748499313880
GO:0043269	GO Biological Processes	regulation of ion transport	-1.22393e+16	-9483341599677480	ANK2|HCN2|CACNA1A|CHRNA4|CHRNB2|CNTN1|DLG4|PTK2B|FGF12|KCND1|KCND2|KCNJ11|KCNQ2|KCNQ3|SCN2A|STXBP1|ABCC8|CACNA1I|HRH3|HECW1|MAPK8IP2|SCN3B|KCNK12|JPH3|SYT3|JPH4|SHANK3	8	1	1	-1.22393e+16
GO:0034762	GO Biological Processes	regulation of transmembrane transport	-1.03411e+16	-773445954290039	ANK2|HCN2|CACNA1A|DLG4|PTK2B|FGF12|KCND1|KCND2|KCNJ11|KCNQ2|KCNQ3|PIK3R1|RTN2|SCN2A|ABCC8|CACNA1I|HECW1|MAPK8IP2|SCN3B|KCNK12|JPH3|JPH4|SHANK3	8	0	0	-1.22393e+16
GO:0034765	GO Biological Processes	regulation of ion transmembrane transport	-1.01632e+16	-7574182000059890	ANK2|HCN2|CACNA1A|DLG4|PTK2B|FGF12|KCND1|KCND2|KCNJ11|KCNQ2|KCNQ3|SCN2A|ABCC8|CACNA1I|HECW1|MAPK8IP2|SCN3B|KCNK12|JPH3|JPH4|SHANK3	8	0	0	-1.22393e+16
GO:0032412	GO Biological Processes	regulation of ion transmembrane transporter activity	-6238175432696790	-3.98106e+16	ANK2|HCN2|DLG4|PTK2B|FGF12|ABCC8|HECW1|MAPK8IP2|SCN3B|JPH3|JPH4|SHANK3	8	0	0	-1.22393e+16
GO:0022898	GO Biological Processes	regulation of transmembrane transporter activity	-6074572601973020	-3827925545765640	ANK2|HCN2|DLG4|PTK2B|FGF12|ABCC8|HECW1|MAPK8IP2|SCN3B|JPH3|JPH4|SHANK3	8	0	0	-1.22393e+16
GO:2001257	GO Biological Processes	regulation of cation channel activity	-5978189054750600	-3.74511e+16	ANK2|HCN2|DLG4|PTK2B|FGF12|ABCC8|MAPK8IP2|JPH3|JPH4|SHANK3	8	0	0	-1.22393e+16
GO:0032409	GO Biological Processes	regulation of transporter activity	-5551653096765580	-3.35692e+16	ANK2|HCN2|DLG4|PTK2B|FGF12|ABCC8|HECW1|MAPK8IP2|SCN3B|JPH3|JPH4|SHANK3	8	0	0	-1.22393e+16
GO:1904062	GO Biological Processes	regulation of cation transmembrane transport	-4787948660072500	-2712772665284050	ANK2|HCN2|DLG4|PTK2B|FGF12|ABCC8|HECW1|MAPK8IP2|SCN3B|JPH3|JPH4|SHANK3	8	0	0	-1.22393e+16
GO:0051279	GO Biological Processes	regulation of release of sequestered calcium ion into cytosol	-2.62356e+16	-0.8911121448399326	ANK2|PTK2B|JPH3|JPH4	8	0	0	-1.22393e+16
GO:0010959	GO Biological Processes	regulation of metal ion transport	-260910229229549	-0.8790850320914403	ANK2|CNTN1|PTK2B|FGF12|ABCC8|HECW1|SCN3B|JPH3|JPH4	8	0	0	-1.22393e+16
GO:0035418	GO Biological Processes	protein localization to synapse	-1.16725e+16	-8948742127085300	DLG4|MAP1A|BSN|NRXN1|NRXN2|CPLX1|SLITRK3|NSG1|STX1B|LRRTM1	9	1	1	-1.16725e+16
GO:1902414	GO Biological Processes	protein localization to cell junction	-9806894586886200	-7238028235944900	DLG4|MAP1A|BSN|NRXN1|NRXN2|CPLX1|SLITRK3|NSG1|STX1B|LRRTM1	9	0	0	-1.16725e+16
R-HSA-5682910	Reactome Gene Sets	LGI-ADAM interactions	-5.66674e+16	-346273751872547	DLG4|ADAM23|ADAM22|STX1B	9	0	0	-1.16725e+16
GO:0099072	GO Biological Processes	regulation of postsynaptic membrane neurotransmitter receptor levels	-4919439047626080	-2.82769e+16	DLG4|CPLX1|FRRS1L|NSG1|STX1B	9	0	0	-1.16725e+16
GO:0098814	GO Biological Processes	spontaneous synaptic transmission	-4742460903830470	-2.6776e+16	RIMS2|NSG1|STX1B	9	0	0	-1.16725e+16
GO:1903539	GO Biological Processes	protein localization to postsynaptic membrane	-4591149690209230	-2549483458330910	DLG4|CPLX1|NSG1|STX1B	9	0	0	-1.16725e+16
GO:0062237	GO Biological Processes	protein localization to postsynapse	-4520965695300570	-249409438008668	DLG4|CPLX1|NSG1|STX1B	9	0	0	-1.16725e+16
GO:0098969	GO Biological Processes	neurotransmitter receptor transport to postsynaptic membrane	-3.94295e+16	-2017533911526650	CPLX1|NSG1|STX1B	9	0	0	-1.16725e+16
GO:0098877	GO Biological Processes	neurotransmitter receptor transport to plasma membrane	-3.84827e+16	-1937413430901420	CPLX1|NSG1|STX1B	9	0	0	-1.16725e+16
GO:1903540	GO Biological Processes	establishment of protein localization to postsynaptic membrane	-3.84827e+16	-1937413430901420	CPLX1|NSG1|STX1B	9	0	0	-1.16725e+16
GO:0097120	GO Biological Processes	receptor localization to synapse	-3767789377049000	-1.86482e+16	DLG4|CPLX1|NSG1|STX1B	9	0	0	-1.16725e+16
GO:0099637	GO Biological Processes	neurotransmitter receptor transport	-3.27588e+16	-1.44208e+16	CPLX1|NSG1|STX1B	9	0	0	-1.16725e+16
GO:0045806	GO Biological Processes	negative regulation of endocytosis	-2.15431e+16	-0.5165668136145029	DLG4|STX1B|LRRTM1	9	0	0	-1.16725e+16
GO:0098876	GO Biological Processes	vesicle-mediated transport to the plasma membrane	-2.03878e+16	-0.42173307770763657	SPTBN1|CPLX1|NSG1|STX1B	9	0	0	-1.16725e+16
R-HSA-373760	Reactome Gene Sets	L1CAM interactions	-1.16015e+16	-8897960774010040	ANK2|CNTN1|DCX|DLG4|GAP43|KCNQ2|KCNQ3|L1CAM|SCN2A|SH3GL2|SPTB|SPTBN1|SCN3B	10	1	1	-1.16015e+16
R-HSA-422475	Reactome Gene Sets	Axon guidance	-1.10934e+16	-8418513221948560	ANK2|CNTN1|CRMP1|DCX|DLG4|DPYSL3|GAP43|GSK3B|KCNQ2|KCNQ3|L1CAM|PIK3R1|SCN2A|SH3GL2|SPTB|SPTBN1|CACNA1I|PIP5K1C|SCN3B|PAK6|PAK5|ARHGAP39|AGAP2	10	0	0	-1.16015e+16
R-HSA-9675108	Reactome Gene Sets	Nervous system development	-1.07075e+16	-807648738355438	ANK2|CNTN1|CRMP1|DCX|DLG4|DPYSL3|GAP43|GSK3B|KCNQ2|KCNQ3|L1CAM|PIK3R1|SCN2A|SH3GL2|SPTB|SPTBN1|CACNA1I|PIP5K1C|SCN3B|PAK6|PAK5|ARHGAP39|AGAP2	10	0	0	-1.16015e+16
R-HSA-445095	Reactome Gene Sets	Interaction between L1 and Ankyrins	-1.04828e+16	-7868201336240820	ANK2|KCNQ2|KCNQ3|L1CAM|SCN2A|SPTB|SPTBN1|SCN3B	10	0	0	-1.16015e+16
GO:0030001	GO Biological Processes	metal ion transport	-1.01578e+16	-7574182000059890	ANK2|ATP1A3|ATP2B2|HCN2|CACNA1A|CHRNA4|CHRNB2|KCND1|KCND2|KCNJ11|KCNQ2|KCNQ3|SCN2A|SLC8A2|SLC8A3|ABCC8|CACNA1I|SCN3B|KCNK12|JPH3|KCNT1|JPH4|SLC6A17	11	1	1	-1.01578e+16
R-HSA-5576891	Reactome Gene Sets	Cardiac conduction	-8735688124662690	-6251993383458200	ATP1A3|ATP2B2|FGF12|KCND1|KCND2|KCNJ11|SCN2A|SLC8A2|SLC8A3|SCN3B|KCNK12	11	0	0	-1.01578e+16
GO:0098662	GO Biological Processes	inorganic cation transmembrane transport	-8326877512735750	-5860673503691590	ATP1A3|ATP2B2|HCN2|CACNA1A|KCND1|KCND2|KCNJ11|KCNQ2|KCNQ3|SCN2A|SLC8A2|SLC8A3|ABCC8|CACNA1I|SCN3B|KCNK12|JPH3|KCNT1|JPH4|SLC6A17	11	0	0	-1.01578e+16
GO:0098655	GO Biological Processes	cation transmembrane transport	-8243581937360600	-5783055061208130	ATP1A3|ATP2B2|HCN2|CACNA1A|KCND1|KCND2|KCNJ11|KCNQ2|KCNQ3|SCN2A|SLC8A2|SLC8A3|ABCC8|CACNA1I|SCN3B|KCNK12|TMEM63C|JPH3|KCNT1|JPH4|SLC6A17	11	0	0	-1.01578e+16
R-HSA-397014	Reactome Gene Sets	Muscle contraction	-7813977445501140	-5386037936552260	ATP1A3|ATP2B2|FGF12|KCND1|KCND2|KCNJ11|SCN2A|SLC8A2|SLC8A3|TMOD2|SCN3B|KCNK12	11	0	0	-1.01578e+16
GO:0098660	GO Biological Processes	inorganic ion transmembrane transport	-7534053593384050	-5.14695e+16	ATP1A3|ATP2B2|HCN2|CACNA1A|KCND1|KCND2|KCNJ11|KCNQ2|KCNQ3|SCN2A|SLC8A2|SLC8A3|ABCC8|CACNA1I|SCN3B|KCNK12|JPH3|KCNT1|JPH4|SLC6A17	11	0	0	-1.01578e+16
GO:0071805	GO Biological Processes	potassium ion transmembrane transport	-6732929339712150	-4446609578740810	ATP1A3|HCN2|KCND1|KCND2|KCNJ11|KCNQ2|KCNQ3|ABCC8|KCNK12|KCNT1	11	0	0	-1.01578e+16
GO:0006813	GO Biological Processes	potassium ion transport	-648660527015555	-4211469676136720	ATP1A3|HCN2|KCND1|KCND2|KCNJ11|KCNQ2|KCNQ3|ABCC8|KCNK12|KCNT1	11	0	0	-1.01578e+16
R-HSA-1296071	Reactome Gene Sets	Potassium Channels	-5.09615e+16	-2979583343056360	HCN2|KCND1|KCND2|KCNJ11|KCNQ2|KCNQ3|ABCC8	11	0	0	-1.01578e+16
R-HSA-1296072	Reactome Gene Sets	Voltage gated Potassium channels	-3644413723806480	-1.75679e+16	KCND1|KCND2|KCNQ2|KCNQ3	11	0	0	-1.01578e+16
GO:0030029	GO Biological Processes	actin filament-based process	-9558116097759540	-7003490185932850	ADD2|ANK2|BCR|DPYSL3|DMTN|PTK2B|FGF12|SPTB|SPTBN1|BRSK2|INA|CIT|IQSEC2|PIP5K1C|CTNNA3|TMOD2|SCN3B|FHDC1|PHACTR3|AGAP2|CARMIL2|IQSEC3	12	1	1	-9558116097759540
GO:1901879	GO Biological Processes	regulation of protein depolymerization	-9221382936136540	-6.68728e+16	ADD2|DMTN|MAP1A|MAP1B|SPTB|SPTBN1|APC2|TMOD2|CAMSAP3|CARMIL2	12	0	0	-9558116097759540
GO:0032535	GO Biological Processes	regulation of cellular component size	-9151898197701180	-6634233409663340	ADD2|DMTN|PTK2B|GSK3B|L1CAM|MAP1B|MAPT|SPTB|SPTBN1|TNR|MAP3K13|SEMA6B|CIT|CYFIP2|TMOD2|SHANK3|CARMIL2	12	0	0	-9558116097759540
GO:0051129	GO Biological Processes	negative regulation of cellular component organization	-914874209828206	-6634233409663340	ADD2|CRMP1|CTNNA2|DLG4|DPYSL3|DMTN|GSK3B|MAP1B|MAPT|PIK3R1|RIT2|SPTB|SPTBN1|STXBP1|TNR|APC2|SEMA6B|TMOD2|CAMSAP3|SHANK3|STX1B|CARMIL2|LRRTM1	12	0	0	-9558116097759540
GO:1902903	GO Biological Processes	regulation of supramolecular fiber organization	-8761073584380350	-6271388479486670	ADD2|CTNNA2|DMTN|PTK2B|MAP1A|MAP1B|MAPT|PIK3R1|SPTB|SPTBN1|APC2|CIT|CYFIP2|TMOD2|CAMSAP3|SHANK3|CARMIL2	12	0	0	-9558116097759540
GO:0030036	GO Biological Processes	actin cytoskeleton organization	-8063823145595890	-5.61443e+16	ADD2|BCR|DPYSL3|DMTN|PTK2B|SPTB|SPTBN1|BRSK2|INA|CIT|IQSEC2|PIP5K1C|CTNNA3|TMOD2|FHDC1|PHACTR3|AGAP2|CARMIL2|IQSEC3	12	0	0	-9558116097759540
GO:0051494	GO Biological Processes	negative regulation of cytoskeleton organization	-7778868723291090	-5356130408028030	ADD2|CTNNA2|DMTN|MAP1B|PIK3R1|SPTB|SPTBN1|APC2|TMOD2|CAMSAP3|SHANK3	12	0	0	-9558116097759540
GO:0043244	GO Biological Processes	regulation of protein-containing complex disassembly	-7.7239e+16	-5.32137e+16	ADD2|DMTN|MAP1A|MAP1B|SPTB|SPTBN1|APC2|TMOD2|CAMSAP3|CARMIL2	12	0	0	-9558116097759540
GO:1901880	GO Biological Processes	negative regulation of protein depolymerization	-7711153952757470	-5313526358077440	ADD2|DMTN|MAP1B|SPTB|SPTBN1|APC2|TMOD2|CAMSAP3	12	0	0	-9558116097759540
GO:1902904	GO Biological Processes	negative regulation of supramolecular fiber organization	-7666824023282660	-5.27405e+16	ADD2|CTNNA2|DMTN|MAP1B|PIK3R1|SPTB|SPTBN1|APC2|TMOD2|CAMSAP3|SHANK3	12	0	0	-9558116097759540
GO:0051493	GO Biological Processes	regulation of cytoskeleton organization	-7395426410745970	-5.03068e+16	ADD2|CTNNA2|DMTN|PTK2B|GSK3B|MAP1A|MAP1B|MAPT|PIK3R1|SPTB|SPTBN1|APC2|CIT|CYFIP2|TMOD2|CAMSAP3|SHANK3|CARMIL2	12	0	0	-9558116097759540
GO:0043242	GO Biological Processes	negative regulation of protein-containing complex disassembly	-7220718740745710	-4882301311182680	ADD2|DMTN|MAP1B|SPTB|SPTBN1|APC2|TMOD2|CAMSAP3	12	0	0	-9558116097759540
GO:0090066	GO Biological Processes	regulation of anatomical structure size	-7093000573733750	-4775366750094010	ADD2|DMTN|PTK2B|GSK3B|L1CAM|MAP1B|MAPT|SPTB|SPTBN1|TNR|MAP3K13|SEMA6B|CIT|CYFIP2|TMOD2|SHANK3|CARMIL2	12	0	0	-9558116097759540
GO:0032271	GO Biological Processes	regulation of protein polymerization	-6758482464014990	-4468369714026520	ADD2|DMTN|PTK2B|MAP1B|MAPT|SPTB|SPTBN1|CYFIP2|TMOD2|CAMSAP3|CARMIL2	12	0	0	-9558116097759540
GO:0110053	GO Biological Processes	regulation of actin filament organization	-6221500832044410	-3.9679e+16	ADD2|CTNNA2|DMTN|PTK2B|PIK3R1|SPTB|SPTBN1|CIT|CYFIP2|TMOD2|SHANK3|CARMIL2	12	0	0	-9558116097759540
GO:0032970	GO Biological Processes	regulation of actin filament-based process	-604325462841816	-3.80004e+16	ADD2|ANK2|CTNNA2|DMTN|PTK2B|PIK3R1|SPTB|SPTBN1|CIT|CYFIP2|CTNNA3|TMOD2|SHANK3|CARMIL2	12	0	0	-9558116097759540
GO:0043254	GO Biological Processes	regulation of protein-containing complex assembly	-5941675610344570	-3.71382e+16	ADD2|DMTN|PTK2B|GSK3B|MAP1B|MAPT|SPTB|SPTBN1|STXBP1|CYFIP2|TMOD2|CAMSAP3|STX1B|CARMIL2	12	0	0	-9558116097759540
GO:0008064	GO Biological Processes	regulation of actin polymerization or depolymerization	-5755356463515570	-3.53867e+16	ADD2|DMTN|PTK2B|SPTB|SPTBN1|CIT|CYFIP2|TMOD2|CARMIL2	12	0	0	-9558116097759540
GO:0030832	GO Biological Processes	regulation of actin filament length	-5.73265e+16	-3.51917e+16	ADD2|DMTN|PTK2B|SPTB|SPTBN1|CIT|CYFIP2|TMOD2|CARMIL2	12	0	0	-9558116097759540
GO:0030834	GO Biological Processes	regulation of actin filament depolymerization	-5686367490754810	-3.47923e+16	ADD2|DMTN|SPTB|SPTBN1|TMOD2|CARMIL2	12	0	0	-9558116097759540
GO:0051693	GO Biological Processes	actin filament capping	-5371869953277090	-3.21203e+16	ADD2|DMTN|SPTB|SPTBN1|TMOD2	12	0	0	-9558116097759540
GO:0010639	GO Biological Processes	negative regulation of organelle organization	-525706000635414	-3.1087e+16	ADD2|CTNNA2|DMTN|MAP1B|MAPT|PIK3R1|SPTB|SPTBN1|APC2|TMOD2|CAMSAP3|SHANK3	12	0	0	-9558116097759540
GO:0030833	GO Biological Processes	regulation of actin filament polymerization	-5209082763831670	-3.06889e+16	ADD2|DMTN|PTK2B|SPTB|SPTBN1|CYFIP2|TMOD2|CARMIL2	12	0	0	-9558116097759540
GO:0030835	GO Biological Processes	negative regulation of actin filament depolymerization	-5132836206022380	-3013705309311100	ADD2|DMTN|SPTB|SPTBN1|TMOD2	12	0	0	-9558116097759540
GO:0032956	GO Biological Processes	regulation of actin cytoskeleton organization	-5056983323424570	-2945494169007170	ADD2|CTNNA2|DMTN|PTK2B|PIK3R1|SPTB|SPTBN1|CIT|CYFIP2|TMOD2|SHANK3|CARMIL2	12	0	0	-9558116097759540
GO:0051017	GO Biological Processes	actin filament bundle assembly	-4429796599958640	-2409114859562440	ADD2|DPYSL3|DMTN|PTK2B|FHDC1	12	0	0	-9558116097759540
GO:0061572	GO Biological Processes	actin filament bundle organization	-4278549759712970	-2291367640727910	ADD2|DPYSL3|DMTN|PTK2B|FHDC1	12	0	0	-9558116097759540
GO:0031333	GO Biological Processes	negative regulation of protein-containing complex assembly	-4252610883937710	-2.27108e+16	ADD2|DMTN|GSK3B|SPTB|SPTBN1|STXBP1|TMOD2	12	0	0	-9558116097759540
GO:0030837	GO Biological Processes	negative regulation of actin filament polymerization	-4207194460618840	-2.23493e+16	ADD2|DMTN|SPTB|SPTBN1|TMOD2	12	0	0	-9558116097759540
GO:0032272	GO Biological Processes	negative regulation of protein polymerization	-3744122040922390	-1845810759502520	ADD2|DMTN|SPTB|SPTBN1|TMOD2	12	0	0	-9558116097759540
GO:0007015	GO Biological Processes	actin filament organization	-3226108291137930	-1397604629690870	ADD2|DPYSL3|DMTN|PTK2B|CTNNA3|TMOD2|FHDC1|CARMIL2	12	0	0	-9558116097759540
GO:0097435	GO Biological Processes	supramolecular fiber organization	-2.76843e+16	-1.01136e+16	ADD2|DPYSL3|DMTN|PTK2B|MAPT|INA|CTNNA3|TMOD2|CAMSAP3|FHDC1|CARMIL2	12	0	0	-9558116097759540
GO:0031032	GO Biological Processes	actomyosin structure organization	-2.13115e+16	-0.49846612709656474	PTK2B|CIT|TMOD2|FHDC1	12	0	0	-9558116097759540
GO:0098609	GO Biological Processes	cell-cell adhesion	-8856464014938430	-635454445362774	ADD2|ASTN1|CNTN1|CTNNA2|DLG4|CELSR3|L1CAM|STXBP1|TNR|NRXN1|NRXN2|SLITRK3|PIP5K1C|CYFIP2|CTNNA3|CAMSAP3|CADM3|CDH22|IGSF21|CNTN4	13	1	1	-8856464014938430
GO:0007156	GO Biological Processes	homophilic cell adhesion via plasma membrane adhesion molecules	-2.94096e+16	-1155043264230080	CELSR3|L1CAM|CADM3|CDH22|IGSF21|CNTN4	13	0	0	-8856464014938430
GO:0098742	GO Biological Processes	cell-cell adhesion via plasma-membrane adhesion molecules	-2.61385e+16	-0.8827873065896978	CELSR3|L1CAM|SLITRK3|CADM3|CDH22|IGSF21|CNTN4	13	0	0	-8856464014938430
GO:0001508	GO Biological Processes	action potential	-8799923118965230	-630416386635936	ANK2|HCN2|CHRNA4|FGF12|GRIK2|KCND2|NTRK2|SCN2A|CACNA1I|SCN3B	14	1	1	-8799923118965230
GO:0035637	GO Biological Processes	multicellular organismal signaling	-7930148925788180	-5.49162e+16	ANK2|ATP1A3|HCN2|GRIK2|KCND2|NTRK2|SCN2A|CACNA1I|CTNNA3|SCN3B	14	0	0	-8799923118965230
GO:0051899	GO Biological Processes	membrane depolarization	-7451677184229790	-5077787436504540	ANK2|HCN2|CHRNA4|CHRNB2|SCN2A|CACNA1I|SCN3B	14	0	0	-8799923118965230
GO:0086010	GO Biological Processes	membrane depolarization during action potential	-5717152641853160	-3.50686e+16	ANK2|HCN2|SCN2A|CACNA1I|SCN3B	14	0	0	-8799923118965230
GO:0035725	GO Biological Processes	sodium ion transmembrane transport	-5631231963865760	-3.43034e+16	ATP1A3|HCN2|SCN2A|SLC8A2|SLC8A3|CACNA1I|SCN3B|SLC6A17	14	0	0	-8799923118965230
GO:0098900	GO Biological Processes	regulation of action potential	-5371523600340760	-3.21203e+16	ANK2|HCN2|CHRNB2|FGF12|SLC8A2|CTNNA3	14	0	0	-8799923118965230
GO:0006814	GO Biological Processes	sodium ion transport	-4395824382645360	-2.37922e+16	ATP1A3|HCN2|SCN2A|SLC8A2|SLC8A3|CACNA1I|SCN3B|SLC6A17	14	0	0	-8799923118965230
GO:0008016	GO Biological Processes	regulation of heart contraction	-3.92729e+16	-2005154305452970	ANK2|ATP1A3|ATP2B2|HCN2|SLC8A2|SLC8A3|CTNNA3|SCN3B	14	0	0	-8799923118965230
GO:0061337	GO Biological Processes	cardiac conduction	-3.91579e+16	-1995286080947070	ANK2|ATP1A3|HCN2|CTNNA3|SCN3B	14	0	0	-8799923118965230
GO:0086091	GO Biological Processes	regulation of heart rate by cardiac conduction	-3.68446e+16	-1789228238485900	ANK2|HCN2|CTNNA3|SCN3B	14	0	0	-8799923118965230
GO:0086012	GO Biological Processes	membrane depolarization during cardiac muscle cell action potential	-3.67823e+16	-1.78453e+16	ANK2|HCN2|SCN3B	14	0	0	-8799923118965230
GO:0086065	GO Biological Processes	cell communication involved in cardiac conduction	-3644413723806480	-1.75679e+16	ANK2|ATP1A3|CTNNA3|SCN3B	14	0	0	-8799923118965230
GO:0086001	GO Biological Processes	cardiac muscle cell action potential	-3423820649949480	-1.56816e+16	ANK2|HCN2|FGF12|SCN3B	14	0	0	-8799923118965230
GO:1903522	GO Biological Processes	regulation of blood circulation	-3312807550381990	-1.46958e+16	ANK2|ATP1A3|ATP2B2|HCN2|SLC8A2|SLC8A3|CTNNA3|SCN3B	14	0	0	-8799923118965230
GO:0098901	GO Biological Processes	regulation of cardiac muscle cell action potential	-2889143837111650	-1.11384e+16	ANK2|HCN2|CTNNA3	14	0	0	-8799923118965230
GO:0086002	GO Biological Processes	cardiac muscle cell action potential involved in contraction	-2.63125e+16	-0.8959555545291454	ANK2|FGF12|SCN3B	14	0	0	-8799923118965230
GO:0086003	GO Biological Processes	cardiac muscle cell contraction	-2448634864542940	-0.7528952772161412	ANK2|FGF12|SCN3B	14	0	0	-8799923118965230
GO:0002027	GO Biological Processes	regulation of heart rate	-2158832316815330	-0.5193848915883269	ANK2|HCN2|CTNNA3|SCN3B	14	0	0	-8799923118965230
GO:0050905	GO Biological Processes	neuromuscular process	-8424404645458420	-5946618763864450	BCR|CTNNA2|DLG4|FGF12|MAP1A|TNR|NRXN1|RBFOX1|JPH3|CSMD1|JPH4	15	1	1	-8424404645458420
GO:0050885	GO Biological Processes	neuromuscular process controlling balance	-7321384455681220	-4.97e+16	BCR|DLG4|TNR|NRXN1|RBFOX1|JPH3|JPH4	15	0	0	-8424404645458420
GO:0035640	GO Biological Processes	exploration behavior	-4453695944931470	-2.43096e+16	DLG4|TNR|JPH3|LRRTM1	15	0	0	-8424404645458420
GO:0007420	GO Biological Processes	brain development	-786157282037514	-5428369071433900	ATP2B2|BCR|CHRNB2|CNTN1|CTNNA2|GSK3B|NTRK2|TNR|INA|NEURL1|PITPNM1|SEMA6B|MAST1|FAIM2|PLCB1|CA10|CDH22|SHANK3|KNDC1|CNTN4|SBK1|SLC6A17	16	1	1	-786157282037514
GO:0060322	GO Biological Processes	head development	-7411013869206660	-5041719873170560	ATP2B2|BCR|CHRNB2|CNTN1|CTNNA2|GSK3B|NTRK2|TNR|INA|NEURL1|PITPNM1|SEMA6B|MAST1|FAIM2|PLCB1|CA10|CDH22|SHANK3|KNDC1|CNTN4|SBK1|SLC6A17	16	0	0	-786157282037514
GO:0072657	GO Biological Processes	protein localization to membrane	-7732363919267270	-5324364791735300	ANK2|CPE|DLG4|GRIK2|PALM|SPTBN1|STXBP1|NRXN1|NRXN2|CPLX1|SLITRK3|NSG1|SCN3B|SHANK3|STX1B|RAB3C|RAB15	17	1	1	-7732363919267270
GO:0051668	GO Biological Processes	localization within membrane	-6777667404009730	-4483728246168200	ANK2|CPE|DLG4|GRIK2|PALM|SPTBN1|STXBP1|NRXN1|NRXN2|CPLX1|SLITRK3|NSG1|SCN3B|SHANK3|STX1B|RAB3C|RAB15	17	0	0	-7732363919267270
GO:1990778	GO Biological Processes	protein localization to cell periphery	-6190825204777290	-3940717616460400	ANK2|DLG4|PALM|SPTBN1|STXBP1|CPLX1|NSG1|SCN3B|STX1B|RAB3C|RAB15	17	0	0	-7732363919267270
GO:0072659	GO Biological Processes	protein localization to plasma membrane	-4150879651792900	-2189468324066270	ANK2|PALM|SPTBN1|STXBP1|NSG1|SCN3B|RAB3C|RAB15	17	0	0	-7732363919267270
GO:0017156	GO Biological Processes	calcium-ion regulated exocytosis	-7731863140441630	-5324364791735300	STXBP1|CADPS|RIMS2|RIMS3|UNC13A|SYT3|STX1B	18	1	1	-7731863140441630
GO:0048791	GO Biological Processes	calcium ion-regulated exocytosis of neurotransmitter	-7530182661065150	-5.14695e+16	STXBP1|RIMS2|RIMS3|UNC13A|STX1B	18	0	0	-7731863140441630
GO:1990504	GO Biological Processes	dense core granule exocytosis	-5185146501898220	-3.06085e+16	STXBP1|CADPS|UNC13A	18	0	0	-7731863140441630
GO:0016188	GO Biological Processes	synaptic vesicle maturation	-4157162493933220	-2.19334e+16	DLG4|STXBP1|UNC13A	18	0	0	-7731863140441630
GO:1903861	GO Biological Processes	positive regulation of dendrite extension	-3.27588e+16	-1.44208e+16	RIMS2|UNC13A|SYT3	18	0	0	-7731863140441630
GO:1903859	GO Biological Processes	regulation of dendrite extension	-311579731434072	-1.30407e+16	RIMS2|UNC13A|SYT3	18	0	0	-7731863140441630
GO:0022604	GO Biological Processes	regulation of cell morphogenesis	-2845930790826690	-1.07755e+16	DLG4|DMTN|PTK2B|PALM|MAP3K13|RIMS2|UNC13A|SYT3	18	0	0	-7731863140441630
GO:0051966	GO Biological Processes	regulation of synaptic transmission, glutamatergic	-7.26644e+16	-4919423448184460	PTK2B|GRIK2|STXBP1|TNR|NRXN1|UNC13A|MAPK8IP2|SHANK3	19	1	1	-7.26644e+16
GO:0051968	GO Biological Processes	positive regulation of synaptic transmission, glutamatergic	-5502988503152970	-3314333393923270	PTK2B|STXBP1|TNR|NRXN1|SHANK3	19	0	0	-7.26644e+16
GO:0060291	GO Biological Processes	long-term synaptic potentiation	-5413981385190270	-3238015315935310	PTK2B|NTRK2|SLC8A2|SLC8A3|TNR|LRRTM1	19	0	0	-7.26644e+16
GO:0050805	GO Biological Processes	negative regulation of synaptic transmission	-4138425891692340	-2.1788e+16	PTK2B|GRIK2|STXBP1|TNR|CELF4	19	0	0	-7.26644e+16
GO:0043524	GO Biological Processes	negative regulation of neuron apoptotic process	-3.26048e+16	-1.42934e+16	PTK2B|GRIK2|NTRK2|STXBP1|FAIM2|AGAP2	19	0	0	-7.26644e+16
GO:1901215	GO Biological Processes	negative regulation of neuron death	-3167288698702950	-1.35e+16	PTK2B|GRIK2|GSK3B|NTRK2|STXBP1|FAIM2|AGAP2	19	0	0	-7.26644e+16
GO:1901214	GO Biological Processes	regulation of neuron death	-2775592610232550	-1.0134e+16	PTK2B|GRIK2|GSK3B|MAPT|NTRK2|STXBP1|FAIM2|AGAP2	19	0	0	-7.26644e+16
GO:0043523	GO Biological Processes	regulation of neuron apoptotic process	-247269775006329	-0.775015007450483	PTK2B|GRIK2|NTRK2|STXBP1|FAIM2|AGAP2	19	0	0	-7.26644e+16
GO:0002931	GO Biological Processes	response to ischemia	-2198184624418030	-0.5483963658528079	PTK2B|SLC8A2|FAIM2	19	0	0	-7.26644e+16
GO:0007626	GO Biological Processes	locomotory behavior	-7101602042177590	-4779890306117410	APBA1|ASTN1|CHRNB2|CNTN1|DLG4|FGF12|KCND2|TNR|PAK6|PAK5|LRRTM1	20	1	1	-7101602042177590
GO:0048168	GO Biological Processes	regulation of neuronal synaptic plasticity	-6907931676683990	-4606237054145700	DLG4|GRIK2|SLC8A2|PPFIA3|NEURL1|JPH3|SHANK3	21	1	1	-6907931676683990
GO:0106027	GO Biological Processes	neuron projection organization	-4919439047626080	-2.82769e+16	ATP1A3|DLG4|GSK3B|MAP1A|SHANK3	21	0	0	-6907931676683990
GO:0048169	GO Biological Processes	regulation of long-term neuronal synaptic plasticity	-4741316825516800	-2.6776e+16	DLG4|GRIK2|NEURL1|SHANK3	21	0	0	-6907931676683990
GO:0072578	GO Biological Processes	neurotransmitter-gated ion channel clustering	-4157162493933220	-2.19334e+16	DLG4|SLITRK3|SHANK3	21	0	0	-6907931676683990
GO:1900271	GO Biological Processes	regulation of long-term synaptic potentiation	-2.3938e+16	-0.7151671022519168	GSK3B|NSG1|SHANK3	21	0	0	-6907931676683990
GO:0060998	GO Biological Processes	regulation of dendritic spine development	-2.17603e+16	-0.5323001039767363	KIF1A|NEURL1|SHANK3	21	0	0	-6907931676683990
R-HSA-212676	Reactome Gene Sets	Dopamine Neurotransmitter Release Cycle	-6326813506245730	-4058977150968410	APBA1|STXBP1|PPFIA4|PPFIA3|CPLX1	22	1	1	-6326813506245730
WP2267	WikiPathways	Synaptic vesicle pathway	-5784675509799160	-3.56476e+16	CACNA1A|STXBP1|CPLX2|CPLX1|UNC13A|STX1B	22	0	0	-6326813506245730
R-HSA-264642	Reactome Gene Sets	Acetylcholine Neurotransmitter Release Cycle	-52977121690893	-3.14659e+16	STXBP1|PPFIA4|PPFIA3|CPLX1	22	0	0	-6326813506245730
R-HSA-181429	Reactome Gene Sets	Serotonin Neurotransmitter Release Cycle	-5190938301124180	-3.06085e+16	STXBP1|PPFIA4|PPFIA3|CPLX1	22	0	0	-6326813506245730
R-HSA-181430	Reactome Gene Sets	Norepinephrine Neurotransmitter Release Cycle	-5190938301124180	-3.06085e+16	STXBP1|PPFIA4|PPFIA3|CPLX1	22	0	0	-6326813506245730
hsa04721	KEGG Pathway	Synaptic vesicle cycle	-4748952659682940	-2.6784e+16	CACNA1A|STXBP1|CPLX2|CPLX1|UNC13A|STX1B	22	0	0	-6326813506245730
R-HSA-210500	Reactome Gene Sets	Glutamate Neurotransmitter Release Cycle	-4664503238297960	-2611951863134610	STXBP1|PPFIA4|PPFIA3|CPLX1	22	0	0	-6326813506245730
GO:0031630	GO Biological Processes	regulation of synaptic vesicle fusion to presynaptic active zone membrane	-4568604785064210	-2533341044795010	STXBP1|CPLX2|CPLX1	22	0	0	-6326813506245730
GO:1901632	GO Biological Processes	regulation of synaptic vesicle membrane organization	-4568604785064210	-2533341044795010	STXBP1|CPLX2|CPLX1	22	0	0	-6326813506245730
R-HSA-112310	Reactome Gene Sets	Neurotransmitter release cycle	-4.55159e+16	-2.52054e+16	APBA1|STXBP1|PPFIA4|PPFIA3|CPLX1	22	0	0	-6326813506245730
R-HSA-388844	Reactome Gene Sets	Receptor-type tyrosine-protein phosphatases	-346051809987922	-1.59494e+16	PPFIA4|PPFIA3|SLITRK3	22	0	0	-6326813506245730
GO:0031338	GO Biological Processes	regulation of vesicle fusion	-3.33435e+16	-1.48976e+16	STXBP1|CPLX2|CPLX1	22	0	0	-6326813506245730
GO:0016358	GO Biological Processes	dendrite development	-6032156410689850	-3792348779012770	CTNNA2|DLG4|MAP1A|MAP1B|KLF7|MAPK8IP2|ACTL6B|SHANK3	23	1	1	-6032156410689850
GO:0099601	GO Biological Processes	regulation of neurotransmitter receptor activity	-5371523600340760	-3.21203e+16	DLG4|PTK2B|DLGAP4|MAPK8IP2|DLGAP3|SHANK3	23	0	0	-6032156410689850
GO:0048813	GO Biological Processes	dendrite morphogenesis	-4207194460618840	-2.23493e+16	CTNNA2|DLG4|KLF7|MAPK8IP2|SHANK3	23	0	0	-6032156410689850
GO:0010469	GO Biological Processes	regulation of signaling receptor activity	-3660305012001110	-1.76965e+16	DLG4|PTK2B|NEURL1|DLGAP4|MAPK8IP2|DLGAP3|SHANK3	23	0	0	-6032156410689850
GO:2000310	GO Biological Processes	regulation of NMDA receptor activity	-3.33435e+16	-1.48976e+16	DLG4|PTK2B|MAPK8IP2	23	0	0	-6032156410689850
GO:0051489	GO Biological Processes	regulation of filopodium assembly	-5940260357368570	-3.71382e+16	DPYSL3|DMTN|GAP43|PALM|PIK3R1|NEURL1	24	1	1	-5940260357368570
GO:0044089	GO Biological Processes	positive regulation of cellular component biogenesis	-4995620753094850	-2891641200456190	DPYSL3|PTK2B|GSK3B|MAP1B|MAPT|NTRK2|PALM|PIK3R1|NEURL1|NRXN1|SLITRK3|SMPD3|CARMIL2|LRRTM1	24	0	0	-5940260357368570
GO:0051491	GO Biological Processes	positive regulation of filopodium assembly	-4327022035512960	-2328309297236170	DPYSL3|PALM|PIK3R1|NEURL1	24	0	0	-5940260357368570
GO:0120032	GO Biological Processes	regulation of plasma membrane bounded cell projection assembly	-4135346277792630	-217749476083222	DPYSL3|DMTN|GAP43|GSK3B|PALM|PIK3R1|NEURL1|CARMIL2	24	0	0	-5940260357368570
GO:0060491	GO Biological Processes	regulation of cell projection assembly	-4104559478594180	-2151993558095450	DPYSL3|DMTN|GAP43|GSK3B|PALM|PIK3R1|NEURL1|CARMIL2	24	0	0	-5940260357368570
GO:0120034	GO Biological Processes	positive regulation of plasma membrane bounded cell projection assembly	-3.99671e+16	-2.06299e+16	DPYSL3|GSK3B|PALM|PIK3R1|NEURL1|CARMIL2	24	0	0	-5940260357368570
GO:0010591	GO Biological Processes	regulation of lamellipodium assembly	-2536266400443010	-0.8279578589821678	DMTN|PIK3R1|CARMIL2	24	0	0	-5940260357368570
GO:1902743	GO Biological Processes	regulation of lamellipodium organization	-2220806396155680	-0.5657538975981009	DMTN|PIK3R1|CARMIL2	24	0	0	-5940260357368570
GO:0050770	GO Biological Processes	regulation of axonogenesis	-5847865068770360	-3624699108412500	GSK3B|L1CAM|MAP1B|MAPT|NTRK2|TNR|BRSK2|MAP3K13|SEMA6B	25	1	1	-5847865068770360
GO:0030516	GO Biological Processes	regulation of axon extension	-5391132344380760	-3.22021e+16	GSK3B|L1CAM|MAP1B|MAPT|TNR|MAP3K13|SEMA6B	25	0	0	-5847865068770360
GO:0061387	GO Biological Processes	regulation of extent of cell growth	-4960495536225620	-2861451201262470	GSK3B|L1CAM|MAP1B|MAPT|TNR|MAP3K13|SEMA6B	25	0	0	-5847865068770360
GO:0051960	GO Biological Processes	regulation of nervous system development	-4816663677398910	-273681780447698	L1CAM|MAP1B|MAPT|NTRK2|ABCC8|TNR|NEURL1|MAP3K13|NRXN1|SEMA6B|SLITRK3|SHANK3|LRRTM1	25	0	0	-5847865068770360
GO:0051962	GO Biological Processes	positive regulation of nervous system development	-4670761655941410	-2.61577e+16	L1CAM|MAP1B|MAPT|NTRK2|NEURL1|MAP3K13|NRXN1|SLITRK3|SHANK3|LRRTM1	25	0	0	-5847865068770360
GO:0048638	GO Biological Processes	regulation of developmental growth	-4670532807656070	-2.61577e+16	GSK3B|L1CAM|MAP1B|MAPT|TNR|MAP3K13|RIMS2|SEMA6B|UNC13A|PLCB1|SYT3	25	0	0	-5847865068770360
GO:0030307	GO Biological Processes	positive regulation of cell growth	-4.60968e+16	-2.56152e+16	PTK2B|L1CAM|MAP1B|MAPT|MAP3K13|RIMS2|UNC13A|SYT3	25	0	0	-5847865068770360
GO:0048639	GO Biological Processes	positive regulation of developmental growth	-4591188392222030	-2549483458330910	L1CAM|MAP1B|MAPT|MAP3K13|RIMS2|UNC13A|PLCB1|SYT3	25	0	0	-5847865068770360
GO:0008361	GO Biological Processes	regulation of cell size	-4413001047857340	-2.39436e+16	GSK3B|L1CAM|MAP1B|MAPT|TNR|MAP3K13|SEMA6B|SHANK3	25	0	0	-5847865068770360
GO:0001558	GO Biological Processes	regulation of cell growth	-4385261182794180	-2.3747e+16	PTK2B|GSK3B|L1CAM|MAP1B|MAPT|TNR|MAP3K13|RIMS2|SEMA6B|UNC13A|PAK5|SYT3	25	0	0	-5847865068770360
GO:0060284	GO Biological Processes	regulation of cell development	-4265610757417910	-2282205135985110	DMTN|GSK3B|L1CAM|MAP1B|MAPT|NTRK2|ABCC8|TNR|NEURL1|MAP3K13|SEMA6B|PLCB1|SHANK3	25	0	0	-5847865068770360
GO:0045927	GO Biological Processes	positive regulation of growth	-4020111705457470	-2.08133e+16	PTK2B|L1CAM|MAP1B|MAPT|MAP3K13|RIMS2|UNC13A|PLCB1|SYT3	25	0	0	-5847865068770360
GO:0045773	GO Biological Processes	positive regulation of axon extension	-3811187183442690	-1.9035e+16	L1CAM|MAP1B|MAPT|MAP3K13	25	0	0	-5847865068770360
GO:0050772	GO Biological Processes	positive regulation of axonogenesis	-3690287697658230	-1.79352e+16	L1CAM|MAP1B|MAPT|NTRK2|MAP3K13	25	0	0	-5847865068770360
GO:0040008	GO Biological Processes	regulation of growth	-3604823550401280	-1.7202e+16	PTK2B|GAP43|GSK3B|L1CAM|MAP1B|MAPT|TNR|MAP3K13|RIMS2|SEMA6B|UNC13A|PLCB1|PAK5|SYT3	25	0	0	-5847865068770360
GO:0050767	GO Biological Processes	regulation of neurogenesis	-3598746731189350	-1.71562e+16	L1CAM|MAP1B|MAPT|NTRK2|ABCC8|TNR|NEURL1|MAP3K13|SEMA6B|SHANK3	25	0	0	-5847865068770360
GO:0050769	GO Biological Processes	positive regulation of neurogenesis	-3.01402e+16	-1.21845e+16	L1CAM|MAP1B|MAPT|NTRK2|NEURL1|MAP3K13|SHANK3	25	0	0	-5847865068770360
GO:0010720	GO Biological Processes	positive regulation of cell development	-2.92796e+16	-1.14679e+16	DMTN|L1CAM|MAP1B|MAPT|NTRK2|NEURL1|MAP3K13|SHANK3	25	0	0	-5847865068770360
WP4549	WikiPathways	Fragile X syndrome	-5604600621016170	-3406802132346600	DLG4|KCND2|MAP1B|NTRK2|PLCB1|CYFIP2|DLGAP3|AGAP2	26	1	1	-5604600621016170
GO:1990138	GO Biological Processes	neuron projection extension	-2.90771e+16	-1.13006e+16	MAP1B|SH3GL2|CYFIP2|PAK6	26	0	0	-5604600621016170
GO:0048588	GO Biological Processes	developmental cell growth	-2387667368268670	-0.7108956200178546	MAP1B|SH3GL2|CYFIP2|PAK6	26	0	0	-5604600621016170
GO:0016049	GO Biological Processes	cell growth	-235476200575367	-0.6862627834688353	MAP1B|SH3GL2|CYFIP2|PAK6	26	0	0	-5604600621016170
GO:0060560	GO Biological Processes	developmental growth involved in morphogenesis	-2026117314226600	-0.4114934727246208	MAP1B|SH3GL2|CYFIP2|PAK6	26	0	0	-5604600621016170
GO:0050803	GO Biological Processes	regulation of synapse structure or activity	-5535623689561560	-3.34394e+16	KIF1A|CHRNB2|CTNNA2|NTRK2|NEURL1|NRXN1|SLITRK3|SHANK3|STX1B|LRRTM1	27	1	1	-5535623689561560
GO:0050807	GO Biological Processes	regulation of synapse organization	-4769288908682120	-2696429156620850	KIF1A|CHRNB2|CTNNA2|NTRK2|NEURL1|NRXN1|SLITRK3|SHANK3|LRRTM1	27	0	0	-5535623689561560
GO:1901888	GO Biological Processes	regulation of cell junction assembly	-3.25473e+16	-1.42491e+16	CHRNB2|DMTN|NTRK2|NRXN1|SLITRK3|CAMSAP3|LRRTM1	27	0	0	-5535623689561560
GO:0051963	GO Biological Processes	regulation of synapse assembly	-3.10711e+16	-1.29791e+16	CHRNB2|NTRK2|NRXN1|SLITRK3|LRRTM1	27	0	0	-5535623689561560
GO:0051965	GO Biological Processes	positive regulation of synapse assembly	-3007817937930550	-1.21347e+16	NTRK2|NRXN1|SLITRK3|LRRTM1	27	0	0	-5535623689561560
GO:1901890	GO Biological Processes	positive regulation of cell junction assembly	-2201502307031260	-0.5483963658528079	NTRK2|NRXN1|SLITRK3|LRRTM1	27	0	0	-5535623689561560
GO:0030072	GO Biological Processes	peptide hormone secretion	-5457229260878360	-3277528994301590	CPE|PTPRN|PTPRN2|RIMS2|CPLX1|SMPD3	28	1	1	-5457229260878360
GO:0002790	GO Biological Processes	peptide secretion	-5371523600340760	-3.21203e+16	CPE|PTPRN|PTPRN2|RIMS2|CPLX1|SMPD3	28	0	0	-5457229260878360
GO:0009306	GO Biological Processes	protein secretion	-4856972008068760	-2.76763e+16	DMTN|PTPRN|PTPRN2|RIMS2|CPLX1|RAB3C|RAB15	28	0	0	-5457229260878360
GO:0035592	GO Biological Processes	establishment of protein localization to extracellular region	-4831743094334500	-274954331601909	DMTN|PTPRN|PTPRN2|RIMS2|CPLX1|RAB3C|RAB15	28	0	0	-5457229260878360
GO:0046879	GO Biological Processes	hormone secretion	-4.81394e+16	-2.73643e+16	CPE|PTPRN|PTPRN2|RIMS2|CPLX1|SMPD3	28	0	0	-5457229260878360
GO:0071692	GO Biological Processes	protein localization to extracellular region	-4638594176244720	-2.58824e+16	DMTN|PTPRN|PTPRN2|RIMS2|CPLX1|RAB3C|RAB15	28	0	0	-5457229260878360
GO:0015833	GO Biological Processes	peptide transport	-4594299737558960	-2549483458330910	CPE|PTPRN|PTPRN2|RIMS2|CPLX1|SMPD3	28	0	0	-5457229260878360
GO:0009914	GO Biological Processes	hormone transport	-4535329761860270	-2.50638e+16	CPE|PTPRN|PTPRN2|RIMS2|CPLX1|SMPD3	28	0	0	-5457229260878360
GO:0030073	GO Biological Processes	insulin secretion	-3811187183442690	-1.9035e+16	PTPRN|PTPRN2|RIMS2|CPLX1	28	0	0	-5457229260878360
GO:0042886	GO Biological Processes	amide transport	-3.62371e+16	-1.73759e+16	CPE|PTPRN|PTPRN2|RIMS2|CPLX1|SMPD3	28	0	0	-5457229260878360
GO:0010817	GO Biological Processes	regulation of hormone levels	-2.56955e+16	-0.8524947052050644	CPE|KCNJ11|PTPRN|PTPRN2|ABCC8|KLF7|BRSK2|RIMS2|CPLX1|SMPD3	28	0	0	-5457229260878360
hsa04940	KEGG Pathway	Type I diabetes mellitus	-2477094292663400	-0.7781989092400154	CPE|PTPRN|PTPRN2	28	0	0	-5457229260878360
GO:0009743	GO Biological Processes	response to carbohydrate	-2.03325e+16	-0.41714291597378045	PTK2B|MAP1B|PTPRN|PTPRN2|PLCB1	28	0	0	-5457229260878360
GO:0098659	GO Biological Processes	inorganic cation import across plasma membrane	-5239422501685440	-3096524883016420	ATP1A3|HCN2|CACNA1A|KCNJ11|SLC8A2|SLC8A3|ABCC8	29	1	1	-5239422501685440
GO:0099587	GO Biological Processes	inorganic ion import across plasma membrane	-5239422501685440	-3096524883016420	ATP1A3|HCN2|CACNA1A|KCNJ11|SLC8A2|SLC8A3|ABCC8	29	0	0	-5239422501685440
GO:0098739	GO Biological Processes	import across plasma membrane	-4008005385947830	-2072607490586110	ATP1A3|HCN2|CACNA1A|KCNJ11|SLC8A2|SLC8A3|ABCC8	29	0	0	-5239422501685440
GO:0051051	GO Biological Processes	negative regulation of transport	-3.87862e+16	-1962967877760070	BCR|DLG4|DMTN|PTK2B|KCNJ11|MAP1B|ABCC8|KLF7|HRH3|HECW1|STX1B|LRRTM1	29	0	0	-5239422501685440
R-HSA-422356	Reactome Gene Sets	Regulation of insulin secretion	-3.66395e+16	-1.77178e+16	CACNA1A|KCNJ11|STXBP1|ABCC8|PLCB1	29	0	0	-5239422501685440
GO:1990573	GO Biological Processes	potassium ion import across plasma membrane	-3567307196478790	-1687157215507950	ATP1A3|HCN2|KCNJ11|ABCC8	29	0	0	-5239422501685440
hsa04930	KEGG Pathway	Type II diabetes mellitus	-3.53016e+16	-1.65461e+16	CACNA1A|KCNJ11|PIK3R1|ABCC8	29	0	0	-5239422501685440
hsa04911	KEGG Pathway	Insulin secretion	-3466056978783010	-1599046320415210	ATP1A3|KCNJ11|ABCC8|RIMS2|PLCB1	29	0	0	-5239422501685440
GO:0098657	GO Biological Processes	import into cell	-3441155529068870	-1.57986e+16	ATP1A3|HCN2|CACNA1A|KCNJ11|SLC8A2|SLC8A3|ABCC8	29	0	0	-5239422501685440
GO:1903828	GO Biological Processes	negative regulation of protein localization	-3.29334e+16	-1455523821291180	DMTN|GSK3B|KCNJ11|MAP1A|MAPT|ABCC8|KLF7	29	0	0	-5239422501685440
R-HSA-163685	Reactome Gene Sets	Integration of energy metabolism	-3014306590929990	-1.21845e+16	CACNA1A|KCNJ11|STXBP1|ABCC8|PLCB1	29	0	0	-5239422501685440
GO:0046676	GO Biological Processes	negative regulation of insulin secretion	-2.77153e+16	-1.01223e+16	KCNJ11|ABCC8|KLF7	29	0	0	-5239422501685440
GO:1904950	GO Biological Processes	negative regulation of establishment of protein localization	-2.6874e+16	-0.9424404381817214	DMTN|KCNJ11|MAPT|ABCC8|KLF7	29	0	0	-5239422501685440
GO:0090278	GO Biological Processes	negative regulation of peptide hormone secretion	-2598700885900790	-0.8738973075421456	KCNJ11|ABCC8|KLF7	29	0	0	-5239422501685440
GO:0002792	GO Biological Processes	negative regulation of peptide secretion	-2567055014345280	-0.8524947052050644	KCNJ11|ABCC8|KLF7	29	0	0	-5239422501685440
GO:1903531	GO Biological Processes	negative regulation of secretion by cell	-2.44089e+16	-0.7461231106790852	BCR|KCNJ11|ABCC8|KLF7|HRH3	29	0	0	-5239422501685440
GO:0051048	GO Biological Processes	negative regulation of secretion	-2163910141490250	-0.5227562524492234	BCR|KCNJ11|ABCC8|KLF7|HRH3	29	0	0	-5239422501685440
GO:0046888	GO Biological Processes	negative regulation of hormone secretion	-205191575315108	-0.4340629415189013	KCNJ11|ABCC8|KLF7	29	0	0	-5239422501685440
GO:0006816	GO Biological Processes	calcium ion transport	-5161238733094060	-3.03953e+16	ANK2|ATP2B2|CACNA1A|CHRNA4|CHRNB2|SLC8A2|SLC8A3|CACNA1I|JPH3|JPH4	30	1	1	-5161238733094060
hsa04961	KEGG Pathway	Endocrine and other factor-regulated calcium reabsorption	-4469546553163280	-2444748246572250	ATP1A3|ATP2B2|SLC8A2|SLC8A3|PLCB1	30	0	0	-5161238733094060
GO:1903779	GO Biological Processes	regulation of cardiac conduction	-4389114837974250	-2.37655e+16	ANK2|ATP2B2|SLC8A2|SLC8A3	30	0	0	-5161238733094060
R-HSA-5578775	Reactome Gene Sets	Ion homeostasis	-4352680445825510	-2.34809e+16	ATP1A3|ATP2B2|KCNJ11|SLC8A2|SLC8A3	30	0	0	-5161238733094060
hsa04020	KEGG Pathway	Calcium signaling pathway	-4299041501665380	-2.30805e+16	ATP2B2|CACNA1A|PTK2B|NTRK2|SLC8A2|SLC8A3|CACNA1I|PLCB1|CAMK1D	30	0	0	-5161238733094060
hsa04261	KEGG Pathway	Adrenergic signaling in cardiomyocytes	-4044023729612480	-2.10355e+16	ATP1A3|ATP2B2|PPP1R1A|PPP2R2C|SLC8A2|SLC8A3|PLCB1	30	0	0	-5161238733094060
R-HSA-418359	Reactome Gene Sets	Reduction of cytosolic Ca++ levels	-3.94295e+16	-2017533911526650	ATP2B2|SLC8A2|SLC8A3	30	0	0	-5161238733094060
GO:0097553	GO Biological Processes	calcium ion transmembrane import into cytosol	-3.48963e+16	-1.62118e+16	CACNA1A|SLC8A2|SLC8A3|JPH3|JPH4	30	0	0	-5161238733094060
GO:0070588	GO Biological Processes	calcium ion transmembrane transport	-3.41352e+16	-1559653757900960	ATP2B2|CACNA1A|SLC8A2|SLC8A3|CACNA1I|JPH3|JPH4	30	0	0	-5161238733094060
WP4760	WikiPathways	PKC-gamma calcium signaling pathway in ataxia	-3.33435e+16	-1.48976e+16	ATP2B2|CACNA1A|PLCB1	30	0	0	-5161238733094060
GO:0098703	GO Biological Processes	calcium ion import across plasma membrane	-3.22011e+16	-1.39292e+16	CACNA1A|SLC8A2|SLC8A3	30	0	0	-5161238733094060
hsa04925	KEGG Pathway	Aldosterone synthesis and secretion	-3.20523e+16	-1379348619577330	ATP1A3|ATP2B2|CACNA1I|PLCB1|CAMK1D	30	0	0	-5161238733094060
hsa04978	KEGG Pathway	Mineral absorption	-3.08768e+16	-1.28224e+16	ATP1A3|ATP2B2|SLC8A2|SLC8A3	30	0	0	-5161238733094060
GO:0070050	GO Biological Processes	neuron cellular homeostasis	-2.93113e+16	-1148776865622750	ATP2B2|MAP1A|SLC8A2	30	0	0	-5161238733094060
R-HSA-418360	Reactome Gene Sets	Platelet calcium homeostasis	-2.93113e+16	-1148776865622750	ATP2B2|SLC8A2|SLC8A3	30	0	0	-5161238733094060
hsa04022	KEGG Pathway	cGMP-PKG signaling pathway	-2195830622939930	-0.5477830259510093	ATP1A3|ATP2B2|SLC8A2|SLC8A3|PLCB1	30	0	0	-5161238733094060
GO:0006874	GO Biological Processes	cellular calcium ion homeostasis	-2.01418e+16	-0.40375239992941203	ANK2|ATP2B2|GRIK2|SLC8A2|SLC8A3	30	0	0	-5161238733094060
R-HSA-9013026	Reactome Gene Sets	RHOB GTPase cycle	-5020932175919830	-2911960677723680	ARHGDIG|BCR|PIK3R1|CIT|MCF2L|ARHGAP39	31	1	1	-5020932175919830
R-HSA-9013149	Reactome Gene Sets	RAC1 GTPase cycle	-431158771617008	-2318678553992530	BCR|PIK3R1|CIT|MCF2L|CYFIP2|PAK6|PAK5|ARHGAP39	31	0	0	-5020932175919830
R-HSA-9012999	Reactome Gene Sets	RHO GTPase cycle	-4098902748324820	-2.14808e+16	ARHGDIG|BCR|PTK2B|PIK3R1|SPTBN1|CIT|SLITRK3|MCF2L|CYFIP2|PAK6|PAK5|ARHGAP39	31	0	0	-5020932175919830
R-HSA-9013148	Reactome Gene Sets	CDC42 GTPase cycle	-3.955e+16	-2024622321230370	ARHGDIG|BCR|PIK3R1|MCF2L|PAK6|PAK5|ARHGAP39	31	0	0	-5020932175919830
R-HSA-9013106	Reactome Gene Sets	RHOC GTPase cycle	-3.77165e+16	-1.86711e+16	BCR|PIK3R1|CIT|MCF2L|ARHGAP39	31	0	0	-5020932175919830
R-HSA-194315	Reactome Gene Sets	Signaling by Rho GTPases	-2841693244214400	-1.07466e+16	ARHGDIG|BCR|DLG4|PTK2B|PIK3R1|SPTBN1|CIT|SLITRK3|MCF2L|CYFIP2|PAK6|PAK5|ARHGAP39	31	0	0	-5020932175919830
R-HSA-9716542	Reactome Gene Sets	Signaling by Rho GTPases, Miro GTPases and RHOBTB3	-2756155154598820	-1.0002e+16	ARHGDIG|BCR|DLG4|PTK2B|PIK3R1|SPTBN1|CIT|SLITRK3|MCF2L|CYFIP2|PAK6|PAK5|ARHGAP39	31	0	0	-5020932175919830
R-HSA-9013408	Reactome Gene Sets	RHOG GTPase cycle	-2747678043881570	-0.9961566643821986	ARHGDIG|PIK3R1|MCF2L|ARHGAP39	31	0	0	-5020932175919830
R-HSA-8980692	Reactome Gene Sets	RHOA GTPase cycle	-2.42828e+16	-0.7354364755815472	BCR|PIK3R1|CIT|MCF2L|ARHGAP39	31	0	0	-5020932175919830
M68	Canonical Pathways	PID RHOA REG PATHWAY	-2.3938e+16	-0.7151671022519168	ARHGDIG|BCR|MCF2L	31	0	0	-5020932175919830
M8626	Canonical Pathways	SIG BCR SIGNALING PATHWAY	-2.3938e+16	-0.7151671022519168	BCR|GSK3B|PIK3R1	31	0	0	-5020932175919830
R-HSA-9013423	Reactome Gene Sets	RAC3 GTPase cycle	-2.37111e+16	-0.696121473991598	BCR|PIK3R1|SLITRK3|ARHGAP39	31	0	0	-5020932175919830
GO:0006468	GO Biological Processes	protein phosphorylation	-5.00892e+16	-2.90245e+16	BCR|PTK2B|GSK3B|MAP3K10|NTRK2|PIK3R1|SPTBN1|BRSK2|MAP3K13|RASSF2|CAMKK2|CIT|MAST1|PAK6|CAMK1D|PAK5|SBK1	32	1	1	-5.00892e+16
GO:0018209	GO Biological Processes	peptidyl-serine modification	-3.98501e+16	-2.05296e+16	GSK3B|MAP3K10|BRSK2|MAP3K13|MAST1|CAMK1D|MGAT5B|SBK1	32	0	0	-5.00892e+16
GO:0018105	GO Biological Processes	peptidyl-serine phosphorylation	-3511817951278210	-1.63902e+16	GSK3B|MAP3K10|BRSK2|MAP3K13|MAST1|CAMK1D|SBK1	32	0	0	-5.00892e+16
WP5087	WikiPathways	Malignant pleural mesothelioma	-3.49499e+16	-1.62364e+16	CTNNA2|FGF12|GSK3B|MAP3K10|NTRK2|RASSF2|CIT|CTNNA3|PAK6|PAK5|CDH22	32	0	0	-5.00892e+16
GO:0018107	GO Biological Processes	peptidyl-threonine phosphorylation	-2.76947e+16	-1.01136e+16	GSK3B|MAP3K10|CIT|SBK1	32	0	0	-5.00892e+16
GO:0018210	GO Biological Processes	peptidyl-threonine modification	-258452527199619	-0.8607569610691419	GSK3B|MAP3K10|CIT|SBK1	32	0	0	-5.00892e+16
GO:0021700	GO Biological Processes	developmental maturation	-4973937630672460	-2.87243e+16	DLG4|PTK2B|MAP1B|PALM|PTPRN|STXBP1|UNC13A|ACTL6B|SYBU|IGSF21	33	1	1	-4973937630672460
GO:0060074	GO Biological Processes	synapse maturation	-4045451400475060	-2.10355e+16	PALM|SYBU|IGSF21	33	0	0	-4973937630672460
hsa04725	KEGG Pathway	Cholinergic synapse	-4831743094334500	-274954331601909	CACNA1A|CHRNA4|CHRNB2|KCNQ2|KCNQ3|PIK3R1|PLCB1	34	1	1	-4831743094334500
WP706	WikiPathways	Sudden infant death syndrome (SIDS) susceptibility pathways	-4723381362189460	-2.66417e+16	ATP1A3|CHRNA4|CHRNB2|NTRK2|SPTBN1|VIPR2|DEAF1|SCN3B	34	0	0	-4831743094334500
GO:0060078	GO Biological Processes	regulation of postsynaptic membrane potential	-4314083131551460	-2318678553992530	CHRNA4|CHRNB2|GRIK2|GSK3B|KCND2|MAPK8IP2	34	0	0	-4831743094334500
GO:0060079	GO Biological Processes	excitatory postsynaptic potential	-4242537444518600	-2262875764219670	CHRNA4|CHRNB2|GRIK2|GSK3B|MAPK8IP2	34	0	0	-4831743094334500
GO:0099565	GO Biological Processes	chemical synaptic transmission, postsynaptic	-4104957830667290	-2151993558095450	CHRNA4|CHRNB2|GRIK2|GSK3B|MAPK8IP2	34	0	0	-4831743094334500
GO:0051952	GO Biological Processes	regulation of amine transport	-3.30924e+16	-1.46796e+16	CHRNA4|CHRNB2|STXBP1|HRH3|SYT3	34	0	0	-4831743094334500
GO:1905114	GO Biological Processes	cell surface receptor signaling pathway involved in cell-cell signaling	-3.30643e+16	-1.46727e+16	CHRNA4|CHRNB2|CPE|CELSR3|GRIK2|GSK3B|APC2|MAPK8IP2|AMER3	34	0	0	-4831743094334500
GO:0050433	GO Biological Processes	regulation of catecholamine secretion	-3.20136e+16	-1.37679e+16	CHRNA4|CHRNB2|HRH3|SYT3	34	0	0	-4831743094334500
GO:0019233	GO Biological Processes	sensory perception of pain	-2747678043881570	-0.9961566643821986	CHRNA4|CHRNB2|KCND2|SCN3B	34	0	0	-4831743094334500
GO:0014059	GO Biological Processes	regulation of dopamine secretion	-2664751508291290	-0.9262599405435407	CHRNA4|CHRNB2|SYT3	34	0	0	-4831743094334500
hsa05033	KEGG Pathway	Nicotine addiction	-2567055014345280	-0.8524947052050644	CACNA1A|CHRNA4|CHRNB2	34	0	0	-4831743094334500
GO:0042113	GO Biological Processes	B cell activation	-2163910141490250	-0.5227562524492234	CHRNA4|CHRNB2|KLF6|PTK2B|PIK3R1	34	0	0	-4831743094334500
GO:1990416	GO Biological Processes	cellular response to brain-derived neurotrophic factor stimulus	-4742460903830470	-2.6776e+16	MAPT|NTRK2|SH3GL2	35	1	1	-4742460903830470
WP382	WikiPathways	MAPK signaling pathway	-3.42598e+16	-1.56816e+16	CACNA1A|DUSP8|FGF12|MAPT|NTRK2|CACNA1I|MAP3K13|MAPK8IP2	35	0	0	-4742460903830470
GO:0021953	GO Biological Processes	central nervous system neuron differentiation	-2954370011155840	-1.16606e+16	CHRNB2|MAPT|NTRK2|FAIM2|SHANK3|KNDC1	35	0	0	-4742460903830470
GO:1990090	GO Biological Processes	cellular response to nerve growth factor stimulus	-2.42088e+16	-0.7347281560172729	MAPT|NTRK2|SH3GL2	35	0	0	-4742460903830470
GO:1990089	GO Biological Processes	response to nerve growth factor	-2.36736e+16	-0.696121473991598	MAPT|NTRK2|SH3GL2	35	0	0	-4742460903830470
hsa04010	KEGG Pathway	MAPK signaling pathway	-2.33064e+16	-0.664863516560017	CACNA1A|DUSP8|MAPT|NTRK2|CACNA1I|MAP3K13|MAPK8IP2	35	0	0	-4742460903830470
GO:0010970	GO Biological Processes	transport along microtubule	-4723381362189460	-2.66417e+16	APBA1|KIF1A|KIF3C|MAP1A|MAP1B|MAPT|SYBU|CAMSAP3	36	1	1	-4723381362189460
GO:0031114	GO Biological Processes	regulation of microtubule depolymerization	-4209605082164030	-2.23493e+16	MAP1A|MAP1B|APC2|CAMSAP3	36	0	0	-4723381362189460
GO:0007018	GO Biological Processes	microtubule-based movement	-4156537248474170	-2.19334e+16	APBA1|KIF1A|KIF3C|MAP1A|MAP1B|MAPT|CACNA1I|NEURL1|CELF3|SYBU|CAMSAP3	36	0	0	-4723381362189460
GO:0030705	GO Biological Processes	cytoskeleton-dependent intracellular transport	-4.04408e+16	-2.10355e+16	APBA1|KIF1A|KIF3C|MAP1A|MAP1B|MAPT|SYBU|CAMSAP3	36	0	0	-4723381362189460
GO:0099111	GO Biological Processes	microtubule-based transport	-4.04408e+16	-2.10355e+16	APBA1|KIF1A|KIF3C|MAP1A|MAP1B|MAPT|SYBU|CAMSAP3	36	0	0	-4723381362189460
GO:0008088	GO Biological Processes	axo-dendritic transport	-3.77165e+16	-1.86711e+16	APBA1|KIF1A|MAP1A|MAPT|SYBU	36	0	0	-4723381362189460
GO:0072384	GO Biological Processes	organelle transport along microtubule	-3562288653359700	-1.68509e+16	KIF1A|KIF3C|MAP1B|MAPT|SYBU	36	0	0	-4723381362189460
GO:0031110	GO Biological Processes	regulation of microtubule polymerization or depolymerization	-3.44279e+16	-1.58007e+16	MAP1A|MAP1B|MAPT|APC2|CAMSAP3	36	0	0	-4723381362189460
GO:0051646	GO Biological Processes	mitochondrion localization	-3389963082076560	-1.53988e+16	MAP1B|MAPT|SYBU|ATCAY	36	0	0	-4723381362189460
GO:0007017	GO Biological Processes	microtubule-based process	-3.36635e+16	-1.51764e+16	APBA1|KIF1A|CRMP1|DCX|KIF3C|MAP1A|MAP1B|MAPT|CACNA1I|BRSK2|NEURL1|APC2|CELF3|SYBU|CAMSAP3	36	0	0	-4723381362189460
GO:0034643	GO Biological Processes	establishment of mitochondrion localization, microtubule-mediated	-316682004113916	-1.35e+16	MAP1B|MAPT|SYBU	36	0	0	-4723381362189460
GO:0047497	GO Biological Processes	mitochondrion transport along microtubule	-316682004113916	-1.35e+16	MAP1B|MAPT|SYBU	36	0	0	-4723381362189460
GO:0061339	GO Biological Processes	establishment or maintenance of monopolar cell polarity	-316682004113916	-1.35e+16	MAP1B|CAMSAP3|CARMIL2	36	0	0	-4723381362189460
GO:0070507	GO Biological Processes	regulation of microtubule cytoskeleton organization	-3123240189972620	-1308976967640170	GSK3B|MAP1A|MAP1B|MAPT|APC2|CAMSAP3	36	0	0	-4723381362189460
GO:0098930	GO Biological Processes	axonal transport	-3.08768e+16	-1.28224e+16	KIF1A|MAP1A|MAPT|SYBU	36	0	0	-4723381362189460
GO:0007026	GO Biological Processes	negative regulation of microtubule depolymerization	-3066866841350510	-1.26392e+16	MAP1B|APC2|CAMSAP3	36	0	0	-4723381362189460
GO:0051654	GO Biological Processes	establishment of mitochondrion localization	-2974666056716390	-1.18274e+16	MAP1B|MAPT|SYBU	36	0	0	-4723381362189460
GO:0031111	GO Biological Processes	negative regulation of microtubule polymerization or depolymerization	-2567055014345280	-0.8524947052050644	MAP1B|APC2|CAMSAP3	36	0	0	-4723381362189460
GO:0007163	GO Biological Processes	establishment or maintenance of cell polarity	-2.54618e+16	-0.8326316393080163	DLG4|GSK3B|MAP1B|BRSK2|CAMSAP3|CARMIL2	36	0	0	-4723381362189460
GO:0032273	GO Biological Processes	positive regulation of protein polymerization	-2.40443e+16	-0.7219145503527697	PTK2B|MAP1B|MAPT|CARMIL2	36	0	0	-4723381362189460
GO:0051656	GO Biological Processes	establishment of organelle localization	-2.31402e+16	-0.6527430356441323	KIF1A|KIF3C|MAP1B|MAPT|SEPTIN5|SNAP91|CPLX2|SYBU	36	0	0	-4723381362189460
GO:0031113	GO Biological Processes	regulation of microtubule polymerization	-2198184624418030	-0.5483963658528079	MAP1B|MAPT|CAMSAP3	36	0	0	-4723381362189460
GO:0032886	GO Biological Processes	regulation of microtubule-based process	-2.08118e+16	-0.4559764704138355	GSK3B|MAP1A|MAP1B|MAPT|APC2|CAMSAP3	36	0	0	-4723381362189460
WP4539	WikiPathways	Synaptic signaling pathways associated with autism spectrum disorder	-4.55159e+16	-2.52054e+16	DLG4|GSK3B|NTRK2|PIK3R1|SHANK3	37	1	1	-4.55159e+16
M187	Canonical Pathways	PID TRKR PATHWAY	-3060573868874940	-1.25886e+16	NTRK2|PIK3R1|RIT2|MCF2L	37	0	0	-4.55159e+16
GO:0007169	GO Biological Processes	transmembrane receptor protein tyrosine kinase signaling pathway	-2.11321e+16	-0.4830252952503875	PTK2B|FGF12|GSK3B|NTRK2|PIK3R1|RASSF2|PLCB1|SMPD3	37	0	0	-4.55159e+16
R-HSA-187037	Reactome Gene Sets	Signaling by NTRK1 (TRKA)	-2064485937074260	-0.44337996804436874	NTRK2|PIK3R1|RIT2|SH3GL2	37	0	0	-4.55159e+16
hsa04722	KEGG Pathway	Neurotrophin signaling pathway	-2013585706517860	-0.40375239992941203	ARHGDIG|GSK3B|NTRK2|PIK3R1	37	0	0	-4.55159e+16
M69	Canonical Pathways	PID REELIN PATHWAY	-4389114837974250	-2.37655e+16	GSK3B|MAP1B|MAPT|PIK3R1	38	1	1	-4389114837974250
GO:0050848	GO Biological Processes	regulation of calcium-mediated signaling	-3587174253364420	-1.70554e+16	PTK2B|GSK3B|MAPT|RIT2|SLC8A2	38	0	0	-4389114837974250
WP2380	WikiPathways	Brain-derived neurotrophic factor (BDNF) signaling pathway	-3276349263812460	-1.44208e+16	PTK2B|GSK3B|MAPT|NTRK2|PIK3R1|LINGO1	38	0	0	-4389114837974250
WP205	WikiPathways	IL-7 signaling pathway	-316682004113916	-1.35e+16	PTK2B|GSK3B|PIK3R1	38	0	0	-4389114837974250
M15	Canonical Pathways	PID LYSOPHOSPHOLIPID PATHWAY	-2956899908941390	-1.16739e+16	PTK2B|GSK3B|MAPT|PIK3R1	38	0	0	-4389114837974250
GO:0001952	GO Biological Processes	regulation of cell-matrix adhesion	-2747779066078630	-0.9961566643821986	DMTN|PTK2B|GSK3B|PIK3R1|CAMSAP3	38	0	0	-4389114837974250
WP127	WikiPathways	IL-5 signaling pathway	-2567055014345280	-0.8524947052050644	GSK3B|MAPT|PIK3R1	38	0	0	-4389114837974250
WP49	WikiPathways	IL-2 signaling pathway	-2.50629e+16	-0.8027276879052163	PTK2B|MAPT|PIK3R1	38	0	0	-4389114837974250
M87	Canonical Pathways	PID LKB1 PATHWAY	-2.36736e+16	-0.696121473991598	GSK3B|MAPT|BRSK2	38	0	0	-4389114837974250
WP2038	WikiPathways	Microtubule cytoskeleton regulation	-2316305747647490	-0.6541335079669609	GSK3B|MAP1B|MAPT	38	0	0	-4389114837974250
WP5180	WikiPathways	DYRK1A	-2.03257e+16	-0.41714291597378045	GSK3B|MAPT|DNER	38	0	0	-4389114837974250
WP61	WikiPathways	Notch signaling pathway	-2.01358e+16	-0.40375239992941203	GSK3B|MAPT|PIK3R1	38	0	0	-4389114837974250
GO:0019226	GO Biological Processes	transmission of nerve impulse	-4352680445825510	-2.34809e+16	GRIK2|KCND2|NTRK2|SCN2A|CACNA1I	39	1	1	-4352680445825510
GO:0019228	GO Biological Processes	neuronal action potential	-4267238818938920	-2282205135985110	GRIK2|KCND2|SCN2A|CACNA1I	39	0	0	-4352680445825510
GO:0051402	GO Biological Processes	neuron apoptotic process	-2220806396155680	-0.5657538975981009	GRIK2|SCN2A|CIT	39	0	0	-4352680445825510
GO:0070997	GO Biological Processes	neuron death	-205191575315108	-0.4340629415189013	GRIK2|SCN2A|CIT	39	0	0	-4352680445825510
GO:1901699	GO Biological Processes	cellular response to nitrogen compound	-4333359495678300	-2.33073e+16	ATP1A3|HCN2|CACNA1A|CHRNB2|DMTN|GSK3B|MAP1B|NTRK2|PIK3R1|NEURL1|HRH3|PLCB1|NSG1|SMPD3|RAB15	40	1	1	-4333359495678300
GO:0071417	GO Biological Processes	cellular response to organonitrogen compound	-4.21473e+16	-2236926711780520	ATP1A3|HCN2|CACNA1A|DMTN|GSK3B|MAP1B|NTRK2|PIK3R1|NEURL1|HRH3|PLCB1|NSG1|SMPD3|RAB15	40	0	0	-4333359495678300
GO:1901653	GO Biological Processes	cellular response to peptide	-2854890498321720	-1.0819e+16	ATP1A3|CACNA1A|GSK3B|MAP1B|PIK3R1|PLCB1|SMPD3|RAB15	40	0	0	-4333359495678300
GO:1904646	GO Biological Processes	cellular response to amyloid-beta	-2.42088e+16	-0.7347281560172729	ATP1A3|CACNA1A|GSK3B	40	0	0	-4333359495678300
GO:1901652	GO Biological Processes	response to peptide	-2.4079e+16	-0.7226988379379612	ATP1A3|CACNA1A|GSK3B|MAP1B|PIK3R1|ABCC8|PLCB1|SMPD3|RAB15	40	0	0	-4333359495678300
GO:1904645	GO Biological Processes	response to amyloid-beta	-2.17603e+16	-0.5323001039767363	ATP1A3|CACNA1A|GSK3B	40	0	0	-4333359495678300
hsa05213	KEGG Pathway	Endometrial cancer	-4278549759712970	-2291367640727910	CTNNA2|GSK3B|PIK3R1|APC2|CTNNA3	41	1	1	-4278549759712970
WP4155	WikiPathways	Endometrial cancer	-4104957830667290	-2151993558095450	CTNNA2|GSK3B|PIK3R1|APC2|CTNNA3	41	0	0	-4278549759712970
hsa04390	KEGG Pathway	Hippo signaling pathway	-3079588705313480	-1.2754e+16	CTNNA2|DLG4|GSK3B|PPP2R2C|APC2|CTNNA3	41	0	0	-4278549759712970
hsa05100	KEGG Pathway	Bacterial invasion of epithelial cells	-2.68425e+16	-0.9414577723181459	CTNNA2|PIK3R1|CTNNA3|SEPTIN3	41	0	0	-4278549759712970
hsa05412	KEGG Pathway	Arrhythmogenic right ventricular cardiomyopathy	-2.68425e+16	-0.9414577723181459	CTNNA2|SLC8A2|SLC8A3|CTNNA3	41	0	0	-4278549759712970
hsa05226	KEGG Pathway	Gastric cancer	-2.40335e+16	-0.7219145503527697	CTNNA2|GSK3B|PIK3R1|APC2|CTNNA3	41	0	0	-4278549759712970
hsa04670	KEGG Pathway	Leukocyte transendothelial migration	-2.07754e+16	-0.4539791066197578	CTNNA2|PTK2B|PIK3R1|CTNNA3	41	0	0	-4278549759712970
GO:0050773	GO Biological Processes	regulation of dendrite development	-4161755237107590	-2.19334e+16	CHRNB2|GSK3B|HECW1|CAMK1D|KNDC1|CSMD3	42	1	1	-4161755237107590
GO:0048814	GO Biological Processes	regulation of dendrite morphogenesis	-2982136583680150	-1189002008999080	CHRNB2|GSK3B|HECW1|KNDC1	42	0	0	-4161755237107590
hsa04929	KEGG Pathway	GnRH secretion	-4072074001433690	-212299640878078	HCN2|KCNJ11|PIK3R1|CACNA1I|PLCB1	43	1	1	-4072074001433690
hsa04973	KEGG Pathway	Carbohydrate digestion and absorption	-2.36736e+16	-0.696121473991598	ATP1A3|PIK3R1|PLCB1	43	0	0	-4072074001433690
WP51	WikiPathways	Regulation of actin cytoskeleton	-4044023729612480	-2.10355e+16	FGF12|PIK3R1|APC2|PIP5K1C|CYFIP2|PAK6|PAK5	44	1	1	-4044023729612480
R-HSA-9013405	Reactome Gene Sets	RHOD GTPase cycle	-3.26164e+16	-1.42934e+16	PIK3R1|PAK6|PAK5|ARHGAP39	44	0	0	-4044023729612480
hsa04360	KEGG Pathway	Axon guidance	-2.75071e+16	-0.9961566643821986	GSK3B|L1CAM|PIK3R1|SEMA6B|PAK6|PAK5	44	0	0	-4044023729612480
R-HSA-9013407	Reactome Gene Sets	RHOH GTPase cycle	-2.63125e+16	-0.8959555545291454	ARHGDIG|PAK6|PAK5	44	0	0	-4044023729612480
hsa04510	KEGG Pathway	Focal adhesion	-2.53549e+16	-0.8279578589821678	GSK3B|PIK3R1|TNR|PIP5K1C|PAK6|PAK5	44	0	0	-4044023729612480
hsa04012	KEGG Pathway	ErbB signaling pathway	-2.52796e+16	-0.8214252355952388	GSK3B|PIK3R1|PAK6|PAK5	44	0	0	-4044023729612480
WP4565	WikiPathways	Neural crest cell migration in cancer	-2448634864542940	-0.7528952772161412	NTRK2|PAK6|PAK5	44	0	0	-4044023729612480
WP673	WikiPathways	ErbB signaling pathway	-2421401093552690	-0.7347281560172729	GSK3B|PIK3R1|PAK6|PAK5	44	0	0	-4044023729612480
M5193	Canonical Pathways	SIG CHEMOTAXIS	-2.42088e+16	-0.7347281560172729	PIK3R1|PAK6|PAK5	44	0	0	-4044023729612480
hsa04810	KEGG Pathway	Regulation of actin cytoskeleton	-2.36329e+16	-0.6929649690065747	PIK3R1|APC2|PIP5K1C|CYFIP2|PAK6|PAK5	44	0	0	-4044023729612480
hsa04660	KEGG Pathway	T cell receptor signaling pathway	-221604490021743	-0.5618742181697115	GSK3B|PIK3R1|PAK6|PAK5	44	0	0	-4044023729612480
WP4205	WikiPathways	MET in type 1 papillary renal cell carcinoma	-2091700325544200	-0.4648420276252153	PIK3R1|PAK6|PAK5	44	0	0	-4044023729612480
GO:0042552	GO Biological Processes	myelination	-3929727490990150	-2.00596e+16	ANK2|CNTN1|NTRK2|SCN2A|SLC8A3|BCAS1	45	1	1	-3929727490990150
GO:0007272	GO Biological Processes	ensheathment of neurons	-3886227006261550	-1.96896e+16	ANK2|CNTN1|NTRK2|SCN2A|SLC8A3|BCAS1	45	0	0	-3929727490990150
GO:0008366	GO Biological Processes	axon ensheathment	-3886227006261550	-1.96896e+16	ANK2|CNTN1|NTRK2|SCN2A|SLC8A3|BCAS1	45	0	0	-3929727490990150
GO:0042063	GO Biological Processes	gliogenesis	-3.11891e+16	-1.30592e+16	CNTN1|PTK2B|GAP43|MAPT|NTRK2|SLC8A3|DNER	45	0	0	-3929727490990150
GO:0010001	GO Biological Processes	glial cell differentiation	-2.94096e+16	-1155043264230080	CNTN1|GAP43|MAPT|NTRK2|SLC8A3|DNER	45	0	0	-3929727490990150
GO:0048172	GO Biological Processes	regulation of short-term neuronal synaptic plasticity	-3.84827e+16	-1937413430901420	GRIK2|SLC8A2|PPFIA3	46	1	1	-3.84827e+16
R-HSA-399956	Reactome Gene Sets	CRMPs in Sema3A signaling	-3760321842215240	-1.85891e+16	CRMP1|DPYSL3|GSK3B	47	1	1	-3760321842215240
GO:0010977	GO Biological Processes	negative regulation of neuron projection development	-3391160612732910	-1.53988e+16	CRMP1|DPYSL3|RIT2|TNR|SEMA6B|STX1B	47	0	0	-3760321842215240
R-HSA-373755	Reactome Gene Sets	Semaphorin interactions	-2956899908941390	-1.16739e+16	CRMP1|DPYSL3|GSK3B|PIP5K1C	47	0	0	-3760321842215240
GO:0031345	GO Biological Processes	negative regulation of cell projection organization	-2668335597725120	-0.9276993615107771	CRMP1|DPYSL3|RIT2|TNR|SEMA6B|STX1B	47	0	0	-3760321842215240
GO:0033674	GO Biological Processes	positive regulation of kinase activity	-3.75367e+16	-1.85381e+16	DLG4|EEF1A2|PTK2B|MAPT|MAP3K10|NTRK2|SLC8A2|NEURL1|MAP3K13|RASSF2|CAMKK2|AGAP2	48	1	1	-3.75367e+16
GO:0043549	GO Biological Processes	regulation of kinase activity	-3412516765207470	-1559653757900960	DLG4|EEF1A2|PTK2B|MAPT|MAP3K10|NTRK2|PIK3R1|SLC8A2|SLC8A3|NEURL1|MAP3K13|RASSF2|CAMKK2|DBNDD1|AGAP2	48	0	0	-3.75367e+16
GO:0046328	GO Biological Processes	regulation of JNK cascade	-3308474191187510	-1.46796e+16	PTK2B|GRIK2|MAP3K10|RASSF2|PLCB1|MAPK8IP2	48	0	0	-3.75367e+16
GO:0051347	GO Biological Processes	positive regulation of transferase activity	-3.12546e+16	-1309923673893310	DLG4|EEF1A2|PTK2B|MAPT|MAP3K10|NTRK2|SLC8A2|NEURL1|MAP3K13|RASSF2|CAMKK2|AGAP2	48	0	0	-3.75367e+16
GO:0000165	GO Biological Processes	MAPK cascade	-2.77496e+16	-1.0134e+16	PTK2B|MAP3K10|MAP3K13|CAMKK2|MAPK8IP2|SHANK3	48	0	0	-3.75367e+16
GO:0046777	GO Biological Processes	protein autophosphorylation	-2691485715131390	-0.9454410094931964	PTK2B|GSK3B|MAP3K10|NTRK2|MAP3K13|CAMKK2	48	0	0	-3.75367e+16
GO:0032874	GO Biological Processes	positive regulation of stress-activated MAPK cascade	-2.6292e+16	-0.8949672775939446	PTK2B|MAP3K10|RASSF2|PLCB1|MAPK8IP2	48	0	0	-3.75367e+16
GO:0045860	GO Biological Processes	positive regulation of protein kinase activity	-2.62323e+16	-0.8911121448399326	DLG4|PTK2B|MAP3K10|SLC8A2|NEURL1|MAP3K13|RASSF2|CAMKK2|AGAP2	48	0	0	-3.75367e+16
GO:0070304	GO Biological Processes	positive regulation of stress-activated protein kinase signaling cascade	-2600879510887950	-0.8738973075421456	PTK2B|MAP3K10|RASSF2|PLCB1|MAPK8IP2	48	0	0	-3.75367e+16
GO:0032872	GO Biological Processes	regulation of stress-activated MAPK cascade	-2.56776e+16	-0.8524947052050644	PTK2B|GRIK2|MAP3K10|RASSF2|PLCB1|MAPK8IP2	48	0	0	-3.75367e+16
GO:0070302	GO Biological Processes	regulation of stress-activated protein kinase signaling cascade	-2.53549e+16	-0.8279578589821678	PTK2B|GRIK2|MAP3K10|RASSF2|PLCB1|MAPK8IP2	48	0	0	-3.75367e+16
GO:0043507	GO Biological Processes	positive regulation of JUN kinase activity	-2477094292663400	-0.7781989092400154	PTK2B|MAP3K10|MAP3K13	48	0	0	-3.75367e+16
GO:0043408	GO Biological Processes	regulation of MAPK cascade	-2.47686e+16	-0.7781989092400154	DUSP8|PTK2B|GRIK2|MAP3K10|NTRK2|RIT2|MAP3K13|RASSF2|PLCB1|MAPK8IP2|PAK6|PAK5	48	0	0	-3.75367e+16
GO:0007254	GO Biological Processes	JNK cascade	-2.36736e+16	-0.696121473991598	MAP3K10|MAP3K13|MAPK8IP2	48	0	0	-3.75367e+16
GO:0046330	GO Biological Processes	positive regulation of JNK cascade	-2.33861e+16	-0.6719267910861739	PTK2B|MAP3K10|RASSF2|PLCB1	48	0	0	-3.75367e+16
WP481	WikiPathways	Insulin signaling	-2261841437841070	-0.6023527977307637	GSK3B|MAP3K10|PIK3R1|STXBP1|MAP3K13	48	0	0	-3.75367e+16
GO:0001934	GO Biological Processes	positive regulation of protein phosphorylation	-2224908191451760	-0.5671994492504355	CNTN1|DLG4|PTK2B|MAP3K10|NTRK2|SLC8A2|NEURL1|MAP3K13|RASSF2|CAMKK2|KNDC1|AGAP2	48	0	0	-3.75367e+16
GO:0045859	GO Biological Processes	regulation of protein kinase activity	-2.16891e+16	-0.52604030602816	DLG4|PTK2B|MAP3K10|SLC8A2|SLC8A3|NEURL1|MAP3K13|RASSF2|CAMKK2|DBNDD1|AGAP2	48	0	0	-3.75367e+16
GO:0043506	GO Biological Processes	regulation of JUN kinase activity	-2.07162e+16	-0.44969806717808514	PTK2B|MAP3K10|MAP3K13	48	0	0	-3.75367e+16
GO:0051403	GO Biological Processes	stress-activated MAPK cascade	-2.01358e+16	-0.40375239992941203	MAP3K10|MAP3K13|MAPK8IP2	48	0	0	-3.75367e+16
GO:0032012	GO Biological Processes	regulation of ARF protein signal transduction	-3528871995751860	-1.65461e+16	PSD|IQSEC2|IQSEC3	49	1	1	-3528871995751860
GO:0046578	GO Biological Processes	regulation of Ras protein signal transduction	-3455106815590810	-1.59096e+16	BCR|PSD|RIT2|IQSEC2|MCF2L|IQSEC3|TRIM67	49	0	0	-3528871995751860
GO:0051056	GO Biological Processes	regulation of small GTPase mediated signal transduction	-2909456514792200	-1.13047e+16	BCR|PSD|RIT2|IQSEC2|MCF2L|ARHGAP39|IQSEC3|TRIM67	49	0	0	-3528871995751860
hsa04144	KEGG Pathway	Endocytosis	-2.07313e+16	-0.45038739898521407	PSD|SH3GL2|IQSEC2|PIP5K1C|AGAP2|IQSEC3	49	0	0	-3528871995751860
GO:0045921	GO Biological Processes	positive regulation of exocytosis	-3.48963e+16	-1.62118e+16	STXBP1|CADPS|CACNA1I|SMPD3|RAB15	50	1	1	-3.48963e+16
GO:0017158	GO Biological Processes	regulation of calcium ion-dependent exocytosis	-2567055014345280	-0.8524947052050644	STXBP1|CACNA1I|SYT3	50	0	0	-3.48963e+16
GO:1903532	GO Biological Processes	positive regulation of secretion by cell	-2479677663706980	-0.7781989092400154	CHRNB2|STXBP1|CADPS|CACNA1I|SMPD3|STX1B|RAB15	50	0	0	-3.48963e+16
GO:1903307	GO Biological Processes	positive regulation of regulated secretory pathway	-2.29164e+16	-0.6312571249841263	STXBP1|CACNA1I|RAB15	50	0	0	-3.48963e+16
GO:0051047	GO Biological Processes	positive regulation of secretion	-2.26055e+16	-0.6019507005688514	CHRNB2|STXBP1|CADPS|CACNA1I|SMPD3|STX1B|RAB15	50	0	0	-3.48963e+16
WP4312	WikiPathways	Rett syndrome causing genes	-3423820649949480	-1.56816e+16	SCN2A|STXBP1|ACTL6B|SHANK3	51	1	1	-3423820649949480
GO:0120009	GO Biological Processes	intermembrane lipid transfer	-3423820649949480	-1.56816e+16	PITPNM1|PITPNC1|GRAMD1B|PITPNM3	52	1	1	-3423820649949480
GO:0060341	GO Biological Processes	regulation of cellular localization	-3.17953e+16	-1.35626e+16	DLG4|DMTN|GSK3B|MAP1A|MAP1B|MAPT|PIK3R1|SPTBN1|STXBP1|KLF7|BRSK2|IQSEC2|SMPD3|TMEM35A	53	1	1	-3.17953e+16
GO:1905475	GO Biological Processes	regulation of protein localization to membrane	-2.14301e+16	-0.5069595662061055	DLG4|DMTN|PIK3R1|SPTBN1|IQSEC2	53	0	0	-3.17953e+16
GO:0043270	GO Biological Processes	positive regulation of ion transport	-3.11207e+16	-1301612927755080	ANK2|CHRNB2|CNTN1|FGF12|STXBP1|ABCC8|SCN3B|SHANK3	54	1	1	-3.11207e+16
GO:0010765	GO Biological Processes	positive regulation of sodium ion transport	-280943514251697	-1.04562e+16	CNTN1|FGF12|SCN3B	54	0	0	-3.11207e+16
R-HSA-5576892	Reactome Gene Sets	Phase 0 - rapid depolarisation	-2.77153e+16	-1.01223e+16	FGF12|SCN2A|SCN3B	54	0	0	-3.11207e+16
GO:0002028	GO Biological Processes	regulation of sodium ion transport	-2421401093552690	-0.7347281560172729	CNTN1|FGF12|HECW1|SCN3B	54	0	0	-3.11207e+16
GO:2000649	GO Biological Processes	regulation of sodium ion transmembrane transporter activity	-2091700325544200	-0.4648420276252153	FGF12|HECW1|SCN3B	54	0	0	-3.11207e+16
GO:0000381	GO Biological Processes	regulation of alternative mRNA splicing, via spliceosome	-3.08768e+16	-1.28224e+16	CELF3|RBFOX1|CELF4|CELF5	55	1	1	-3.08768e+16
GO:0033120	GO Biological Processes	positive regulation of RNA splicing	-2567055014345280	-0.8524947052050644	PIK3R1|CELF3|CELF4	55	0	0	-3.08768e+16
GO:0006376	GO Biological Processes	mRNA splice site selection	-2316305747647490	-0.6541335079669609	CELF3|CELF4|CELF5	55	0	0	-3.08768e+16
GO:0048024	GO Biological Processes	regulation of mRNA splicing, via spliceosome	-2.18712e+16	-0.5416717759108152	CELF3|RBFOX1|CELF4|CELF5	55	0	0	-3.08768e+16
GO:0043484	GO Biological Processes	regulation of RNA splicing	-2.08209e+16	-0.45605993560065694	PIK3R1|CELF3|RBFOX1|CELF4|CELF5	55	0	0	-3.08768e+16
GO:0095500	GO Biological Processes	acetylcholine receptor signaling pathway	-2.93113e+16	-1148776865622750	CHRNB2|HRH3|PLCB1	56	1	1	-2.93113e+16
GO:1905145	GO Biological Processes	cellular response to acetylcholine	-2848610212995590	-1.07908e+16	CHRNB2|HRH3|PLCB1	56	0	0	-2.93113e+16
GO:1905144	GO Biological Processes	response to acetylcholine	-2.73483e+16	-0.9844123482015271	CHRNB2|HRH3|PLCB1	56	0	0	-2.93113e+16
GO:0098926	GO Biological Processes	postsynaptic signal transduction	-2598700885900790	-0.8738973075421456	CHRNB2|HRH3|PLCB1	56	0	0	-2.93113e+16
GO:0000086	GO Biological Processes	G2/M transition of mitotic cell cycle	-2220806396155680	-0.5657538975981009	BRSK2|CIT|PLCB1	56	0	0	-2.93113e+16
GO:0044839	GO Biological Processes	cell cycle G2/M phase transition	-2133032876862250	-0.49950581863125004	BRSK2|CIT|PLCB1	56	0	0	-2.93113e+16
hsa04724	KEGG Pathway	Glutamatergic synapse	-2.90928e+16	-1.13047e+16	CACNA1A|DLG4|GRIK2|PLCB1|SHANK3	57	1	1	-2.90928e+16
R-HSA-451326	Reactome Gene Sets	Activation of kainate receptors upon glutamate binding	-2848610212995590	-1.07908e+16	DLG4|GRIK2|PLCB1	57	0	0	-2.90928e+16
GO:0007215	GO Biological Processes	glutamate receptor signaling pathway	-2.36736e+16	-0.696121473991598	PTK2B|GRIK2|PLCB1	57	0	0	-2.90928e+16
R-HSA-2122948	Reactome Gene Sets	Activated NOTCH1 Transmits Signal to the Nucleus	-2889143837111650	-1.11384e+16	CNTN1|NEURL1|DNER	58	1	1	-2889143837111650
M17	Canonical Pathways	PID NOTCH PATHWAY	-2091700325544200	-0.4648420276252153	CNTN1|NEURL1|DNER	58	0	0	-2889143837111650
GO:0043550	GO Biological Processes	regulation of lipid kinase activity	-2860130885432240	-1.08598e+16	EEF1A2|PTK2B|PIK3R1|AGAP2	59	1	1	-2860130885432240
M108	Canonical Pathways	PID NETRIN PATHWAY	-2848610212995590	-1.07908e+16	MAP1B|PIK3R1|AGAP2	59	0	0	-2860130885432240
M271	Canonical Pathways	PID PI3K PLC TRK PATHWAY	-2699259676983150	-0.9521251477318902	GSK3B|PIK3R1|AGAP2	59	0	0	-2860130885432240
R-HSA-1500931	Reactome Gene Sets	Cell-Cell communication	-2.67265e+16	-0.9309368915777315	PTK2B|PIK3R1|SPTBN1|CADM3|CADM2	59	0	0	-2860130885432240
GO:0090218	GO Biological Processes	positive regulation of lipid kinase activity	-2664751508291290	-0.9262599405435407	EEF1A2|PTK2B|AGAP2	59	0	0	-2860130885432240
R-HSA-9013424	Reactome Gene Sets	RHOV GTPase cycle	-2.63125e+16	-0.8959555545291454	PIK3R1|SPTBN1|PAK6	59	0	0	-2860130885432240
R-HSA-9013420	Reactome Gene Sets	RHOU GTPase cycle	-2567055014345280	-0.8524947052050644	PTK2B|PIK3R1|SPTBN1	59	0	0	-2860130885432240
GO:0043551	GO Biological Processes	regulation of phosphatidylinositol 3-kinase activity	-2133032876862250	-0.49950581863125004	PTK2B|PIK3R1|AGAP2	59	0	0	-2860130885432240
GO:0019725	GO Biological Processes	cellular homeostasis	-2840750438936980	-1.07466e+16	ANK2|ATP1A3|ATP2B2|GRIK2|MAP1A|PIK3R1|PTPRN|PTPRN2|SLC8A2|SLC8A3|ABCC8|SHANK3	60	1	1	-2840750438936980
GO:0042593	GO Biological Processes	glucose homeostasis	-2.5143e+16	-0.8087586893270815	PIK3R1|PTPRN|PTPRN2|ABCC8|KLF7|CSMD1	60	0	0	-2840750438936980
GO:0033500	GO Biological Processes	carbohydrate homeostasis	-2503805888976570	-0.8012268771194686	PIK3R1|PTPRN|PTPRN2|ABCC8|KLF7|CSMD1	60	0	0	-2840750438936980
GO:0055082	GO Biological Processes	cellular chemical homeostasis	-2430996834393570	-0.7371917468439733	ANK2|ATP1A3|ATP2B2|GRIK2|PIK3R1|PTPRN|PTPRN2|SLC8A2|SLC8A3|ABCC8	60	0	0	-2840750438936980
GO:0001678	GO Biological Processes	cellular glucose homeostasis	-2.18712e+16	-0.5416717759108152	PIK3R1|PTPRN|PTPRN2|ABCC8	60	0	0	-2840750438936980
M266	Canonical Pathways	PID NCADHERIN PATHWAY	-280943514251697	-1.04562e+16	GAP43|PIK3R1|PIP5K1C	61	1	1	-280943514251697
M156	Canonical Pathways	PID ECADHERIN NASCENT AJ PATHWAY	-2598700885900790	-0.8738973075421456	PIK3R1|PIP5K1C|CYFIP2	61	0	0	-280943514251697
M232	Canonical Pathways	PID ECADHERIN STABILIZATION PATHWAY	-2536266400443010	-0.8279578589821678	PIP5K1C|CYFIP2|CAMSAP3	61	0	0	-280943514251697
GO:0034332	GO Biological Processes	adherens junction organization	-2.42088e+16	-0.7347281560172729	PIP5K1C|CAMSAP3|CDH22	61	0	0	-280943514251697
GO:0046488	GO Biological Processes	phosphatidylinositol metabolic process	-2319193115698500	-0.6543205907473862	PIK3R1|PITPNM1|PLCB1|PIP5K1C|PITPNM3	61	0	0	-280943514251697
GO:0001764	GO Biological Processes	neuron migration	-2.73247e+16	-0.9831488972566401	ASTN1|DCX|MAP1B|NTRK2|DNER	62	1	1	-2.73247e+16
GO:0042176	GO Biological Processes	regulation of protein catabolic process	-2710035926315730	-0.9618088317538994	EEF1A2|PTK2B|FHIT|GSK3B|MAP1A|APC2|HECW1|AGAP2|TRIM67	63	1	1	-2710035926315730
GO:2000058	GO Biological Processes	regulation of ubiquitin-dependent protein catabolic process	-2195830622939930	-0.5477830259510093	PTK2B|FHIT|GSK3B|MAP1A|TRIM67	63	0	0	-2710035926315730
GO:0007264	GO Biological Processes	small GTPase mediated signal transduction	-2604604371479730	-0.8756348668668819	ARHGDIG|BCR|RIT2|RUNDC3A|KNDC1|RASGEF1C|RAB15	64	1	1	-2604604371479730
GO:0034331	GO Biological Processes	cell junction maintenance	-2536266400443010	-0.8279578589821678	DLG4|BSN|CAMSAP3	65	1	1	-2536266400443010
GO:0043954	GO Biological Processes	cellular component maintenance	-2133032876862250	-0.49950581863125004	DLG4|BSN|CAMSAP3	65	0	0	-2536266400443010
WP4698	WikiPathways	Vitamin D-sensitive calcium signaling in depression	-2536266400443010	-0.8279578589821678	ATP2B2|KCNQ2|KCNQ3	66	1	1	-2536266400443010
WP4148	WikiPathways	Splicing factor NOVA regulated synaptic proteins	-2.50629e+16	-0.8027276879052163	GRIK2|KCNQ2|CADM3	66	0	0	-2536266400443010
M12	Canonical Pathways	PID RHOA PATHWAY	-2.42088e+16	-0.7347281560172729	SH3GL2|CIT|PIP5K1C	67	1	1	-2.42088e+16
GO:0043114	GO Biological Processes	regulation of vascular permeability	-2341538381727340	-0.6739486770145153	BCR|SH3GL2|ABCC8	67	0	0	-2.42088e+16
GO:0048488	GO Biological Processes	synaptic vesicle endocytosis	-2198184624418030	-0.5483963658528079	SH3GL2|SNAP91|PIP5K1C	67	0	0	-2.42088e+16
GO:0140238	GO Biological Processes	presynaptic endocytosis	-2198184624418030	-0.5483963658528079	SH3GL2|SNAP91|PIP5K1C	67	0	0	-2.42088e+16
GO:0036465	GO Biological Processes	synaptic vesicle recycling	-205191575315108	-0.4340629415189013	SH3GL2|SNAP91|PIP5K1C	67	0	0	-2.42088e+16
GO:0097193	GO Biological Processes	intrinsic apoptotic signaling pathway	-2.40335e+16	-0.7219145503527697	FHIT|PIK3R1|SCN2A|BRSK2|ZNF385B	68	1	1	-2.40335e+16
R-HSA-442755	Reactome Gene Sets	Activation of NMDA receptors and postsynaptic events	-2387667368268670	-0.7108956200178546	APBA1|DLG4|MAPT|CAMKK2	69	1	1	-2387667368268670
GO:0000302	GO Biological Processes	response to reactive oxygen species	-2.15342e+16	-0.5165240473853152	PTK2B|MAPT|PTPRN|CAMKK2|SMPD3	69	0	0	-2387667368268670
WP4746	WikiPathways	Thyroid hormones production and peripheral downstream signaling effects	-235476200575367	-0.6862627834688353	GSK3B|MGLL|PLCB1|ACTL6B	70	1	1	-235476200575367
GO:0008038	GO Biological Processes	neuron recognition	-2316305747647490	-0.6541335079669609	GAP43|NTM|CNTN4	71	1	1	-2316305747647490
GO:0048678	GO Biological Processes	response to axon injury	-2.15431e+16	-0.5165668136145029	DPYSL3|GAP43|MAP1B	71	0	0	-2316305747647490
GO:0061640	GO Biological Processes	cytoskeleton-dependent cytokinesis	-2.18712e+16	-0.5416717759108152	SEPTIN5|SPTBN1|CIT|SEPTIN3	72	1	1	-2.18712e+16
GO:0000910	GO Biological Processes	cytokinesis	-2158832316815330	-0.5193848915883269	SEPTIN5|SPTBN1|CIT|SEPTIN3	72	0	0	-2.18712e+16
GO:0006886	GO Biological Processes	intracellular protein transport	-2122354765109330	-0.4905045216328442	APBA1|BCR|MAP1A|PIK3R1|RTN2|STXBP1|RIMS2|NSG1|TNPO2|CAMSAP3|STX1B	73	1	1	-2122354765109330
GO:0021537	GO Biological Processes	telencephalon development	-2.11383e+16	-0.4830252952503875	GSK3B|NTRK2|TNR|SEMA6B|PLCB1|SHANK3	74	1	1	-2.11383e+16
GO:0010721	GO Biological Processes	negative regulation of cell development	-2.05258e+16	-0.4340629415189013	DMTN|GSK3B|ABCC8|TNR|SEMA6B	74	0	0	-2.11383e+16
GO:0090630	GO Biological Processes	activation of GTPase activity	-2.07754e+16	-0.4539791066197578	BCR|PTK2B|APC2|SGSM1	75	1	1	-2.07754e+16
R-HSA-375165	Reactome Gene Sets	NCAM signaling for neurite out-growth	-2.01358e+16	-0.40375239992941203	SPTB|SPTBN1|CACNA1I	76	1	1	-2.01358e+16

## Sheet: 2. Metascape, top 20 clusters
GroupID	Category	Term ID	Description	LogP	Log(q-value)	Genes
1_Summary	GO Biological Processes	GO:0050804	modulation of chemical synaptic transmission	-30.9077	-26.8234	APBA1,BCR,CACNA1A,CHRNB2,DLG4,PTK2B,GRIK2,GSK3B,MAP1A,MAP1B,MAPT,NTRK2,SEPTIN5,SLC8A2,SLC8A3,STXBP1,TNR,PPFIA3,NEURL1,NRXN1,RIMS2,RIMS3,CPLX2,CPLX1,DLGAP4,UNC13A,IQSEC2,PLCB1,MAPK8IP2,NSG1,CELF4,JPH3,DLGAP3,JPH4,SHANK3,STX1B,RIMS4,CNTN4,LRRTM1,ANK2,ATP1A3,HCN2,CHRNA4,FGF12,KCND2,KCNJ11,KCNQ3,SCN2A,CACNA1I,CTNNA3,SCN3B,KCNK12,MGLL,ATP2B2,ABCC8
1_Member	GO Biological Processes	GO:0050804	modulation of chemical synaptic transmission	-30.9077	-26.8234	APBA1,BCR,CACNA1A,CHRNB2,DLG4,PTK2B,GRIK2,GSK3B,MAP1A,MAP1B,MAPT,NTRK2,SEPTIN5,SLC8A2,SLC8A3,STXBP1,TNR,PPFIA3,NEURL1,NRXN1,RIMS2,RIMS3,CPLX2,CPLX1,DLGAP4,UNC13A,IQSEC2,PLCB1,MAPK8IP2,NSG1,CELF4,JPH3,DLGAP3,JPH4,SHANK3,STX1B,RIMS4,CNTN4,LRRTM1
1_Member	GO Biological Processes	GO:0099177	regulation of trans-synaptic signaling	-30.8694	-26.8234	APBA1,BCR,CACNA1A,CHRNB2,DLG4,PTK2B,GRIK2,GSK3B,MAP1A,MAP1B,MAPT,NTRK2,SEPTIN5,SLC8A2,SLC8A3,STXBP1,TNR,PPFIA3,NEURL1,NRXN1,RIMS2,RIMS3,CPLX2,CPLX1,DLGAP4,UNC13A,IQSEC2,PLCB1,MAPK8IP2,NSG1,CELF4,JPH3,DLGAP3,JPH4,SHANK3,STX1B,RIMS4,CNTN4,LRRTM1
1_Member	GO Biological Processes	GO:0042391	regulation of membrane potential	-20.6679	-17.166	ANK2,ATP1A3,HCN2,CHRNA4,CHRNB2,DLG4,PTK2B,FGF12,GRIK2,GSK3B,KCND2,KCNJ11,KCNQ3,MAPT,NTRK2,SCN2A,SLC8A2,SLC8A3,CACNA1I,NRXN1,RIMS2,RIMS3,MAPK8IP2,CTNNA3,SCN3B,KCNK12,CELF4,SHANK3,STX1B,RIMS4
1_Member	GO Biological Processes	GO:0048167	regulation of synaptic plasticity	-20.4875	-17.0436	DLG4,PTK2B,GRIK2,GSK3B,MAP1A,MAP1B,MAPT,NTRK2,SLC8A2,SLC8A3,STXBP1,TNR,PPFIA3,NEURL1,RIMS2,RIMS3,CPLX2,NSG1,JPH3,JPH4,SHANK3,CNTN4,LRRTM1
1_Member	GO Biological Processes	GO:0031644	regulation of nervous system process	-11.8336	-9.09939	DLG4,PTK2B,FGF12,SLC8A2,SLC8A3,TNR,NRXN1,RIMS2,MGLL,DLGAP4,CELF4,DLGAP3,SHANK3,STX1B
1_Member	GO Biological Processes	GO:0050806	positive regulation of synaptic transmission	-11.6263	-8.91277	DLG4,PTK2B,GRIK2,NTRK2,SLC8A2,SLC8A3,STXBP1,TNR,NRXN1,RIMS2,RIMS3,SHANK3,STX1B,LRRTM1
1_Member	GO Biological Processes	GO:0098815	modulation of excitatory postsynaptic potential	-10.8323	-8.19282	DLG4,PTK2B,SLC8A2,SLC8A3,NRXN1,RIMS2,CELF4,SHANK3,STX1B
1_Member	GO Biological Processes	GO:0044057	regulation of system process	-9.01759	-6.50942	ANK2,ATP1A3,ATP2B2,HCN2,DLG4,PTK2B,FGF12,SLC8A2,SLC8A3,ABCC8,TNR,NRXN1,RIMS2,MGLL,DLGAP4,CTNNA3,SCN3B,CELF4,DLGAP3,SHANK3,STX1B
1_Member	GO Biological Processes	GO:2000463	positive regulation of excitatory postsynaptic potential	-7.35888	-5.00309	DLG4,PTK2B,NRXN1,RIMS2,SHANK3,STX1B
2_Summary	GO Biological Processes	GO:0099536	synaptic signaling	-25.781	-21.9111	APBA1,CACNA1A,CHRNA4,CHRNB2,DLG4,FGF12,GRIK2,GSK3B,KCND2,KCNQ2,KCNQ3,NTRK2,SEPTIN5,PTPRN2,RIT2,STXBP1,PPFIA3,CADPS,BSN,NRXN1,NRXN2,RIMS2,SNPH,RIMS3,CPLX2,CPLX1,HRH3,SLITRK3,UNC13A,PLCB1,PIP5K1C,MAPK8IP2,NSG1,TMOD2,STX1B,ATP1A3,CPE,DMTN,PTPRN,SLC8A2,BRSK2,SMPD3,SYT3,RAB3C,RIMS4,RAB15,SLC6A17,NEURL1,SH3GL2,SNAP91,BCR,CACNA1I,KCNJ11,ABCC8,KLF7,CAMK1D,LRRTM1,KIF1A,KIF3C,MAP1B,MAPT,SYBU,ATCAY
2_Member	GO Biological Processes	GO:0099536	synaptic signaling	-25.781	-21.9111	APBA1,CACNA1A,CHRNA4,CHRNB2,DLG4,FGF12,GRIK2,GSK3B,KCND2,KCNQ2,KCNQ3,NTRK2,SEPTIN5,PTPRN2,RIT2,STXBP1,PPFIA3,CADPS,BSN,NRXN1,NRXN2,RIMS2,SNPH,RIMS3,CPLX2,CPLX1,HRH3,SLITRK3,UNC13A,PLCB1,PIP5K1C,MAPK8IP2,NSG1,TMOD2,STX1B
2_Member	GO Biological Processes	GO:0099537	trans-synaptic signaling	-25.5886	-21.8437	APBA1,CACNA1A,CHRNA4,CHRNB2,DLG4,FGF12,GRIK2,GSK3B,KCND2,KCNQ2,KCNQ3,NTRK2,SEPTIN5,PTPRN2,RIT2,STXBP1,PPFIA3,CADPS,BSN,NRXN1,NRXN2,RIMS2,SNPH,RIMS3,CPLX2,CPLX1,HRH3,SLITRK3,UNC13A,PIP5K1C,MAPK8IP2,NSG1,TMOD2,STX1B
2_Member	GO Biological Processes	GO:0007268	chemical synaptic transmission	-24.9964	-21.4276	APBA1,CACNA1A,CHRNA4,CHRNB2,DLG4,FGF12,GRIK2,GSK3B,KCND2,KCNQ2,KCNQ3,SEPTIN5,PTPRN2,RIT2,STXBP1,PPFIA3,CADPS,BSN,NRXN1,NRXN2,RIMS2,SNPH,RIMS3,CPLX2,CPLX1,HRH3,SLITRK3,UNC13A,PIP5K1C,MAPK8IP2,NSG1,TMOD2,STX1B
2_Member	GO Biological Processes	GO:0098916	anterograde trans-synaptic signaling	-24.9964	-21.4276	APBA1,CACNA1A,CHRNA4,CHRNB2,DLG4,FGF12,GRIK2,GSK3B,KCND2,KCNQ2,KCNQ3,SEPTIN5,PTPRN2,RIT2,STXBP1,PPFIA3,CADPS,BSN,NRXN1,NRXN2,RIMS2,SNPH,RIMS3,CPLX2,CPLX1,HRH3,SLITRK3,UNC13A,PIP5K1C,MAPK8IP2,NSG1,TMOD2,STX1B
2_Member	GO Biological Processes	GO:0140352	export from cell	-19.3802	-15.9874	APBA1,ATP1A3,CPE,DMTN,NTRK2,SEPTIN5,PTPRN,PTPRN2,SLC8A2,STXBP1,PPFIA3,CADPS,BRSK2,NRXN1,NRXN2,RIMS2,SNPH,RIMS3,CPLX2,CPLX1,HRH3,UNC13A,PIP5K1C,SMPD3,SYT3,STX1B,RAB3C,RIMS4,RAB15
2_Member	GO Biological Processes	GO:0032940	secretion by cell	-18.7687	-15.4631	APBA1,CPE,DMTN,NTRK2,SEPTIN5,PTPRN,PTPRN2,STXBP1,PPFIA3,CADPS,BRSK2,NRXN1,NRXN2,RIMS2,SNPH,RIMS3,CPLX2,CPLX1,HRH3,UNC13A,PIP5K1C,SMPD3,SYT3,STX1B,RAB3C,RIMS4,RAB15
2_Member	GO Biological Processes	GO:0007269	neurotransmitter secretion	-18.6092	-15.3761	SEPTIN5,PTPRN2,STXBP1,PPFIA3,CADPS,NRXN1,NRXN2,RIMS2,SNPH,RIMS3,CPLX2,CPLX1,HRH3,UNC13A,PIP5K1C,STX1B
2_Member	GO Biological Processes	GO:0099643	signal release from synapse	-18.6092	-15.3761	SEPTIN5,PTPRN2,STXBP1,PPFIA3,CADPS,NRXN1,NRXN2,RIMS2,SNPH,RIMS3,CPLX2,CPLX1,HRH3,UNC13A,PIP5K1C,STX1B
2_Member	GO Biological Processes	GO:0006836	neurotransmitter transport	-17.6869	-14.544	SEPTIN5,PTPRN2,STXBP1,PPFIA3,CADPS,NRXN1,NRXN2,RIMS2,SNPH,RIMS3,CPLX2,CPLX1,HRH3,UNC13A,PIP5K1C,STX1B,RIMS4,SLC6A17
2_Member	GO Biological Processes	GO:0023061	signal release	-17.5241	-14.4075	CPE,SEPTIN5,PTPRN,PTPRN2,STXBP1,PPFIA3,CADPS,NRXN1,NRXN2,RIMS2,SNPH,RIMS3,CPLX2,CPLX1,HRH3,UNC13A,PIP5K1C,SMPD3,STX1B
2_Member	GO Biological Processes	GO:0046903	secretion	-16.909	-13.8407	APBA1,CPE,DMTN,NTRK2,SEPTIN5,PTPRN,PTPRN2,STXBP1,PPFIA3,CADPS,BRSK2,NEURL1,NRXN1,NRXN2,RIMS2,SNPH,RIMS3,CPLX2,CPLX1,HRH3,UNC13A,PIP5K1C,SMPD3,SYT3,STX1B,RAB3C,RIMS4,RAB15
2_Member	GO Biological Processes	GO:0001505	regulation of neurotransmitter levels	-15.1495	-12.2175	APBA1,GSK3B,SEPTIN5,PTPRN2,STXBP1,PPFIA3,CADPS,NRXN1,NRXN2,RIMS2,SNPH,RIMS3,CPLX2,CPLX1,HRH3,UNC13A,PIP5K1C,STX1B,RIMS4
2_Member	GO Biological Processes	GO:0016079	synaptic vesicle exocytosis	-14.4003	-11.4847	SEPTIN5,STXBP1,PPFIA3,CADPS,RIMS2,SNPH,RIMS3,CPLX2,CPLX1,UNC13A,PIP5K1C,STX1B
2_Member	GO Biological Processes	GO:0099003	vesicle-mediated transport in synapse	-13.7643	-10.8797	SEPTIN5,SH3GL2,STXBP1,PPFIA3,CADPS,RIMS2,SNPH,RIMS3,SNAP91,CPLX2,CPLX1,UNC13A,PIP5K1C,NSG1,STX1B
2_Member	GO Biological Processes	GO:0006887	exocytosis	-13.4776	-10.6077	DMTN,SEPTIN5,STXBP1,PPFIA3,CADPS,BRSK2,RIMS2,SNPH,RIMS3,CPLX2,CPLX1,UNC13A,PIP5K1C,SYT3,STX1B,RAB3C,RIMS4,RAB15
2_Member	GO Biological Processes	GO:0099504	synaptic vesicle cycle	-12.9568	-10.1012	SEPTIN5,SH3GL2,STXBP1,PPFIA3,CADPS,RIMS2,SNPH,RIMS3,SNAP91,CPLX2,CPLX1,UNC13A,PIP5K1C,STX1B
2_Member	GO Biological Processes	GO:0017157	regulation of exocytosis	-12.9077	-10.0658	APBA1,BCR,GSK3B,SEPTIN5,STXBP1,CADPS,CACNA1I,RIMS2,RIMS3,CPLX2,CPLX1,SMPD3,SYT3,STX1B,RAB3C,RIMS4,RAB15
2_Member	GO Biological Processes	GO:0045055	regulated exocytosis	-12.3663	-9.58748	DMTN,SEPTIN5,STXBP1,PPFIA3,CADPS,RIMS2,SNPH,RIMS3,CPLX2,CPLX1,UNC13A,PIP5K1C,SYT3,STX1B
2_Member	GO Biological Processes	GO:1903530	regulation of secretion by cell	-11.9175	-9.17257	APBA1,BCR,CHRNA4,CHRNB2,GSK3B,KCNJ11,SEPTIN5,STXBP1,ABCC8,KLF7,CADPS,CACNA1I,BRSK2,RIMS2,RIMS3,CPLX2,CPLX1,HRH3,SMPD3,SYT3,STX1B,RAB3C,RIMS4,RAB15
2_Member	GO Biological Processes	GO:0060627	regulation of vesicle-mediated transport	-11.368	-8.6837	APBA1,BCR,DLG4,GSK3B,SEPTIN5,RIT2,STXBP1,CADPS,CACNA1I,BSN,RIMS2,RIMS3,SNAP91,CPLX2,CPLX1,SMPD3,CAMK1D,SYT3,STX1B,RAB3C,RIMS4,LRRTM1,RAB15
2_Member	GO Biological Processes	GO:0051046	regulation of secretion	-11.0395	-8.3737	APBA1,BCR,CHRNA4,CHRNB2,GSK3B,KCNJ11,SEPTIN5,STXBP1,ABCC8,KLF7,CADPS,CACNA1I,BRSK2,RIMS2,RIMS3,CPLX2,CPLX1,HRH3,SMPD3,SYT3,STX1B,RAB3C,RIMS4,RAB15
2_Member	GO Biological Processes	GO:0140029	exocytic process	-10.2303	-7.63146	DMTN,SEPTIN5,STXBP1,PPFIA3,SNPH,CPLX2,UNC13A,STX1B,RAB3C,RAB15
2_Member	GO Biological Processes	GO:0006904	vesicle docking involved in exocytosis	-9.16492	-6.63745	STXBP1,PPFIA3,SNPH,CPLX2,UNC13A,STX1B,RAB3C,RAB15
2_Member	GO Biological Processes	GO:0046928	regulation of neurotransmitter secretion	-8.03291	-5.58898	APBA1,GSK3B,SEPTIN5,STXBP1,RIMS3,CPLX2,CPLX1,STX1B,RIMS4
2_Member	GO Biological Processes	GO:0048278	vesicle docking	-7.76469	-5.34709	STXBP1,PPFIA3,SNPH,CPLX2,UNC13A,STX1B,RAB3C,RAB15
2_Member	GO Biological Processes	GO:0051588	regulation of neurotransmitter transport	-7.49106	-5.11253	APBA1,GSK3B,SEPTIN5,STXBP1,RIMS3,CPLX2,CPLX1,STX1B,RIMS4
2_Member	GO Biological Processes	GO:1903305	regulation of regulated secretory pathway	-7.25336	-4.91067	APBA1,BCR,GSK3B,SEPTIN5,STXBP1,CACNA1I,RIMS3,SYT3,RIMS4,RAB15
2_Member	GO Biological Processes	GO:0140056	organelle localization by membrane tethering	-6.91827	-4.60867	STXBP1,PPFIA3,SNPH,CPLX2,UNC13A,STX1B,RAB3C,RAB15
2_Member	GO Biological Processes	GO:0022406	membrane docking	-6.5686	-4.28605	STXBP1,PPFIA3,SNPH,CPLX2,UNC13A,STX1B,RAB3C,RAB15
2_Member	GO Biological Processes	GO:0016081	synaptic vesicle docking	-6.33546	-4.06399	PPFIA3,SNPH,UNC13A,STX1B
2_Member	GO Biological Processes	GO:0051640	organelle localization	-6.29714	-4.03291	KIF1A,KIF3C,MAP1B,MAPT,SEPTIN5,STXBP1,PPFIA3,SNPH,SNAP91,CPLX2,UNC13A,SYBU,ATCAY,STX1B,RAB3C,RAB15
2_Member	GO Biological Processes	GO:2000300	regulation of synaptic vesicle exocytosis	-4.35268	-2.34809	APBA1,GSK3B,SEPTIN5,RIMS3,RIMS4
3_Summary	GO Biological Processes	GO:0034330	cell junction organization	-19.2236	-15.8766	ADD2,ANK2,BCR,DLG4,PTK2B,L1CAM,MAP1B,MAPT,PALM,SLC8A2,SLC8A3,TNR,PPFIA4,PPFIA3,BSN,INA,NRXN1,NRXN2,SLITRK3,UNC13A,PIP5K1C,SYBU,CAMSAP3,DLGAP3,CDH22,ARHGAP39,IGSF21,SHANK3,DNER,LRRTM1,APBA1,STXBP1,DLGAP4,CHRNB2,SEPTIN5,MAPK8IP2,ASTN1,CNTN4,GRIK2,CHRNA4,FGF12,CNTN1,CADM3,SPTBN1
3_Member	GO Biological Processes	GO:0034330	cell junction organization	-19.2236	-15.8766	ADD2,ANK2,BCR,DLG4,PTK2B,L1CAM,MAP1B,MAPT,PALM,SLC8A2,SLC8A3,TNR,PPFIA4,PPFIA3,BSN,INA,NRXN1,NRXN2,SLITRK3,UNC13A,PIP5K1C,SYBU,CAMSAP3,DLGAP3,CDH22,ARHGAP39,IGSF21,SHANK3,DNER,LRRTM1
3_Member	GO Biological Processes	GO:0050808	synapse organization	-18.2183	-15.0174	ADD2,DLG4,L1CAM,MAP1B,MAPT,PALM,SLC8A2,SLC8A3,TNR,PPFIA4,PPFIA3,BSN,INA,NRXN1,NRXN2,SLITRK3,UNC13A,SYBU,DLGAP3,ARHGAP39,IGSF21,SHANK3,DNER,LRRTM1
3_Member	Reactome Gene Sets	R-HSA-6794362	Protein-protein interactions at synapses	-10.659	-8.0363	APBA1,DLG4,STXBP1,PPFIA4,PPFIA3,NRXN1,NRXN2,DLGAP4,SLITRK3,DLGAP3,LRRTM1
3_Member	Reactome Gene Sets	R-HSA-6794361	Neurexins and neuroligins	-8.35642	-5.88446	APBA1,DLG4,STXBP1,NRXN1,NRXN2,DLGAP4,DLGAP3,LRRTM1
3_Member	GO Biological Processes	GO:0034329	cell junction assembly	-7.35925	-5.00309	ADD2,ANK2,BCR,PTK2B,MAP1B,BSN,NRXN1,NRXN2,SLITRK3,PIP5K1C,CDH22,SHANK3,DNER
3_Member	GO Biological Processes	GO:0035176	social behavior	-7.13664	-4.80666	CHRNB2,DLG4,SEPTIN5,NRXN1,NRXN2,MAPK8IP2,SHANK3
3_Member	GO Biological Processes	GO:0051703	biological process involved in intraspecies interaction between organisms	-7.13664	-4.80666	CHRNB2,DLG4,SEPTIN5,NRXN1,NRXN2,MAPK8IP2,SHANK3
3_Member	GO Biological Processes	GO:0097107	postsynaptic density assembly	-7.10649	-4.78066	NRXN1,NRXN2,SLITRK3,SHANK3
3_Member	GO Biological Processes	GO:0007158	neuron cell-cell adhesion	-7.04748	-4.73389	ASTN1,TNR,NRXN1,NRXN2,CNTN4
3_Member	GO Biological Processes	GO:0097106	postsynaptic density organization	-6.90861	-4.60624	DLG4,NRXN1,NRXN2,SLITRK3,SHANK3
3_Member	GO Biological Processes	GO:0099084	postsynaptic specialization organization	-6.77844	-4.48373	DLG4,NRXN1,NRXN2,SLITRK3,SHANK3
3_Member	GO Biological Processes	GO:0098698	postsynaptic specialization assembly	-6.55494	-4.2761	NRXN1,NRXN2,SLITRK3,SHANK3
3_Member	GO Biological Processes	GO:0007416	synapse assembly	-6.25512	-3.99447	ADD2,MAP1B,BSN,NRXN1,NRXN2,SLITRK3,SHANK3,DNER
3_Member	GO Biological Processes	GO:0043113	receptor clustering	-5.99448	-3.75805	DLG4,GRIK2,NRXN1,NRXN2,SLITRK3,SHANK3
3_Member	GO Biological Processes	GO:0099173	postsynapse organization	-5.4866	-3.30127	DLG4,INA,NRXN1,NRXN2,SLITRK3,ARHGAP39,SHANK3
3_Member	GO Biological Processes	GO:0097116	gephyrin clustering involved in postsynaptic density assembly	-5.48394	-3.30127	NRXN1,NRXN2,SLITRK3
3_Member	GO Biological Processes	GO:1904861	excitatory synapse assembly	-5.41185	-3.23802	NRXN1,NRXN2,SLITRK3,SHANK3
3_Member	GO Biological Processes	GO:0099068	postsynapse assembly	-5.19094	-3.06085	NRXN1,NRXN2,SLITRK3,SHANK3
3_Member	GO Biological Processes	GO:0042297	vocal learning	-5.18515	-3.06085	NRXN1,NRXN2,SHANK3
3_Member	GO Biological Processes	GO:0098596	imitative learning	-5.18515	-3.06085	NRXN1,NRXN2,SHANK3
3_Member	GO Biological Processes	GO:0071625	vocalization behavior	-5.09065	-2.97662	DLG4,NRXN1,NRXN2,SHANK3
3_Member	GO Biological Processes	GO:0098597	observational learning	-4.94435	-2.84775	NRXN1,NRXN2,SHANK3
3_Member	GO Biological Processes	GO:0098598	learned vocalization behavior or vocal learning	-4.5686	-2.53334	NRXN1,NRXN2,SHANK3
3_Member	GO Biological Processes	GO:0001941	postsynaptic membrane organization	-4.32702	-2.32831	DLG4,NRXN1,NRXN2,SHANK3
3_Member	GO Biological Processes	GO:0030534	adult behavior	-4.31282	-2.31868	CHRNA4,CHRNB2,FGF12,SEPTIN5,NRXN1,NRXN2,SHANK3
3_Member	GO Biological Processes	GO:0031223	auditory behavior	-4.15716	-2.19334	NRXN1,NRXN2,SHANK3
3_Member	GO Biological Processes	GO:0007638	mechanosensory behavior	-3.94295	-2.01753	NRXN1,NRXN2,SHANK3
3_Member	GO Biological Processes	GO:0010996	response to auditory stimulus	-3.01987	-1.22186	NRXN1,NRXN2,SHANK3
3_Member	KEGG Pathway	hsa04514	Cell adhesion molecules	-2.40335	-0.721915	CNTN1,L1CAM,NRXN1,NRXN2,CADM3
3_Member	GO Biological Processes	GO:0071709	membrane assembly	-2.0917	-0.464842	SPTBN1,NRXN1,NRXN2
3_Member	GO Biological Processes	GO:0044091	membrane biogenesis	-2.01358	-0.403752	SPTBN1,NRXN1,NRXN2
4_Summary	Reactome Gene Sets	R-HSA-112316	Neuronal System	-17.8651	-14.6942	APBA1,HCN2,CACNA1A,CHRNA4,CHRNB2,DLG4,GRIK2,KCND1,KCND2,KCNJ11,KCNQ2,KCNQ3,MAPT,STXBP1,ABCC8,TSPAN7,PPFIA4,PPFIA3,NRXN1,NRXN2,CAMKK2,CPLX1,DLGAP4,SLITRK3,PLCB1,DLGAP3,LRRTM1
4_Member	Reactome Gene Sets	R-HSA-112316	Neuronal System	-17.8651	-14.6942	APBA1,HCN2,CACNA1A,CHRNA4,CHRNB2,DLG4,GRIK2,KCND1,KCND2,KCNJ11,KCNQ2,KCNQ3,MAPT,STXBP1,ABCC8,TSPAN7,PPFIA4,PPFIA3,NRXN1,NRXN2,CAMKK2,CPLX1,DLGAP4,SLITRK3,PLCB1,DLGAP3,LRRTM1
4_Member	Reactome Gene Sets	R-HSA-112315	Transmission across Chemical Synapses	-8.1259	-5.67098	APBA1,CACNA1A,CHRNA4,CHRNB2,DLG4,GRIK2,MAPT,STXBP1,TSPAN7,PPFIA4,PPFIA3,CAMKK2,CPLX1,PLCB1
4_Member	Reactome Gene Sets	R-HSA-112314	Neurotransmitter receptors and postsynaptic signal transmission	-4.83596	-2.74954	APBA1,CHRNA4,CHRNB2,DLG4,GRIK2,MAPT,TSPAN7,CAMKK2,PLCB1
5_Summary	GO Biological Processes	GO:0007610	behavior	-17.082	-13.9903	APBA1,ASTN1,CHRNA4,CHRNB2,CNTN1,DLG4,FGF12,GRIK2,KCND2,MAP1A,MAPT,NTRK2,SEPTIN5,SCN2A,SLC8A2,SLC8A3,ABCC8,TNR,NRXN1,NRXN2,PLCB1,MAPK8IP2,TMOD2,PAK6,PAK5,JPH3,CSMD1,JPH4,SHANK3,LRRTM1,HRH3
5_Member	GO Biological Processes	GO:0007610	behavior	-17.082	-13.9903	APBA1,ASTN1,CHRNA4,CHRNB2,CNTN1,DLG4,FGF12,GRIK2,KCND2,MAP1A,MAPT,NTRK2,SEPTIN5,SCN2A,SLC8A2,SLC8A3,ABCC8,TNR,NRXN1,NRXN2,PLCB1,MAPK8IP2,TMOD2,PAK6,PAK5,JPH3,CSMD1,JPH4,SHANK3,LRRTM1
5_Member	GO Biological Processes	GO:0007612	learning	-16.7678	-13.7218	CHRNB2,DLG4,MAP1A,NTRK2,SLC8A2,SLC8A3,ABCC8,TNR,NRXN1,NRXN2,PLCB1,MAPK8IP2,PAK6,PAK5,JPH3,CSMD1,JPH4,SHANK3
5_Member	GO Biological Processes	GO:0050890	cognition	-16.48	-13.4754	CHRNA4,CHRNB2,DLG4,MAP1A,MAPT,NTRK2,SCN2A,SLC8A2,SLC8A3,ABCC8,TNR,NRXN1,NRXN2,HRH3,PLCB1,MAPK8IP2,TMOD2,PAK6,PAK5,JPH3,CSMD1,JPH4,SHANK3
5_Member	GO Biological Processes	GO:0007611	learning or memory	-15.5695	-12.6204	CHRNB2,DLG4,MAP1A,MAPT,NTRK2,SCN2A,SLC8A2,SLC8A3,ABCC8,TNR,NRXN1,NRXN2,PLCB1,MAPK8IP2,TMOD2,PAK6,PAK5,JPH3,CSMD1,JPH4,SHANK3
5_Member	GO Biological Processes	GO:0007613	memory	-11.5076	-8.81384	CHRNB2,MAP1A,MAPT,SCN2A,SLC8A2,SLC8A3,ABCC8,PLCB1,PAK6,PAK5,JPH3,CSMD1,SHANK3
5_Member	GO Biological Processes	GO:0008306	associative learning	-3.56229	-1.68509	CHRNB2,MAP1A,ABCC8,TNR,CSMD1
6_Summary	GO Biological Processes	GO:0031344	regulation of cell projection organization	-16.6388	-13.614	KIF1A,CHRNB2,CNTN1,CRMP1,CTNNA2,DLG4,DPYSL3,DMTN,PTK2B,GAP43,GSK3B,L1CAM,MAP1B,MAPT,NTRK2,PALM,PIK3R1,RIT2,TNR,BRSK2,NEURL1,MAP3K13,SEMA6B,HECW1,CAMK1D,SHANK3,KNDC1,STX1B,CSMD3,CARMIL2,TRIM67
6_Member	GO Biological Processes	GO:0031344	regulation of cell projection organization	-16.6388	-13.614	KIF1A,CHRNB2,CNTN1,CRMP1,CTNNA2,DLG4,DPYSL3,DMTN,PTK2B,GAP43,GSK3B,L1CAM,MAP1B,MAPT,NTRK2,PALM,PIK3R1,RIT2,TNR,BRSK2,NEURL1,MAP3K13,SEMA6B,HECW1,CAMK1D,SHANK3,KNDC1,STX1B,CSMD3,CARMIL2,TRIM67
6_Member	GO Biological Processes	GO:0120035	regulation of plasma membrane bounded cell projection organization	-16.0338	-13.0485	KIF1A,CHRNB2,CNTN1,CRMP1,CTNNA2,DPYSL3,DMTN,PTK2B,GAP43,GSK3B,L1CAM,MAP1B,MAPT,NTRK2,PALM,PIK3R1,RIT2,TNR,BRSK2,NEURL1,MAP3K13,SEMA6B,HECW1,CAMK1D,SHANK3,KNDC1,STX1B,CSMD3,CARMIL2,TRIM67
6_Member	GO Biological Processes	GO:0010975	regulation of neuron projection development	-14.2335	-11.3337	KIF1A,CHRNB2,CNTN1,CRMP1,CTNNA2,DPYSL3,PTK2B,GSK3B,L1CAM,MAP1B,MAPT,NTRK2,RIT2,TNR,BRSK2,MAP3K13,SEMA6B,HECW1,CAMK1D,SHANK3,KNDC1,STX1B,CSMD3,TRIM67
6_Member	GO Biological Processes	GO:0031346	positive regulation of cell projection organization	-9.47363	-6.93279	CNTN1,DLG4,DPYSL3,PTK2B,GSK3B,L1CAM,MAP1B,MAPT,NTRK2,PALM,PIK3R1,RIT2,NEURL1,MAP3K13,CAMK1D,CARMIL2,TRIM67
6_Member	GO Biological Processes	GO:0010976	positive regulation of neuron projection development	-4.00801	-2.07261	CNTN1,DPYSL3,PTK2B,NTRK2,RIT2,CAMK1D,TRIM67
7_Summary	GO Biological Processes	GO:0031175	neuron projection development	-15.7375	-12.7707	CHRNB2,CNTN1,CRMP1,CTNNA2,DLG4,PTK2B,GAP43,GSK3B,L1CAM,MAP1A,MAP1B,MAPT,PSD,SH3GL2,STXBP1,TNR,KLF7,BRSK2,NRXN1,SEMA6B,SLITRK3,MAPK8IP2,CYFIP2,ACTL6B,PAK6,CAMSAP3,ATCAY,SHANK3,CNTN4,RNF165,ANK2,TMOD2,PIK3R1,CDH22,PIP5K1C
7_Member	GO Biological Processes	GO:0031175	neuron projection development	-15.7375	-12.7707	CHRNB2,CNTN1,CRMP1,CTNNA2,DLG4,PTK2B,GAP43,GSK3B,L1CAM,MAP1A,MAP1B,MAPT,PSD,SH3GL2,STXBP1,TNR,KLF7,BRSK2,NRXN1,SEMA6B,SLITRK3,MAPK8IP2,CYFIP2,ACTL6B,PAK6,CAMSAP3,ATCAY,SHANK3,CNTN4,RNF165
7_Member	GO Biological Processes	GO:0048812	neuron projection morphogenesis	-12.8341	-10.0056	CHRNB2,CNTN1,CRMP1,CTNNA2,DLG4,GAP43,L1CAM,MAP1A,MAP1B,SH3GL2,STXBP1,TNR,KLF7,BRSK2,NRXN1,SEMA6B,SLITRK3,MAPK8IP2,CYFIP2,PAK6,SHANK3,CNTN4,RNF165
7_Member	GO Biological Processes	GO:0120039	plasma membrane bounded cell projection morphogenesis	-12.7547	-9.93917	CHRNB2,CNTN1,CRMP1,CTNNA2,DLG4,GAP43,L1CAM,MAP1A,MAP1B,SH3GL2,STXBP1,TNR,KLF7,BRSK2,NRXN1,SEMA6B,SLITRK3,MAPK8IP2,CYFIP2,PAK6,SHANK3,CNTN4,RNF165
7_Member	GO Biological Processes	GO:0048858	cell projection morphogenesis	-12.6761	-9.87319	CHRNB2,CNTN1,CRMP1,CTNNA2,DLG4,GAP43,L1CAM,MAP1A,MAP1B,SH3GL2,STXBP1,TNR,KLF7,BRSK2,NRXN1,SEMA6B,SLITRK3,MAPK8IP2,CYFIP2,PAK6,SHANK3,CNTN4,RNF165
7_Member	GO Biological Processes	GO:0032989	cellular component morphogenesis	-12.4524	-9.66164	ANK2,CHRNB2,CNTN1,CRMP1,CTNNA2,DLG4,GAP43,L1CAM,MAP1A,MAP1B,SH3GL2,STXBP1,TNR,KLF7,BRSK2,NRXN1,SEMA6B,SLITRK3,MAPK8IP2,CYFIP2,TMOD2,PAK6,SHANK3,CNTN4,RNF165
7_Member	GO Biological Processes	GO:0032990	cell part morphogenesis	-12.3135	-9.54623	CHRNB2,CNTN1,CRMP1,CTNNA2,DLG4,GAP43,L1CAM,MAP1A,MAP1B,SH3GL2,STXBP1,TNR,KLF7,BRSK2,NRXN1,SEMA6B,SLITRK3,MAPK8IP2,CYFIP2,PAK6,SHANK3,CNTN4,RNF165
7_Member	GO Biological Processes	GO:0000902	cell morphogenesis	-10.9896	-8.33281	CHRNB2,CNTN1,CRMP1,CTNNA2,DLG4,GAP43,L1CAM,MAP1A,MAP1B,PIK3R1,SH3GL2,STXBP1,TNR,KLF7,BRSK2,NRXN1,SEMA6B,SLITRK3,MAPK8IP2,CYFIP2,PAK6,CDH22,SHANK3,CNTN4,RNF165
7_Member	GO Biological Processes	GO:0048667	cell morphogenesis involved in neuron differentiation	-10.9151	-8.26707	CHRNB2,CNTN1,CRMP1,CTNNA2,DLG4,GAP43,L1CAM,MAP1A,MAP1B,STXBP1,TNR,KLF7,BRSK2,NRXN1,SEMA6B,SLITRK3,MAPK8IP2,SHANK3,CNTN4,RNF165
7_Member	GO Biological Processes	GO:0000904	cell morphogenesis involved in differentiation	-9.88398	-7.30782	CHRNB2,CNTN1,CRMP1,CTNNA2,DLG4,GAP43,L1CAM,MAP1A,MAP1B,PIK3R1,STXBP1,TNR,KLF7,BRSK2,NRXN1,SEMA6B,SLITRK3,MAPK8IP2,SHANK3,CNTN4,RNF165
7_Member	GO Biological Processes	GO:0061564	axon development	-9.62687	-7.06518	CHRNB2,CNTN1,CRMP1,CTNNA2,GAP43,L1CAM,MAP1A,MAP1B,MAPT,STXBP1,TNR,KLF7,BRSK2,NRXN1,SEMA6B,SLITRK3,CNTN4,RNF165
7_Member	GO Biological Processes	GO:0007409	axonogenesis	-9.47363	-6.93279	CHRNB2,CNTN1,CRMP1,CTNNA2,GAP43,L1CAM,MAP1A,MAP1B,STXBP1,TNR,KLF7,BRSK2,NRXN1,SEMA6B,SLITRK3,CNTN4,RNF165
7_Member	GO Biological Processes	GO:0007411	axon guidance	-5.32611	-3.16943	CNTN1,CRMP1,GAP43,L1CAM,TNR,KLF7,NRXN1,SEMA6B,CNTN4,RNF165
7_Member	GO Biological Processes	GO:0097485	neuron projection guidance	-5.30924	-3.15535	CNTN1,CRMP1,GAP43,L1CAM,TNR,KLF7,NRXN1,SEMA6B,CNTN4,RNF165
7_Member	GO Biological Processes	GO:0006935	chemotaxis	-3.05005	-1.24957	CNTN1,CRMP1,GAP43,L1CAM,TNR,KLF7,NRXN1,SEMA6B,PIP5K1C,CNTN4,RNF165
7_Member	GO Biological Processes	GO:0042330	taxis	-3.03622	-1.23697	CNTN1,CRMP1,GAP43,L1CAM,TNR,KLF7,NRXN1,SEMA6B,PIP5K1C,CNTN4,RNF165
8_Summary	GO Biological Processes	GO:0043269	regulation of ion transport	-12.2393	-9.48334	ANK2,HCN2,CACNA1A,CHRNA4,CHRNB2,CNTN1,DLG4,PTK2B,FGF12,KCND1,KCND2,KCNJ11,KCNQ2,KCNQ3,SCN2A,STXBP1,ABCC8,CACNA1I,HRH3,HECW1,MAPK8IP2,SCN3B,KCNK12,JPH3,SYT3,JPH4,SHANK3,PIK3R1,RTN2
8_Member	GO Biological Processes	GO:0043269	regulation of ion transport	-12.2393	-9.48334	ANK2,HCN2,CACNA1A,CHRNA4,CHRNB2,CNTN1,DLG4,PTK2B,FGF12,KCND1,KCND2,KCNJ11,KCNQ2,KCNQ3,SCN2A,STXBP1,ABCC8,CACNA1I,HRH3,HECW1,MAPK8IP2,SCN3B,KCNK12,JPH3,SYT3,JPH4,SHANK3
8_Member	GO Biological Processes	GO:0034762	regulation of transmembrane transport	-10.3411	-7.73446	ANK2,HCN2,CACNA1A,DLG4,PTK2B,FGF12,KCND1,KCND2,KCNJ11,KCNQ2,KCNQ3,PIK3R1,RTN2,SCN2A,ABCC8,CACNA1I,HECW1,MAPK8IP2,SCN3B,KCNK12,JPH3,JPH4,SHANK3
8_Member	GO Biological Processes	GO:0034765	regulation of ion transmembrane transport	-10.1632	-7.57418	ANK2,HCN2,CACNA1A,DLG4,PTK2B,FGF12,KCND1,KCND2,KCNJ11,KCNQ2,KCNQ3,SCN2A,ABCC8,CACNA1I,HECW1,MAPK8IP2,SCN3B,KCNK12,JPH3,JPH4,SHANK3
8_Member	GO Biological Processes	GO:0032412	regulation of ion transmembrane transporter activity	-6.23818	-3.98106	ANK2,HCN2,DLG4,PTK2B,FGF12,ABCC8,HECW1,MAPK8IP2,SCN3B,JPH3,JPH4,SHANK3
8_Member	GO Biological Processes	GO:0022898	regulation of transmembrane transporter activity	-6.07457	-3.82793	ANK2,HCN2,DLG4,PTK2B,FGF12,ABCC8,HECW1,MAPK8IP2,SCN3B,JPH3,JPH4,SHANK3
8_Member	GO Biological Processes	GO:2001257	regulation of cation channel activity	-5.97819	-3.74511	ANK2,HCN2,DLG4,PTK2B,FGF12,ABCC8,MAPK8IP2,JPH3,JPH4,SHANK3
8_Member	GO Biological Processes	GO:0032409	regulation of transporter activity	-5.55165	-3.35692	ANK2,HCN2,DLG4,PTK2B,FGF12,ABCC8,HECW1,MAPK8IP2,SCN3B,JPH3,JPH4,SHANK3
8_Member	GO Biological Processes	GO:1904062	regulation of cation transmembrane transport	-4.78795	-2.71277	ANK2,HCN2,DLG4,PTK2B,FGF12,ABCC8,HECW1,MAPK8IP2,SCN3B,JPH3,JPH4,SHANK3
8_Member	GO Biological Processes	GO:0051279	regulation of release of sequestered calcium ion into cytosol	-2.62356	-0.891112	ANK2,PTK2B,JPH3,JPH4
8_Member	GO Biological Processes	GO:0010959	regulation of metal ion transport	-2.6091	-0.879085	ANK2,CNTN1,PTK2B,FGF12,ABCC8,HECW1,SCN3B,JPH3,JPH4
9_Summary	GO Biological Processes	GO:0035418	protein localization to synapse	-11.6725	-8.94874	DLG4,MAP1A,BSN,NRXN1,NRXN2,CPLX1,SLITRK3,NSG1,STX1B,LRRTM1,ADAM23,ADAM22,FRRS1L,RIMS2,SPTBN1
9_Member	GO Biological Processes	GO:0035418	protein localization to synapse	-11.6725	-8.94874	DLG4,MAP1A,BSN,NRXN1,NRXN2,CPLX1,SLITRK3,NSG1,STX1B,LRRTM1
9_Member	GO Biological Processes	GO:1902414	protein localization to cell junction	-9.80689	-7.23803	DLG4,MAP1A,BSN,NRXN1,NRXN2,CPLX1,SLITRK3,NSG1,STX1B,LRRTM1
9_Member	Reactome Gene Sets	R-HSA-5682910	LGI-ADAM interactions	-5.66674	-3.46274	DLG4,ADAM23,ADAM22,STX1B
9_Member	GO Biological Processes	GO:0099072	regulation of postsynaptic membrane neurotransmitter receptor levels	-4.91944	-2.82769	DLG4,CPLX1,FRRS1L,NSG1,STX1B
9_Member	GO Biological Processes	GO:0098814	spontaneous synaptic transmission	-4.74246	-2.6776	RIMS2,NSG1,STX1B
9_Member	GO Biological Processes	GO:1903539	protein localization to postsynaptic membrane	-4.59115	-2.54948	DLG4,CPLX1,NSG1,STX1B
9_Member	GO Biological Processes	GO:0062237	protein localization to postsynapse	-4.52097	-2.49409	DLG4,CPLX1,NSG1,STX1B
9_Member	GO Biological Processes	GO:0098969	neurotransmitter receptor transport to postsynaptic membrane	-3.94295	-2.01753	CPLX1,NSG1,STX1B
9_Member	GO Biological Processes	GO:0098877	neurotransmitter receptor transport to plasma membrane	-3.84827	-1.93741	CPLX1,NSG1,STX1B
9_Member	GO Biological Processes	GO:1903540	establishment of protein localization to postsynaptic membrane	-3.84827	-1.93741	CPLX1,NSG1,STX1B
9_Member	GO Biological Processes	GO:0097120	receptor localization to synapse	-3.76779	-1.86482	DLG4,CPLX1,NSG1,STX1B
9_Member	GO Biological Processes	GO:0099637	neurotransmitter receptor transport	-3.27588	-1.44208	CPLX1,NSG1,STX1B
9_Member	GO Biological Processes	GO:0045806	negative regulation of endocytosis	-2.15431	-0.516567	DLG4,STX1B,LRRTM1
9_Member	GO Biological Processes	GO:0098876	vesicle-mediated transport to the plasma membrane	-2.03878	-0.421733	SPTBN1,CPLX1,NSG1,STX1B
10_Summary	Reactome Gene Sets	R-HSA-373760	L1CAM interactions	-11.6015	-8.89796	ANK2,CNTN1,DCX,DLG4,GAP43,KCNQ2,KCNQ3,L1CAM,SCN2A,SH3GL2,SPTB,SPTBN1,SCN3B,CRMP1,DPYSL3,GSK3B,PIK3R1,CACNA1I,PIP5K1C,PAK6,PAK5,ARHGAP39,AGAP2
10_Member	Reactome Gene Sets	R-HSA-373760	L1CAM interactions	-11.6015	-8.89796	ANK2,CNTN1,DCX,DLG4,GAP43,KCNQ2,KCNQ3,L1CAM,SCN2A,SH3GL2,SPTB,SPTBN1,SCN3B
10_Member	Reactome Gene Sets	R-HSA-422475	Axon guidance	-11.0934	-8.41851	ANK2,CNTN1,CRMP1,DCX,DLG4,DPYSL3,GAP43,GSK3B,KCNQ2,KCNQ3,L1CAM,PIK3R1,SCN2A,SH3GL2,SPTB,SPTBN1,CACNA1I,PIP5K1C,SCN3B,PAK6,PAK5,ARHGAP39,AGAP2
10_Member	Reactome Gene Sets	R-HSA-9675108	Nervous system development	-10.7075	-8.07649	ANK2,CNTN1,CRMP1,DCX,DLG4,DPYSL3,GAP43,GSK3B,KCNQ2,KCNQ3,L1CAM,PIK3R1,SCN2A,SH3GL2,SPTB,SPTBN1,CACNA1I,PIP5K1C,SCN3B,PAK6,PAK5,ARHGAP39,AGAP2
10_Member	Reactome Gene Sets	R-HSA-445095	Interaction between L1 and Ankyrins	-10.4828	-7.8682	ANK2,KCNQ2,KCNQ3,L1CAM,SCN2A,SPTB,SPTBN1,SCN3B
11_Summary	GO Biological Processes	GO:0030001	metal ion transport	-10.1578	-7.57418	ANK2,ATP1A3,ATP2B2,HCN2,CACNA1A,CHRNA4,CHRNB2,KCND1,KCND2,KCNJ11,KCNQ2,KCNQ3,SCN2A,SLC8A2,SLC8A3,ABCC8,CACNA1I,SCN3B,KCNK12,JPH3,KCNT1,JPH4,SLC6A17,FGF12,TMEM63C,TMOD2
11_Member	GO Biological Processes	GO:0030001	metal ion transport	-10.1578	-7.57418	ANK2,ATP1A3,ATP2B2,HCN2,CACNA1A,CHRNA4,CHRNB2,KCND1,KCND2,KCNJ11,KCNQ2,KCNQ3,SCN2A,SLC8A2,SLC8A3,ABCC8,CACNA1I,SCN3B,KCNK12,JPH3,KCNT1,JPH4,SLC6A17
11_Member	Reactome Gene Sets	R-HSA-5576891	Cardiac conduction	-8.73569	-6.25199	ATP1A3,ATP2B2,FGF12,KCND1,KCND2,KCNJ11,SCN2A,SLC8A2,SLC8A3,SCN3B,KCNK12
11_Member	GO Biological Processes	GO:0098662	inorganic cation transmembrane transport	-8.32688	-5.86067	ATP1A3,ATP2B2,HCN2,CACNA1A,KCND1,KCND2,KCNJ11,KCNQ2,KCNQ3,SCN2A,SLC8A2,SLC8A3,ABCC8,CACNA1I,SCN3B,KCNK12,JPH3,KCNT1,JPH4,SLC6A17
11_Member	GO Biological Processes	GO:0098655	cation transmembrane transport	-8.24358	-5.78306	ATP1A3,ATP2B2,HCN2,CACNA1A,KCND1,KCND2,KCNJ11,KCNQ2,KCNQ3,SCN2A,SLC8A2,SLC8A3,ABCC8,CACNA1I,SCN3B,KCNK12,TMEM63C,JPH3,KCNT1,JPH4,SLC6A17
11_Member	Reactome Gene Sets	R-HSA-397014	Muscle contraction	-7.81398	-5.38604	ATP1A3,ATP2B2,FGF12,KCND1,KCND2,KCNJ11,SCN2A,SLC8A2,SLC8A3,TMOD2,SCN3B,KCNK12
11_Member	GO Biological Processes	GO:0098660	inorganic ion transmembrane transport	-7.53405	-5.14695	ATP1A3,ATP2B2,HCN2,CACNA1A,KCND1,KCND2,KCNJ11,KCNQ2,KCNQ3,SCN2A,SLC8A2,SLC8A3,ABCC8,CACNA1I,SCN3B,KCNK12,JPH3,KCNT1,JPH4,SLC6A17
11_Member	GO Biological Processes	GO:0071805	potassium ion transmembrane transport	-6.73293	-4.44661	ATP1A3,HCN2,KCND1,KCND2,KCNJ11,KCNQ2,KCNQ3,ABCC8,KCNK12,KCNT1
11_Member	GO Biological Processes	GO:0006813	potassium ion transport	-6.48661	-4.21147	ATP1A3,HCN2,KCND1,KCND2,KCNJ11,KCNQ2,KCNQ3,ABCC8,KCNK12,KCNT1
11_Member	Reactome Gene Sets	R-HSA-1296071	Potassium Channels	-5.09615	-2.97958	HCN2,KCND1,KCND2,KCNJ11,KCNQ2,KCNQ3,ABCC8
11_Member	Reactome Gene Sets	R-HSA-1296072	Voltage gated Potassium channels	-3.64441	-1.75679	KCND1,KCND2,KCNQ2,KCNQ3
12_Summary	GO Biological Processes	GO:0030029	actin filament-based process	-9.55812	-7.00349	ADD2,ANK2,BCR,DPYSL3,DMTN,PTK2B,FGF12,SPTB,SPTBN1,BRSK2,INA,CIT,IQSEC2,PIP5K1C,CTNNA3,TMOD2,SCN3B,FHDC1,PHACTR3,AGAP2,CARMIL2,IQSEC3,MAP1A,MAP1B,APC2,CAMSAP3,GSK3B,L1CAM,MAPT,TNR,MAP3K13,SEMA6B,CYFIP2,SHANK3,CRMP1,CTNNA2,DLG4,PIK3R1,RIT2,STXBP1,STX1B,LRRTM1
12_Member	GO Biological Processes	GO:0030029	actin filament-based process	-9.55812	-7.00349	ADD2,ANK2,BCR,DPYSL3,DMTN,PTK2B,FGF12,SPTB,SPTBN1,BRSK2,INA,CIT,IQSEC2,PIP5K1C,CTNNA3,TMOD2,SCN3B,FHDC1,PHACTR3,AGAP2,CARMIL2,IQSEC3
12_Member	GO Biological Processes	GO:1901879	regulation of protein depolymerization	-9.22138	-6.68728	ADD2,DMTN,MAP1A,MAP1B,SPTB,SPTBN1,APC2,TMOD2,CAMSAP3,CARMIL2
12_Member	GO Biological Processes	GO:0032535	regulation of cellular component size	-9.1519	-6.63423	ADD2,DMTN,PTK2B,GSK3B,L1CAM,MAP1B,MAPT,SPTB,SPTBN1,TNR,MAP3K13,SEMA6B,CIT,CYFIP2,TMOD2,SHANK3,CARMIL2
12_Member	GO Biological Processes	GO:0051129	negative regulation of cellular component organization	-9.14874	-6.63423	ADD2,CRMP1,CTNNA2,DLG4,DPYSL3,DMTN,GSK3B,MAP1B,MAPT,PIK3R1,RIT2,SPTB,SPTBN1,STXBP1,TNR,APC2,SEMA6B,TMOD2,CAMSAP3,SHANK3,STX1B,CARMIL2,LRRTM1
12_Member	GO Biological Processes	GO:1902903	regulation of supramolecular fiber organization	-8.76107	-6.27139	ADD2,CTNNA2,DMTN,PTK2B,MAP1A,MAP1B,MAPT,PIK3R1,SPTB,SPTBN1,APC2,CIT,CYFIP2,TMOD2,CAMSAP3,SHANK3,CARMIL2
12_Member	GO Biological Processes	GO:0030036	actin cytoskeleton organization	-8.06382	-5.61443	ADD2,BCR,DPYSL3,DMTN,PTK2B,SPTB,SPTBN1,BRSK2,INA,CIT,IQSEC2,PIP5K1C,CTNNA3,TMOD2,FHDC1,PHACTR3,AGAP2,CARMIL2,IQSEC3
12_Member	GO Biological Processes	GO:0051494	negative regulation of cytoskeleton organization	-7.77887	-5.35613	ADD2,CTNNA2,DMTN,MAP1B,PIK3R1,SPTB,SPTBN1,APC2,TMOD2,CAMSAP3,SHANK3
12_Member	GO Biological Processes	GO:0043244	regulation of protein-containing complex disassembly	-7.7239	-5.32137	ADD2,DMTN,MAP1A,MAP1B,SPTB,SPTBN1,APC2,TMOD2,CAMSAP3,CARMIL2
12_Member	GO Biological Processes	GO:1901880	negative regulation of protein depolymerization	-7.71115	-5.31353	ADD2,DMTN,MAP1B,SPTB,SPTBN1,APC2,TMOD2,CAMSAP3
12_Member	GO Biological Processes	GO:1902904	negative regulation of supramolecular fiber organization	-7.66682	-5.27405	ADD2,CTNNA2,DMTN,MAP1B,PIK3R1,SPTB,SPTBN1,APC2,TMOD2,CAMSAP3,SHANK3
12_Member	GO Biological Processes	GO:0051493	regulation of cytoskeleton organization	-7.39543	-5.03068	ADD2,CTNNA2,DMTN,PTK2B,GSK3B,MAP1A,MAP1B,MAPT,PIK3R1,SPTB,SPTBN1,APC2,CIT,CYFIP2,TMOD2,CAMSAP3,SHANK3,CARMIL2
12_Member	GO Biological Processes	GO:0043242	negative regulation of protein-containing complex disassembly	-7.22072	-4.8823	ADD2,DMTN,MAP1B,SPTB,SPTBN1,APC2,TMOD2,CAMSAP3
12_Member	GO Biological Processes	GO:0090066	regulation of anatomical structure size	-7.093	-4.77537	ADD2,DMTN,PTK2B,GSK3B,L1CAM,MAP1B,MAPT,SPTB,SPTBN1,TNR,MAP3K13,SEMA6B,CIT,CYFIP2,TMOD2,SHANK3,CARMIL2
12_Member	GO Biological Processes	GO:0032271	regulation of protein polymerization	-6.75848	-4.46837	ADD2,DMTN,PTK2B,MAP1B,MAPT,SPTB,SPTBN1,CYFIP2,TMOD2,CAMSAP3,CARMIL2
12_Member	GO Biological Processes	GO:0110053	regulation of actin filament organization	-6.2215	-3.9679	ADD2,CTNNA2,DMTN,PTK2B,PIK3R1,SPTB,SPTBN1,CIT,CYFIP2,TMOD2,SHANK3,CARMIL2
12_Member	GO Biological Processes	GO:0032970	regulation of actin filament-based process	-6.04325	-3.80004	ADD2,ANK2,CTNNA2,DMTN,PTK2B,PIK3R1,SPTB,SPTBN1,CIT,CYFIP2,CTNNA3,TMOD2,SHANK3,CARMIL2
12_Member	GO Biological Processes	GO:0043254	regulation of protein-containing complex assembly	-5.94168	-3.71382	ADD2,DMTN,PTK2B,GSK3B,MAP1B,MAPT,SPTB,SPTBN1,STXBP1,CYFIP2,TMOD2,CAMSAP3,STX1B,CARMIL2
12_Member	GO Biological Processes	GO:0008064	regulation of actin polymerization or depolymerization	-5.75536	-3.53867	ADD2,DMTN,PTK2B,SPTB,SPTBN1,CIT,CYFIP2,TMOD2,CARMIL2
12_Member	GO Biological Processes	GO:0030832	regulation of actin filament length	-5.73265	-3.51917	ADD2,DMTN,PTK2B,SPTB,SPTBN1,CIT,CYFIP2,TMOD2,CARMIL2
12_Member	GO Biological Processes	GO:0030834	regulation of actin filament depolymerization	-5.68637	-3.47923	ADD2,DMTN,SPTB,SPTBN1,TMOD2,CARMIL2
12_Member	GO Biological Processes	GO:0051693	actin filament capping	-5.37187	-3.21203	ADD2,DMTN,SPTB,SPTBN1,TMOD2
12_Member	GO Biological Processes	GO:0010639	negative regulation of organelle organization	-5.25706	-3.1087	ADD2,CTNNA2,DMTN,MAP1B,MAPT,PIK3R1,SPTB,SPTBN1,APC2,TMOD2,CAMSAP3,SHANK3
12_Member	GO Biological Processes	GO:0030833	regulation of actin filament polymerization	-5.20908	-3.06889	ADD2,DMTN,PTK2B,SPTB,SPTBN1,CYFIP2,TMOD2,CARMIL2
12_Member	GO Biological Processes	GO:0030835	negative regulation of actin filament depolymerization	-5.13284	-3.01371	ADD2,DMTN,SPTB,SPTBN1,TMOD2
12_Member	GO Biological Processes	GO:0032956	regulation of actin cytoskeleton organization	-5.05698	-2.94549	ADD2,CTNNA2,DMTN,PTK2B,PIK3R1,SPTB,SPTBN1,CIT,CYFIP2,TMOD2,SHANK3,CARMIL2
12_Member	GO Biological Processes	GO:0051017	actin filament bundle assembly	-4.4298	-2.40911	ADD2,DPYSL3,DMTN,PTK2B,FHDC1
12_Member	GO Biological Processes	GO:0061572	actin filament bundle organization	-4.27855	-2.29137	ADD2,DPYSL3,DMTN,PTK2B,FHDC1
12_Member	GO Biological Processes	GO:0031333	negative regulation of protein-containing complex assembly	-4.25261	-2.27108	ADD2,DMTN,GSK3B,SPTB,SPTBN1,STXBP1,TMOD2
12_Member	GO Biological Processes	GO:0030837	negative regulation of actin filament polymerization	-4.20719	-2.23493	ADD2,DMTN,SPTB,SPTBN1,TMOD2
12_Member	GO Biological Processes	GO:0032272	negative regulation of protein polymerization	-3.74412	-1.84581	ADD2,DMTN,SPTB,SPTBN1,TMOD2
12_Member	GO Biological Processes	GO:0007015	actin filament organization	-3.22611	-1.3976	ADD2,DPYSL3,DMTN,PTK2B,CTNNA3,TMOD2,FHDC1,CARMIL2
12_Member	GO Biological Processes	GO:0097435	supramolecular fiber organization	-2.76843	-1.01136	ADD2,DPYSL3,DMTN,PTK2B,MAPT,INA,CTNNA3,TMOD2,CAMSAP3,FHDC1,CARMIL2
12_Member	GO Biological Processes	GO:0031032	actomyosin structure organization	-2.13115	-0.498466	PTK2B,CIT,TMOD2,FHDC1
13_Summary	GO Biological Processes	GO:0098609	cell-cell adhesion	-8.85646	-6.35454	ADD2,ASTN1,CNTN1,CTNNA2,DLG4,CELSR3,L1CAM,STXBP1,TNR,NRXN1,NRXN2,SLITRK3,PIP5K1C,CYFIP2,CTNNA3,CAMSAP3,CADM3,CDH22,IGSF21,CNTN4
13_Member	GO Biological Processes	GO:0098609	cell-cell adhesion	-8.85646	-6.35454	ADD2,ASTN1,CNTN1,CTNNA2,DLG4,CELSR3,L1CAM,STXBP1,TNR,NRXN1,NRXN2,SLITRK3,PIP5K1C,CYFIP2,CTNNA3,CAMSAP3,CADM3,CDH22,IGSF21,CNTN4
13_Member	GO Biological Processes	GO:0007156	homophilic cell adhesion via plasma membrane adhesion molecules	-2.94096	-1.15504	CELSR3,L1CAM,CADM3,CDH22,IGSF21,CNTN4
13_Member	GO Biological Processes	GO:0098742	cell-cell adhesion via plasma-membrane adhesion molecules	-2.61385	-0.882787	CELSR3,L1CAM,SLITRK3,CADM3,CDH22,IGSF21,CNTN4
14_Summary	GO Biological Processes	GO:0001508	action potential	-8.79992	-6.30416	ANK2,HCN2,CHRNA4,FGF12,GRIK2,KCND2,NTRK2,SCN2A,CACNA1I,SCN3B,ATP1A3,CTNNA3,CHRNB2,SLC8A2,SLC8A3,SLC6A17,ATP2B2
14_Member	GO Biological Processes	GO:0001508	action potential	-8.79992	-6.30416	ANK2,HCN2,CHRNA4,FGF12,GRIK2,KCND2,NTRK2,SCN2A,CACNA1I,SCN3B
14_Member	GO Biological Processes	GO:0035637	multicellular organismal signaling	-7.93015	-5.49162	ANK2,ATP1A3,HCN2,GRIK2,KCND2,NTRK2,SCN2A,CACNA1I,CTNNA3,SCN3B
14_Member	GO Biological Processes	GO:0051899	membrane depolarization	-7.45168	-5.07779	ANK2,HCN2,CHRNA4,CHRNB2,SCN2A,CACNA1I,SCN3B
14_Member	GO Biological Processes	GO:0086010	membrane depolarization during action potential	-5.71715	-3.50686	ANK2,HCN2,SCN2A,CACNA1I,SCN3B
14_Member	GO Biological Processes	GO:0035725	sodium ion transmembrane transport	-5.63123	-3.43034	ATP1A3,HCN2,SCN2A,SLC8A2,SLC8A3,CACNA1I,SCN3B,SLC6A17
14_Member	GO Biological Processes	GO:0098900	regulation of action potential	-5.37152	-3.21203	ANK2,HCN2,CHRNB2,FGF12,SLC8A2,CTNNA3
14_Member	GO Biological Processes	GO:0006814	sodium ion transport	-4.39582	-2.37922	ATP1A3,HCN2,SCN2A,SLC8A2,SLC8A3,CACNA1I,SCN3B,SLC6A17
14_Member	GO Biological Processes	GO:0008016	regulation of heart contraction	-3.92729	-2.00515	ANK2,ATP1A3,ATP2B2,HCN2,SLC8A2,SLC8A3,CTNNA3,SCN3B
14_Member	GO Biological Processes	GO:0061337	cardiac conduction	-3.91579	-1.99529	ANK2,ATP1A3,HCN2,CTNNA3,SCN3B
14_Member	GO Biological Processes	GO:0086091	regulation of heart rate by cardiac conduction	-3.68446	-1.78923	ANK2,HCN2,CTNNA3,SCN3B
14_Member	GO Biological Processes	GO:0086012	membrane depolarization during cardiac muscle cell action potential	-3.67823	-1.78453	ANK2,HCN2,SCN3B
14_Member	GO Biological Processes	GO:0086065	cell communication involved in cardiac conduction	-3.64441	-1.75679	ANK2,ATP1A3,CTNNA3,SCN3B
14_Member	GO Biological Processes	GO:0086001	cardiac muscle cell action potential	-3.42382	-1.56816	ANK2,HCN2,FGF12,SCN3B
14_Member	GO Biological Processes	GO:1903522	regulation of blood circulation	-3.31281	-1.46958	ANK2,ATP1A3,ATP2B2,HCN2,SLC8A2,SLC8A3,CTNNA3,SCN3B
14_Member	GO Biological Processes	GO:0098901	regulation of cardiac muscle cell action potential	-2.88914	-1.11384	ANK2,HCN2,CTNNA3
14_Member	GO Biological Processes	GO:0086002	cardiac muscle cell action potential involved in contraction	-2.63125	-0.895956	ANK2,FGF12,SCN3B
14_Member	GO Biological Processes	GO:0086003	cardiac muscle cell contraction	-2.44863	-0.752895	ANK2,FGF12,SCN3B
14_Member	GO Biological Processes	GO:0002027	regulation of heart rate	-2.15883	-0.519385	ANK2,HCN2,CTNNA3,SCN3B
15_Summary	GO Biological Processes	GO:0050905	neuromuscular process	-8.4244	-5.94662	BCR,CTNNA2,DLG4,FGF12,MAP1A,TNR,NRXN1,RBFOX1,JPH3,CSMD1,JPH4,LRRTM1
15_Member	GO Biological Processes	GO:0050905	neuromuscular process	-8.4244	-5.94662	BCR,CTNNA2,DLG4,FGF12,MAP1A,TNR,NRXN1,RBFOX1,JPH3,CSMD1,JPH4
15_Member	GO Biological Processes	GO:0050885	neuromuscular process controlling balance	-7.32138	-4.97	BCR,DLG4,TNR,NRXN1,RBFOX1,JPH3,JPH4
15_Member	GO Biological Processes	GO:0035640	exploration behavior	-4.4537	-2.43096	DLG4,TNR,JPH3,LRRTM1
16_Summary	GO Biological Processes	GO:0007420	brain development	-7.86157	-5.42837	ATP2B2,BCR,CHRNB2,CNTN1,CTNNA2,GSK3B,NTRK2,TNR,INA,NEURL1,PITPNM1,SEMA6B,MAST1,FAIM2,PLCB1,CA10,CDH22,SHANK3,KNDC1,CNTN4,SBK1,SLC6A17
16_Member	GO Biological Processes	GO:0007420	brain development	-7.86157	-5.42837	ATP2B2,BCR,CHRNB2,CNTN1,CTNNA2,GSK3B,NTRK2,TNR,INA,NEURL1,PITPNM1,SEMA6B,MAST1,FAIM2,PLCB1,CA10,CDH22,SHANK3,KNDC1,CNTN4,SBK1,SLC6A17
16_Member	GO Biological Processes	GO:0060322	head development	-7.41101	-5.04172	ATP2B2,BCR,CHRNB2,CNTN1,CTNNA2,GSK3B,NTRK2,TNR,INA,NEURL1,PITPNM1,SEMA6B,MAST1,FAIM2,PLCB1,CA10,CDH22,SHANK3,KNDC1,CNTN4,SBK1,SLC6A17
17_Summary	GO Biological Processes	GO:0072657	protein localization to membrane	-7.73236	-5.32436	ANK2,CPE,DLG4,GRIK2,PALM,SPTBN1,STXBP1,NRXN1,NRXN2,CPLX1,SLITRK3,NSG1,SCN3B,SHANK3,STX1B,RAB3C,RAB15
17_Member	GO Biological Processes	GO:0072657	protein localization to membrane	-7.73236	-5.32436	ANK2,CPE,DLG4,GRIK2,PALM,SPTBN1,STXBP1,NRXN1,NRXN2,CPLX1,SLITRK3,NSG1,SCN3B,SHANK3,STX1B,RAB3C,RAB15
17_Member	GO Biological Processes	GO:0051668	localization within membrane	-6.77767	-4.48373	ANK2,CPE,DLG4,GRIK2,PALM,SPTBN1,STXBP1,NRXN1,NRXN2,CPLX1,SLITRK3,NSG1,SCN3B,SHANK3,STX1B,RAB3C,RAB15
17_Member	GO Biological Processes	GO:1990778	protein localization to cell periphery	-6.19083	-3.94072	ANK2,DLG4,PALM,SPTBN1,STXBP1,CPLX1,NSG1,SCN3B,STX1B,RAB3C,RAB15
17_Member	GO Biological Processes	GO:0072659	protein localization to plasma membrane	-4.15088	-2.18947	ANK2,PALM,SPTBN1,STXBP1,NSG1,SCN3B,RAB3C,RAB15
18_Summary	GO Biological Processes	GO:0017156	calcium-ion regulated exocytosis	-7.73186	-5.32436	STXBP1,CADPS,RIMS2,RIMS3,UNC13A,SYT3,STX1B,DLG4,DMTN,PTK2B,PALM,MAP3K13
18_Member	GO Biological Processes	GO:0017156	calcium-ion regulated exocytosis	-7.73186	-5.32436	STXBP1,CADPS,RIMS2,RIMS3,UNC13A,SYT3,STX1B
18_Member	GO Biological Processes	GO:0048791	calcium ion-regulated exocytosis of neurotransmitter	-7.53018	-5.14695	STXBP1,RIMS2,RIMS3,UNC13A,STX1B
18_Member	GO Biological Processes	GO:1990504	dense core granule exocytosis	-5.18515	-3.06085	STXBP1,CADPS,UNC13A
18_Member	GO Biological Processes	GO:0016188	synaptic vesicle maturation	-4.15716	-2.19334	DLG4,STXBP1,UNC13A
18_Member	GO Biological Processes	GO:1903861	positive regulation of dendrite extension	-3.27588	-1.44208	RIMS2,UNC13A,SYT3
18_Member	GO Biological Processes	GO:1903859	regulation of dendrite extension	-3.1158	-1.30407	RIMS2,UNC13A,SYT3
18_Member	GO Biological Processes	GO:0022604	regulation of cell morphogenesis	-2.84593	-1.07755	DLG4,DMTN,PTK2B,PALM,MAP3K13,RIMS2,UNC13A,SYT3
19_Summary	GO Biological Processes	GO:0051966	regulation of synaptic transmission, glutamatergic	-7.26644	-4.91942	PTK2B,GRIK2,STXBP1,TNR,NRXN1,UNC13A,MAPK8IP2,SHANK3,NTRK2,SLC8A2,SLC8A3,LRRTM1,CELF4,FAIM2,AGAP2,GSK3B,MAPT
19_Member	GO Biological Processes	GO:0051966	regulation of synaptic transmission, glutamatergic	-7.26644	-4.91942	PTK2B,GRIK2,STXBP1,TNR,NRXN1,UNC13A,MAPK8IP2,SHANK3
19_Member	GO Biological Processes	GO:0051968	positive regulation of synaptic transmission, glutamatergic	-5.50299	-3.31433	PTK2B,STXBP1,TNR,NRXN1,SHANK3
19_Member	GO Biological Processes	GO:0060291	long-term synaptic potentiation	-5.41398	-3.23802	PTK2B,NTRK2,SLC8A2,SLC8A3,TNR,LRRTM1
19_Member	GO Biological Processes	GO:0050805	negative regulation of synaptic transmission	-4.13843	-2.1788	PTK2B,GRIK2,STXBP1,TNR,CELF4
19_Member	GO Biological Processes	GO:0043524	negative regulation of neuron apoptotic process	-3.26048	-1.42934	PTK2B,GRIK2,NTRK2,STXBP1,FAIM2,AGAP2
19_Member	GO Biological Processes	GO:1901215	negative regulation of neuron death	-3.16729	-1.35	PTK2B,GRIK2,GSK3B,NTRK2,STXBP1,FAIM2,AGAP2
19_Member	GO Biological Processes	GO:1901214	regulation of neuron death	-2.77559	-1.0134	PTK2B,GRIK2,GSK3B,MAPT,NTRK2,STXBP1,FAIM2,AGAP2
19_Member	GO Biological Processes	GO:0043523	regulation of neuron apoptotic process	-2.4727	-0.775015	PTK2B,GRIK2,NTRK2,STXBP1,FAIM2,AGAP2
19_Member	GO Biological Processes	GO:0002931	response to ischemia	-2.19818	-0.548396	PTK2B,SLC8A2,FAIM2
20_Summary	GO Biological Processes	GO:0007626	locomotory behavior	-7.1016	-4.77989	APBA1,ASTN1,CHRNB2,CNTN1,DLG4,FGF12,KCND2,TNR,PAK6,PAK5,LRRTM1
20_Member	GO Biological Processes	GO:0007626	locomotory behavior	-7.1016	-4.77989	APBA1,ASTN1,CHRNB2,CNTN1,DLG4,FGF12,KCND2,TNR,PAK6,PAK5,LRRTM1

## Sheet: 3. gProfiler
Category	Description	Term ID	Adjusted_p_value	Genes
GO:BP	nervous system development	GO:0007399	4.84e-16	ABCC8,CNTN4,GAP43,KLF7,LSAMP,RBFOX1,SHANK3,NRXN1,UNC13A,KCNQ2,BRSK2,SEMA6B,ATP2B2,CTNNA2,IGSF21,NTM,HECW1,ADD2,SYT3,CRMP1,MAPK8IP2,KIF1A,NRXN2,RIT2,BCAS1,ASTN1,CDH22,RNF165,ATCAY,ELAVL3,CNTN1,TRIM67,PSD,LRRTM1,BCR,NEURL1,NTRK2,DLG4,FGF12,MAPT,TNR,CYFIP2,INA,SCRT1,CIT,SYBU,SLITRK3,ADAM22,DEAF1,CPLX2,PLCB1,CAMSAP3,L1CAM,RIMS2,BSN,GSK3B,PTK2B,CAMK1D,ACTL6B,CSMD3,SH3GL2,KNDC1,MAP1A,PAK6,SCN3B,ANK2,AP…
GO:BP	chemical synaptic transmission	GO:0007268	3.23e-14	CNTN4,PTPRN2,SHANK3,NRXN1,UNC13A,JPH4,KCNQ2,JPH3,CPLX1,CACNA1A,MAPK8IP2,RIMS3,PPFIA3,NRXN2,RIT2,CELF4,LRRTM1,BCR,NEURL1,NTRK2,CHRNA4,DLG4,FGF12,IQSEC2,MAPT,TNR,GRIK2,CPLX2,PLCB1,DLGAP3,RIMS2,BSN,GSK3B,PTK2B,SLC8A2,KCND2,KCNQ3,NSG1,MAP1A,SLC8A3,TMOD2,PIP5K1C,DLGAP4,MAP1B,CADPS,APBA1,STX1B,CHRNB2,STXBP1,HRH3,RIMS4,SNPH
GO:BP	anterograde trans-synaptic signaling	GO:0098916	3.23e-14	CNTN4,PTPRN2,SHANK3,NRXN1,UNC13A,JPH4,KCNQ2,JPH3,CPLX1,CACNA1A,MAPK8IP2,RIMS3,PPFIA3,NRXN2,RIT2,CELF4,LRRTM1,BCR,NEURL1,NTRK2,CHRNA4,DLG4,FGF12,IQSEC2,MAPT,TNR,GRIK2,CPLX2,PLCB1,DLGAP3,RIMS2,BSN,GSK3B,PTK2B,SLC8A2,KCND2,KCNQ3,NSG1,MAP1A,SLC8A3,TMOD2,PIP5K1C,DLGAP4,MAP1B,CADPS,APBA1,STX1B,CHRNB2,STXBP1,HRH3,RIMS4,SNPH
GO:BP	trans-synaptic signaling	GO:0099537	5.63e-14	CNTN4,PTPRN2,SHANK3,NRXN1,UNC13A,JPH4,KCNQ2,JPH3,CPLX1,CACNA1A,MAPK8IP2,RIMS3,PPFIA3,NRXN2,RIT2,CELF4,LRRTM1,BCR,NEURL1,NTRK2,CHRNA4,DLG4,FGF12,IQSEC2,MAPT,TNR,GRIK2,CPLX2,PLCB1,DLGAP3,RIMS2,BSN,GSK3B,PTK2B,SLC8A2,KCND2,KCNQ3,NSG1,MAP1A,SLC8A3,TMOD2,PIP5K1C,DLGAP4,MAP1B,CADPS,APBA1,STX1B,CHRNB2,STXBP1,HRH3,RIMS4,SNPH
GO:BP	synaptic signaling	GO:0099536	2.86e-12	CNTN4,PTPRN2,SHANK3,NRXN1,UNC13A,JPH4,KCNQ2,JPH3,CPLX1,CACNA1A,MAPK8IP2,RIMS3,PPFIA3,NRXN2,RIT2,CELF4,LRRTM1,BCR,NEURL1,NTRK2,CHRNA4,DLG4,FGF12,IQSEC2,MAPT,TNR,GRIK2,CPLX2,PLCB1,DLGAP3,RIMS2,BSN,GSK3B,PTK2B,SLC8A2,KCND2,KCNQ3,NSG1,MAP1A,SLC8A3,TMOD2,PIP5K1C,DLGAP4,MAP1B,CADPS,APBA1,STX1B,CHRNB2,STXBP1,HRH3,RIMS4,SNPH
GO:BP	cell-cell signaling	GO:0007267	2.89e-08	ABCC8,CNTN4,KCNJ11,KLF7,PTPRN2,SHANK3,VIPR2,NRXN1,UNC13A,JPH4,KCNQ2,BRSK2,JPH3,HECW1,CPLX1,CACNA1A,SYT3,MAPK8IP2,RIMS3,PPFIA3,NRXN2,RIT2,CELF4,AMER3,CELSR3,LRRTM1,BCR,NEURL1,NTRK2,CHRNA4,DLG4,FGF12,IQSEC2,MAPT,TNR,PTPRN,GRIK2,CPLX2,PLCB1,DLGAP3,RIMS2,BSN,GSK3B,PTK2B,SLC8A2,HCN2,KCND2,KCNQ3,NSG1,MAP1A,SCN3B,ANK2,APC2,SLC8A3,TMOD2,PIP5K1C,DLGAP4,MAP1B,CADPS,CPE,APBA1,STX1B,SMPD3,CHRNB2,STXBP1,HRH3,…
GO:BP	modulation of chemical synaptic transmission	GO:0050804	6.15e-08	CNTN4,SHANK3,NRXN1,UNC13A,JPH4,JPH3,CPLX1,CACNA1A,MAPK8IP2,RIMS3,PPFIA3,CELF4,LRRTM1,BCR,NEURL1,NTRK2,DLG4,IQSEC2,MAPT,TNR,GRIK2,CPLX2,PLCB1,DLGAP3,RIMS2,GSK3B,PTK2B,SLC8A2,NSG1,MAP1A,SLC8A3,DLGAP4,MAP1B,APBA1,STX1B,CHRNB2,STXBP1,RIMS4
GO:BP	regulation of trans-synaptic signaling	GO:0099177	6.69e-08	CNTN4,SHANK3,NRXN1,UNC13A,JPH4,JPH3,CPLX1,CACNA1A,MAPK8IP2,RIMS3,PPFIA3,CELF4,LRRTM1,BCR,NEURL1,NTRK2,DLG4,IQSEC2,MAPT,TNR,GRIK2,CPLX2,PLCB1,DLGAP3,RIMS2,GSK3B,PTK2B,SLC8A2,NSG1,MAP1A,SLC8A3,DLGAP4,MAP1B,APBA1,STX1B,CHRNB2,STXBP1,RIMS4
GO:BP	neuron projection development	GO:0031175	0.0128	CNTN4,GAP43,KLF7,SHANK3,NRXN1,UNC13A,BRSK2,SEMA6B,CTNNA2,HECW1,SYT3,CRMP1,MAPK8IP2,KIF1A,RIT2,RNF165,ATCAY,CNTN1,TRIM67,PSD,NEURL1,NTRK2,DLG4,MAPT,TNR,CYFIP2,SLITRK3,CAMSAP3,L1CAM,RIMS2,GSK3B,PTK2B,CAMK1D,ACTL6B,CSMD3,SH3GL2,KNDC1,MAP1A,PAK6,DPYSL3,MAP3K13,MAP1B,DCX,STX1B,CHRNB2,STXBP1
GO:BP	cell junction organization	GO:0034330	0.0727	ABCC8,GAP43,SHANK3,NRXN1,UNC13A,CTNNA2,IGSF21,ADD2,KIF1A,PPFIA3,NRXN2,CDH22,LRRTM1,BCR,NEURL1,NTRK2,DLG4,MAPT,TNR,INA,SYBU,PIK3R1,SLITRK3,CAMSAP3,L1CAM,DLGAP3,BSN,PTK2B,SLC8A2,ANK2,SLC8A3,DMTN,PPFIA4,PIP5K1C,MAP1B,DNER,ARHGAP39,PALM,CHRNB2
GO:BP	generation of neurons	GO:0048699	1.03	ABCC8,CNTN4,GAP43,KLF7,SHANK3,NRXN1,UNC13A,BRSK2,SEMA6B,ATP2B2,CTNNA2,NTM,HECW1,SYT3,CRMP1,MAPK8IP2,KIF1A,RIT2,ASTN1,RNF165,ATCAY,CNTN1,TRIM67,PSD,NEURL1,NTRK2,DLG4,MAPT,TNR,CYFIP2,SCRT1,CIT,SLITRK3,CAMSAP3,L1CAM,RIMS2,GSK3B,PTK2B,CAMK1D,ACTL6B,CSMD3,SH3GL2,KNDC1,MAP1A,PAK6,DPYSL3,MAP3K13,MAP1B,FAIM2,MYT1L,DNER,DCX,STX1B,CHRNB2,STXBP1,SNPH
GO:BP	neuron development	GO:0048666	1.18	CNTN4,GAP43,KLF7,SHANK3,NRXN1,UNC13A,BRSK2,SEMA6B,CTNNA2,NTM,HECW1,SYT3,CRMP1,MAPK8IP2,KIF1A,RIT2,RNF165,ATCAY,CNTN1,TRIM67,PSD,NEURL1,NTRK2,DLG4,MAPT,TNR,CYFIP2,SLITRK3,CAMSAP3,L1CAM,RIMS2,GSK3B,PTK2B,CAMK1D,ACTL6B,CSMD3,SH3GL2,KNDC1,MAP1A,PAK6,DPYSL3,MAP3K13,MAP1B,MYT1L,DCX,STX1B,CHRNB2,STXBP1
GO:BP	neurogenesis	GO:0022008	1.29	ABCC8,CNTN4,GAP43,KLF7,SHANK3,NRXN1,UNC13A,BRSK2,SEMA6B,ATP2B2,CTNNA2,NTM,HECW1,SYT3,CRMP1,MAPK8IP2,KIF1A,RIT2,ASTN1,RNF165,ATCAY,CNTN1,TRIM67,PSD,NEURL1,NTRK2,DLG4,MAPT,TNR,CYFIP2,SCRT1,CIT,SLITRK3,ADAM22,CAMSAP3,L1CAM,RIMS2,GSK3B,PTK2B,CAMK1D,ACTL6B,CSMD3,SH3GL2,KNDC1,MAP1A,PAK6,SLC8A3,DPYSL3,MAP3K13,MAP1B,FAIM2,MYT1L,DNER,DCX,STX1B,CHRNB2,STXBP1,SNPH
GO:BP	system development	GO:0048731	1.4	ABCC8,CNTN4,GAP43,KLF7,LSAMP,RBFOX1,SHANK3,NRXN1,UNC13A,KCNQ2,BRSK2,SEMA6B,ATP2B2,CTNNA2,IGSF21,NTM,HECW1,ADD2,SYT3,CRMP1,MAPK8IP2,KIF1A,NRXN2,RIT2,BCAS1,ASTN1,CDH22,RNF165,CELF4,CSMD1,ATCAY,ELAVL3,CELSR3,CNTN1,TRIM67,PSD,LRRTM1,BCR,NEURL1,NTRK2,DLG4,AGAP2,FGF12,MAPT,TNR,PTPRN,CYFIP2,INA,SCRT1,CIT,SYBU,PIK3R1,SLITRK3,ADAM22,DEAF1,CPLX2,PLCB1,CAMSAP3,L1CAM,RIMS2,BSN,GSK3B,PTK2B,CAMK1D,ACTL6B,CSMD3…
GO:BP	regulation of synaptic plasticity	GO:0048167	13.5	CNTN4,SHANK3,JPH4,JPH3,RIMS3,PPFIA3,LRRTM1,NEURL1,NTRK2,DLG4,MAPT,TNR,GRIK2,CPLX2,RIMS2,GSK3B,PTK2B,SLC8A2,NSG1,MAP1A,SLC8A3,MAP1B,STXBP1
GO:BP	neuron differentiation	GO:0030182	0.41	CNTN4,GAP43,KLF7,SHANK3,NRXN1,UNC13A,BRSK2,SEMA6B,ATP2B2,CTNNA2,NTM,HECW1,SYT3,CRMP1,MAPK8IP2,KIF1A,RIT2,RNF165,ATCAY,CNTN1,TRIM67,PSD,NEURL1,NTRK2,DLG4,MAPT,TNR,CYFIP2,SLITRK3,CAMSAP3,L1CAM,RIMS2,GSK3B,PTK2B,CAMK1D,ACTL6B,CSMD3,SH3GL2,KNDC1,MAP1A,PAK6,DPYSL3,MAP3K13,MAP1B,FAIM2,MYT1L,DCX,STX1B,CHRNB2,STXBP1,SNPH
GO:BP	regulation of membrane potential	GO:0042391	4.36	CTNNA3,KCNJ11,SHANK3,NRXN1,MAPK8IP2,RIMS3,CELF4,ATP1A3,NTRK2,CHRNA4,KCNK12,DLG4,FGF12,MAPT,GRIK2,RIMS2,CACNA1I,GSK3B,PTK2B,SLC8A2,HCN2,KCND2,KCNQ3,SCN3B,ANK2,SLC8A3,SCN2A,STX1B,CHRNB2,RIMS4
GO:BP	synapse organization	GO:0050808	5.32	GAP43,SHANK3,NRXN1,UNC13A,CTNNA2,IGSF21,ADD2,KIF1A,PPFIA3,NRXN2,LRRTM1,NEURL1,NTRK2,DLG4,MAPT,TNR,INA,SYBU,SLITRK3,L1CAM,DLGAP3,BSN,SLC8A2,SLC8A3,PPFIA4,MAP1B,DNER,ARHGAP39,PALM,CHRNB2
GO:BP	multicellular organism development	GO:0007275	5.97	ABCC8,CNTN4,GAP43,KLF7,LSAMP,RBFOX1,SHANK3,NRXN1,UNC13A,KCNQ2,BRSK2,SEMA6B,ATP2B2,CTNNA2,IGSF21,NTM,HECW1,ADD2,SYT3,CRMP1,MAPK8IP2,KIF1A,NRXN2,RIT2,BCAS1,ASTN1,CDH22,RNF165,CELF4,CSMD1,ATCAY,ELAVL3,CELSR3,CNTN1,TRIM67,PSD,LRRTM1,BCR,NEURL1,NTRK2,DLG4,AGAP2,FGF12,MAPT,TNR,PTPRN,CYFIP2,INA,SCRT1,CIT,SYBU,PIK3R1,SLITRK3,ADAM22,DEAF1,CPLX2,PLCB1,CAMSAP3,L1CAM,RIMS2,BSN,GSK3B,PTK2B,CAMK1D,ACTL6B,CSMD3…
GO:BP	plasma membrane bounded cell projection organization	GO:0120036	243	CNTN4,GAP43,KLF7,SHANK3,NRXN1,UNC13A,BRSK2,SEMA6B,CTNNA2,HECW1,SYT3,CRMP1,MAPK8IP2,KIF1A,RIT2,RNF165,ATCAY,CNTN1,TRIM67,PSD,ATP1A3,NEURL1,NTRK2,DLG4,MAPT,TNR,CYFIP2,CARMIL2,PIK3R1,FHDC1,SLITRK3,CAMSAP3,L1CAM,RIMS2,GSK3B,PTK2B,CAMK1D,ACTL6B,CSMD3,SH3GL2,KNDC1,MAP1A,PAK6,DMTN,DPYSL3,MAP3K13,MAP1B,DCX,STX1B,PALM,CHRNB2,STXBP1
GO:BP	cell projection organization	GO:0030030	79.3	CNTN4,GAP43,KLF7,SHANK3,NRXN1,UNC13A,BRSK2,SEMA6B,CTNNA2,HECW1,SYT3,CRMP1,MAPK8IP2,KIF1A,RIT2,RNF165,ATCAY,CNTN1,TRIM67,PSD,ATP1A3,NEURL1,NTRK2,DLG4,MAPT,TNR,CYFIP2,CARMIL2,PIK3R1,FHDC1,SLITRK3,CAMSAP3,L1CAM,RIMS2,GSK3B,PTK2B,CAMK1D,ACTL6B,CSMD3,SH3GL2,KNDC1,MAP1A,PAK6,DMTN,DPYSL3,MAP3K13,MAP1B,DCX,STX1B,PALM,CHRNB2,STXBP1
GO:BP	signaling	GO:0023052	88.9	ABCC8,CNTN4,CTNNA3,FHIT,GAP43,KCNJ11,KLF7,PTPRN2,SHANK3,VIPR2,NRXN1,UNC13A,JPH4,KCNQ2,BRSK2,SEMA6B,ATP2B2,JPH3,HECW1,CPLX1,CACNA1A,RUNDC3A,SYT3,MAPK8IP2,RIMS3,PPFIA3,NRXN2,RIT2,RNF165,CELF4,AMER3,CELSR3,CNTN1,TRIM67,PSD,LRRTM1,ATP1A3,DUSP8,BCR,NEURL1,NTRK2,CHRNA4,DLG4,AGAP2,FGF12,IQSEC2,MAPT,TNR,PTPRN,CYFIP2,GRIK2,IQSEC3,PPP1R1A,CIT,RASGEF1C,PIK3R1,MGLL,CPLX2,PLCB1,PLCXD2,SPTBN1,DLGAP3,CHGB,RIMS2…
GO:BP	regulation of biological quality	GO:0065008	1400	ABCC8,CNTN4,CTNNA3,KCNJ11,KLF7,PTPRN2,SHANK3,NRXN1,UNC13A,JPH4,BRSK2,SEMA6B,ATP2B2,JPH3,CTNNA2,TLCD3B,CPLX1,CACNA1A,ADD2,MAPK8IP2,KIF1A,SPTB,RIMS3,PPFIA3,NRXN2,CELF4,CSMD1,GRAMD1B,LRRTM1,ATP1A3,BCR,NEURL1,NTRK2,CHRNA4,KCNK12,DLG4,FGF12,IQSEC2,MAPT,TNR,PTPRN,CYFIP2,GRIK2,CIT,CARMIL2,PIK3R1,SLITRK3,ADAM22,CPLX2,L1CAM,SPTBN1,RIMS2,CACNA1I,GSK3B,PTK2B,SLC8A2,SH3GL2,HCN2,KCND2,KCNQ3,NSG1,MAP1A,RASSF2,…
GO:BP	cell communication	GO:0007154	1770	ABCC8,CNTN4,CTNNA3,FHIT,GAP43,KCNJ11,KLF7,PTPRN2,SHANK3,VIPR2,NRXN1,UNC13A,JPH4,KCNQ2,BRSK2,SEMA6B,JPH3,HECW1,CPLX1,CACNA1A,RUNDC3A,SYT3,MAPK8IP2,RIMS3,PPFIA3,NRXN2,RIT2,RNF165,CELF4,AMER3,CELSR3,CNTN1,TRIM67,PSD,LRRTM1,ATP1A3,DUSP8,BCR,NEURL1,NTRK2,CHRNA4,DLG4,AGAP2,FGF12,IQSEC2,MAPT,TNR,PTPRN,CYFIP2,GRIK2,IQSEC3,PPP1R1A,CIT,RASGEF1C,PIK3R1,MGLL,CPLX2,PLCB1,PLCXD2,SPTBN1,DLGAP3,CHGB,RIMS2,CACNA1…
GO:BP	neuron projection morphogenesis	GO:0048812	504	CNTN4,GAP43,KLF7,SHANK3,NRXN1,UNC13A,BRSK2,SEMA6B,CTNNA2,HECW1,SYT3,CRMP1,MAPK8IP2,KIF1A,RNF165,NTRK2,DLG4,MAPT,TNR,CYFIP2,SLITRK3,L1CAM,RIMS2,GSK3B,SH3GL2,KNDC1,MAP1A,PAK6,MAP3K13,MAP1B,DCX,CHRNB2,STXBP1
GO:BP	plasma membrane bounded cell projection morphogenesis	GO:0120039	10100	CNTN4,GAP43,KLF7,SHANK3,NRXN1,UNC13A,BRSK2,SEMA6B,CTNNA2,HECW1,SYT3,CRMP1,MAPK8IP2,KIF1A,RNF165,NTRK2,DLG4,MAPT,TNR,CYFIP2,SLITRK3,L1CAM,RIMS2,GSK3B,SH3GL2,KNDC1,MAP1A,PAK6,MAP3K13,MAP1B,DCX,CHRNB2,STXBP1
GO:BP	cell projection morphogenesis	GO:0048858	12200	CNTN4,GAP43,KLF7,SHANK3,NRXN1,UNC13A,BRSK2,SEMA6B,CTNNA2,HECW1,SYT3,CRMP1,MAPK8IP2,KIF1A,RNF165,NTRK2,DLG4,MAPT,TNR,CYFIP2,SLITRK3,L1CAM,RIMS2,GSK3B,SH3GL2,KNDC1,MAP1A,PAK6,MAP3K13,MAP1B,DCX,CHRNB2,STXBP1
GO:BP	cell development	GO:0048468	18300	ABCC8,CNTN4,GAP43,KLF7,SHANK3,NRXN1,UNC13A,BRSK2,SEMA6B,CTNNA2,NTM,HECW1,SYT3,CRMP1,MAPK8IP2,KIF1A,RIT2,RNF165,CELF4,ATCAY,CNTN1,TRIM67,PSD,NEURL1,NTRK2,DLG4,MAPT,TNR,CYFIP2,PIK3R1,SLITRK3,ADAM22,DEAF1,PLCB1,CAMSAP3,L1CAM,RIMS2,GSK3B,PTK2B,CAMK1D,ACTL6B,CSMD3,SH3GL2,KNDC1,MAP1A,PAK6,ANK2,DMTN,TMOD2,DPYSL3,MAP3K13,MAP1B,MYT1L,DNER,DCX,STX1B,SMPD3,CHRNB2,STXBP1
GO:BP	multicellular organismal process	GO:0032501	236	ABCC8,CNTN4,CTNNA3,GAP43,KCNJ11,KLF7,LSAMP,RBFOX1,SHANK3,NRXN1,CELF3,UNC13A,JPH4,KCNQ2,BRSK2,SEMA6B,ATP2B2,JPH3,CTNNA2,IGSF21,NTM,HECW1,ADD2,SYT3,CRMP1,MAPK8IP2,KIF1A,NRXN2,RIT2,BCAS1,ASTN1,CDH22,RNF165,CELF4,CSMD1,ATCAY,ELAVL3,CELSR3,CNTN1,CAMTA2,TRIM67,PSD,LRRTM1,ATP1A3,BCR,NEURL1,NTRK2,CHRNA4,DLG4,AGAP2,FGF12,MAPT,TNR,PTPRN,CYFIP2,INA,GRIK2,SCRT1,CIT,SYBU,PIK3R1,SLITRK3,ADAM22,MGLL,DEAF1,CPLX2…
GO:BP	cell part morphogenesis	GO:0032990	2840	CNTN4,GAP43,KLF7,SHANK3,NRXN1,UNC13A,BRSK2,SEMA6B,CTNNA2,HECW1,SYT3,CRMP1,MAPK8IP2,KIF1A,RNF165,NTRK2,DLG4,MAPT,TNR,CYFIP2,SLITRK3,L1CAM,RIMS2,GSK3B,SH3GL2,KNDC1,MAP1A,PAK6,MAP3K13,MAP1B,DCX,CHRNB2,STXBP1
GO:BP	cellular component morphogenesis	GO:0032989	31400	CNTN4,GAP43,KLF7,SHANK3,NRXN1,UNC13A,BRSK2,SEMA6B,CTNNA2,HECW1,SYT3,CRMP1,MAPK8IP2,KIF1A,RNF165,NTRK2,DLG4,MAPT,TNR,CYFIP2,SLITRK3,L1CAM,RIMS2,GSK3B,SH3GL2,KNDC1,MAP1A,PAK6,ANK2,TMOD2,MAP3K13,MAP1B,DCX,CHRNB2,STXBP1
GO:BP	learning	GO:0007612	3560	ABCC8,SHANK3,NRXN1,JPH4,JPH3,MAPK8IP2,NRXN2,CSMD1,NTRK2,DLG4,TNR,PLCB1,SLC8A2,PAK5,MAP1A,PAK6,SLC8A3,CHRNB2
GO:BP	localization	GO:0051179	3860	ABCC8,CTNNA3,KCNJ11,KLF7,PTPRN2,RBFOX1,SHANK3,NRXN1,SNAP91,CELF3,UNC13A,JPH4,KCNQ2,BRSK2,SEMA6B,ATP2B2,JPH3,CTNNA2,HECW1,SEPTIN3,CPLX1,CACNA1A,ADD2,SCG3,SYT3,MAPK8IP2,KIF1A,RIMS3,PPFIA3,NRXN2,RIT2,ASTN1,RTN2,ATCAY,GRAMD1B,CNTN1,LRRTM1,ATP1A3,BCR,NEURL1,NTRK2,CHRNA4,KCNK12,DLG4,AGAP2,FGF12,IQSEC2,MAPT,TNR,PTPRN,GRIK2,SCRT1,KCND1,SYBU,SVOP,CARMIL2,PIK3R1,ADAM22,CPLX2,PLCB1,TNPO2,CAMSAP3,KCNT1,L1CAM…
GO:BP	signal release	GO:0023061	3980	ABCC8,KCNJ11,KLF7,PTPRN2,NRXN1,UNC13A,BRSK2,CPLX1,SYT3,RIMS3,PPFIA3,NRXN2,CHRNA4,PTPRN,CPLX2,RIMS2,GSK3B,PIP5K1C,CADPS,CPE,APBA1,STX1B,SMPD3,CHRNB2,STXBP1,HRH3,RIMS4,SNPH
GO:BP	neurotransmitter secretion	GO:0007269	5110	PTPRN2,NRXN1,UNC13A,CPLX1,RIMS3,PPFIA3,NRXN2,CPLX2,RIMS2,GSK3B,PIP5K1C,CADPS,APBA1,STX1B,STXBP1,HRH3,RIMS4,SNPH
GO:BP	signal release from synapse	GO:0099643	5110	PTPRN2,NRXN1,UNC13A,CPLX1,RIMS3,PPFIA3,NRXN2,CPLX2,RIMS2,GSK3B,PIP5K1C,CADPS,APBA1,STX1B,STXBP1,HRH3,RIMS4,SNPH
GO:BP	anatomical structure development	GO:0048856	6730	ABCC8,CNTN4,GAP43,KLF7,LSAMP,RBFOX1,SHANK3,NRXN1,UNC13A,KCNQ2,BRSK2,SEMA6B,ATP2B2,CTNNA2,IGSF21,NTM,HECW1,ADD2,SYT3,CRMP1,MAPK8IP2,KIF1A,NRXN2,RIT2,BCAS1,ASTN1,CDH22,RNF165,CELF4,CSMD1,ATCAY,ELAVL3,CELSR3,CNTN1,TRIM67,PSD,LRRTM1,BCR,NEURL1,NTRK2,DLG4,AGAP2,FGF12,MAPT,TNR,PTPRN,CYFIP2,INA,SCRT1,CIT,SYBU,CARMIL2,PIK3R1,SLITRK3,ADAM22,DEAF1,CPLX2,PLCB1,CAMSAP3,L1CAM,RIMS2,BSN,GSK3B,PTK2B,CAMK1D,ACTL…
GO:BP	regulation of cell projection organization	GO:0031344	7020	GAP43,SHANK3,NRXN1,BRSK2,SEMA6B,CTNNA2,HECW1,CRMP1,KIF1A,RIT2,CNTN1,TRIM67,NEURL1,NTRK2,DLG4,MAPT,TNR,CARMIL2,PIK3R1,L1CAM,GSK3B,PTK2B,CAMK1D,CSMD3,KNDC1,DMTN,DPYSL3,MAP3K13,MAP1B,STX1B,PALM,CHRNB2
GO:BP	regulation of localization	GO:0032879	8240	ABCC8,CTNNA3,KCNJ11,KLF7,SHANK3,NRXN1,SNAP91,JPH4,KCNQ2,BRSK2,SEMA6B,JPH3,CTNNA2,HECW1,CPLX1,CACNA1A,SYT3,MAPK8IP2,RIMS3,RIT2,RTN2,ATCAY,CNTN1,LRRTM1,BCR,CHRNA4,KCNK12,DLG4,FGF12,IQSEC2,MAPT,SCRT1,KCND1,CARMIL2,PIK3R1,CPLX2,PLCB1,CAMSAP3,SPTBN1,RIMS2,CACNA1I,BSN,GSK3B,PTK2B,CAMK1D,HCN2,KCND2,KCNQ3,RAB3C,RAB15,MAP1A,SCN3B,ANK2,DMTN,SCN2A,TMEM35A,DPYSL3,MAP1B,CADPS,APBA1,STX1B,SMPD3,CHRNB2,STXBP1,H…
GO:BP	regulation of transport	GO:0051049	12500	ABCC8,KCNJ11,KLF7,SHANK3,NRXN1,SNAP91,JPH4,KCNQ2,BRSK2,JPH3,HECW1,CPLX1,CACNA1A,SYT3,MAPK8IP2,RIMS3,RIT2,RTN2,CNTN1,LRRTM1,BCR,CHRNA4,KCNK12,DLG4,FGF12,KCND1,PIK3R1,CPLX2,RIMS2,CACNA1I,BSN,GSK3B,PTK2B,CAMK1D,HCN2,KCND2,KCNQ3,RAB3C,RAB15,SCN3B,ANK2,DMTN,SCN2A,MAP1B,CADPS,APBA1,STX1B,SMPD3,CHRNB2,STXBP1,HRH3,RIMS4
GO:BP	export from cell	GO:0140352	16700	ABCC8,KCNJ11,KLF7,PTPRN2,NRXN1,UNC13A,BRSK2,CPLX1,SYT3,RIMS3,PPFIA3,NRXN2,ATP1A3,BCR,NTRK2,CHRNA4,PTPRN,CPLX2,RIMS2,CACNA1I,GSK3B,SLC8A2,RAB3C,RAB15,DMTN,PIP5K1C,CADPS,CPE,APBA1,STX1B,SMPD3,CHRNB2,STXBP1,HRH3,RIMS4,SNPH
GO:BP	cognition	GO:0050890	173000	ABCC8,SHANK3,NRXN1,JPH4,JPH3,MAPK8IP2,NRXN2,CSMD1,NTRK2,CHRNA4,DLG4,MAPT,TNR,PLCB1,SLC8A2,PAK5,MAP1A,PAK6,SLC8A3,SCN2A,TMOD2,CHRNB2,HRH3
GO:BP	regulation of plasma membrane bounded cell projection organization	GO:0120035	23500	GAP43,SHANK3,NRXN1,BRSK2,SEMA6B,CTNNA2,HECW1,CRMP1,KIF1A,RIT2,CNTN1,TRIM67,NEURL1,NTRK2,MAPT,TNR,CARMIL2,PIK3R1,L1CAM,GSK3B,PTK2B,CAMK1D,CSMD3,KNDC1,DMTN,DPYSL3,MAP3K13,MAP1B,STX1B,PALM,CHRNB2
GO:BP	regulation of signaling	GO:0023051	50300	ABCC8,CNTN4,KCNJ11,KLF7,SHANK3,NRXN1,UNC13A,JPH4,BRSK2,ATP2B2,JPH3,HECW1,CPLX1,CACNA1A,RUNDC3A,MAPK8IP2,RIMS3,PPFIA3,RIT2,RNF165,CELF4,AMER3,TRIM67,PSD,LRRTM1,DUSP8,BCR,NEURL1,NTRK2,DLG4,AGAP2,FGF12,IQSEC2,MAPT,TNR,CYFIP2,GRIK2,IQSEC3,CIT,PIK3R1,MGLL,CPLX2,PLCB1,SPTBN1,DLGAP3,RIMS2,GSK3B,MCF2L,PTK2B,SLC8A2,PAK5,MAP3K10,NSG1,MAP1A,RASSF2,PAK6,ANK2,APC2,SLC8A3,FRRS1L,DMTN,TMOD2,PIP5K1C,DLGAP4,MAP3K…
GO:BP	secretion by cell	GO:0032940	73500	ABCC8,KCNJ11,KLF7,PTPRN2,NRXN1,UNC13A,BRSK2,CPLX1,SYT3,RIMS3,PPFIA3,NRXN2,BCR,NTRK2,CHRNA4,PTPRN,CPLX2,RIMS2,CACNA1I,GSK3B,RAB3C,RAB15,DMTN,PIP5K1C,CADPS,CPE,APBA1,STX1B,SMPD3,CHRNB2,STXBP1,HRH3,RIMS4,SNPH
GO:BP	learning or memory	GO:0007611	87700	ABCC8,SHANK3,NRXN1,JPH4,JPH3,MAPK8IP2,NRXN2,CSMD1,NTRK2,DLG4,MAPT,TNR,PLCB1,SLC8A2,PAK5,MAP1A,PAK6,SLC8A3,SCN2A,TMOD2,CHRNB2
GO:BP	vesicle-mediated transport in synapse	GO:0099003	92900	NRXN1,SNAP91,UNC13A,BRSK2,CPLX1,RIMS3,PPFIA3,CPLX2,RIMS2,BSN,GSK3B,NSG1,PIP5K1C,CADPS,APBA1,STX1B,STXBP1,RIMS4,SNPH
GO:BP	regulation of cell communication	GO:0010646	1360000	ABCC8,CNTN4,KCNJ11,KLF7,SHANK3,NRXN1,UNC13A,JPH4,BRSK2,JPH3,HECW1,CPLX1,CACNA1A,RUNDC3A,MAPK8IP2,RIMS3,PPFIA3,RIT2,RNF165,CELF4,AMER3,TRIM67,PSD,LRRTM1,DUSP8,BCR,NEURL1,NTRK2,DLG4,AGAP2,FGF12,IQSEC2,MAPT,TNR,CYFIP2,GRIK2,IQSEC3,CIT,PIK3R1,MGLL,CPLX2,PLCB1,SPTBN1,DLGAP3,RIMS2,GSK3B,MCF2L,PTK2B,SLC8A2,PAK5,MAP3K10,NSG1,MAP1A,RASSF2,PAK6,ANK2,APC2,SLC8A3,FRRS1L,DMTN,TMOD2,PIP5K1C,DLGAP4,MAP3K13,MAP1…
GO:BP	cell morphogenesis	GO:0000902	1640000	CNTN4,GAP43,KLF7,SHANK3,NRXN1,UNC13A,BRSK2,SEMA6B,CTNNA2,HECW1,SYT3,CRMP1,MAPK8IP2,KIF1A,CDH22,RNF165,NTRK2,DLG4,MAPT,TNR,CYFIP2,PIK3R1,SLITRK3,L1CAM,RIMS2,GSK3B,PTK2B,SH3GL2,KNDC1,MAP1A,PAK6,DMTN,MAP3K13,MAP1B,DCX,PALM,CHRNB2,STXBP1
GO:BP	neurotransmitter transport	GO:0006836	187000	PTPRN2,NRXN1,UNC13A,CPLX1,RIMS3,PPFIA3,NRXN2,CPLX2,RIMS2,GSK3B,PIP5K1C,CADPS,APBA1,STX1B,STXBP1,HRH3,RIMS4,SNPH,SLC6A17
GO:BP	synaptic vesicle cycle	GO:0099504	250000	NRXN1,SNAP91,UNC13A,BRSK2,CPLX1,RIMS3,PPFIA3,CPLX2,RIMS2,BSN,GSK3B,PIP5K1C,CADPS,APBA1,STX1B,STXBP1,RIMS4,SNPH
GO:BP	developmental process	GO:0032502	33300	ABCC8,CNTN4,GAP43,KLF7,LSAMP,RBFOX1,SHANK3,NRXN1,CELF3,UNC13A,KCNQ2,BRSK2,SEMA6B,ATP2B2,CTNNA2,TLCD3B,IGSF21,NTM,HECW1,ADD2,SYT3,CRMP1,MAPK8IP2,KIF1A,NRXN2,RIT2,BCAS1,ASTN1,CDH22,RNF165,CELF4,CSMD1,ATCAY,ELAVL3,CELSR3,CNTN1,TRIM67,PSD,LRRTM1,BCR,NEURL1,NTRK2,DLG4,AGAP2,FGF12,MAPT,TNR,PTPRN,CYFIP2,INA,SCRT1,CIT,SYBU,CARMIL2,PIK3R1,SLITRK3,ADAM22,DEAF1,CPLX2,PLCB1,CAMSAP3,L1CAM,SPATA20,RIMS2,BSN,GS…
GO:BP	behavior	GO:0007610	510000	ABCC8,SHANK3,NRXN1,JPH4,JPH3,MAPK8IP2,NRXN2,ASTN1,CSMD1,LRRTM1,NTRK2,CHRNA4,DLG4,FGF12,MAPT,TNR,GRIK2,ADAM22,PLCB1,SLC8A2,PAK5,KCND2,MAP1A,PAK6,SLC8A3,SCN2A,TMOD2,APBA1,CHRNB2
GO:BP	excitatory postsynaptic potential	GO:0060079	517000	SHANK3,NRXN1,MAPK8IP2,CELF4,CHRNA4,DLG4,GRIK2,RIMS2,GSK3B,PTK2B,SLC8A2,SLC8A3,STX1B,CHRNB2
GO:BP	transport	GO:0006810	849000	ABCC8,KCNJ11,KLF7,PTPRN2,RBFOX1,SHANK3,NRXN1,SNAP91,UNC13A,JPH4,KCNQ2,BRSK2,ATP2B2,JPH3,HECW1,CPLX1,CACNA1A,SYT3,MAPK8IP2,KIF1A,RIMS3,PPFIA3,NRXN2,RIT2,RTN2,GRAMD1B,CNTN1,LRRTM1,ATP1A3,BCR,NEURL1,NTRK2,CHRNA4,KCNK12,DLG4,AGAP2,FGF12,MAPT,PTPRN,GRIK2,KCND1,SYBU,SVOP,PIK3R1,CPLX2,TNPO2,CAMSAP3,KCNT1,SPTBN1,KIF3C,RIMS2,CACNA1I,BSN,GSK3B,PTK2B,SLC8A2,TMEM63C,CAMK1D,PITPNC1,SH3GL2,HCN2,KCND2,KCNQ3,RAB…
GO:BP	chemical synaptic transmission, postsynaptic	GO:0099565	12100000	SHANK3,NRXN1,MAPK8IP2,CELF4,CHRNA4,DLG4,GRIK2,RIMS2,GSK3B,PTK2B,SLC8A2,SLC8A3,STX1B,CHRNB2
GO:BP	secretion	GO:0046903	15100000	ABCC8,KCNJ11,KLF7,PTPRN2,NRXN1,UNC13A,BRSK2,CPLX1,SYT3,RIMS3,PPFIA3,NRXN2,BCR,NEURL1,NTRK2,CHRNA4,PTPRN,CPLX2,RIMS2,CACNA1I,GSK3B,RAB3C,RAB15,DMTN,PIP5K1C,CADPS,CPE,APBA1,STX1B,SMPD3,CHRNB2,STXBP1,HRH3,RIMS4,SNPH
GO:BP	regulated exocytosis	GO:0045055	17500000	UNC13A,CPLX1,SYT3,RIMS3,PPFIA3,BCR,CPLX2,RIMS2,CACNA1I,GSK3B,RAB15,DMTN,PIP5K1C,CADPS,APBA1,STX1B,STXBP1,RIMS4,SNPH
GO:BP	protein localization to synapse	GO:0035418	2260000	NRXN1,CPLX1,NRXN2,LRRTM1,DLG4,IQSEC2,MAPT,ADAM22,BSN,NSG1,MAP1A,STX1B
GO:BP	regulation of postsynaptic membrane potential	GO:0060078	2590000	SHANK3,NRXN1,MAPK8IP2,CELF4,CHRNA4,DLG4,GRIK2,RIMS2,GSK3B,PTK2B,SLC8A2,KCND2,SLC8A3,STX1B,CHRNB2
GO:BP	cell morphogenesis involved in neuron differentiation	GO:0048667	3450000	CNTN4,GAP43,KLF7,SHANK3,NRXN1,BRSK2,SEMA6B,CTNNA2,HECW1,CRMP1,MAPK8IP2,KIF1A,RNF165,NTRK2,DLG4,MAPT,TNR,SLITRK3,L1CAM,GSK3B,KNDC1,MAP1A,MAP3K13,MAP1B,DCX,CHRNB2,STXBP1
GO:BP	regulation of neuron projection development	GO:0010975	34700000	SHANK3,BRSK2,SEMA6B,CTNNA2,HECW1,CRMP1,KIF1A,RIT2,CNTN1,TRIM67,NTRK2,MAPT,TNR,L1CAM,GSK3B,PTK2B,CAMK1D,CSMD3,KNDC1,DPYSL3,MAP3K13,MAP1B,STX1B,CHRNB2
GO:BP	regulation of neurotransmitter levels	GO:0001505	3780000	PTPRN2,NRXN1,UNC13A,CPLX1,RIMS3,PPFIA3,NRXN2,CPLX2,RIMS2,GSK3B,PIP5K1C,CADPS,APBA1,STX1B,STXBP1,HRH3,RIMS4,SNPH
GO:BP	synaptic vesicle exocytosis	GO:0016079	39400000	UNC13A,CPLX1,RIMS3,PPFIA3,CPLX2,RIMS2,GSK3B,PIP5K1C,CADPS,APBA1,STX1B,STXBP1,RIMS4,SNPH
GO:BP	positive regulation of synaptic transmission	GO:0050806	4040000	SHANK3,NRXN1,RIMS3,LRRTM1,NTRK2,DLG4,TNR,GRIK2,RIMS2,GSK3B,PTK2B,SLC8A2,NSG1,SLC8A3,STX1B,STXBP1
GO:BP	exocytosis	GO:0006887	4780000	UNC13A,BRSK2,CPLX1,SYT3,RIMS3,PPFIA3,BCR,CPLX2,RIMS2,CACNA1I,GSK3B,RAB3C,RAB15,DMTN,PIP5K1C,CADPS,APBA1,STX1B,SMPD3,STXBP1,RIMS4,SNPH
GO:BP	establishment of localization	GO:0051234	6030000	ABCC8,KCNJ11,KLF7,PTPRN2,RBFOX1,SHANK3,NRXN1,SNAP91,UNC13A,JPH4,KCNQ2,BRSK2,ATP2B2,JPH3,HECW1,CPLX1,CACNA1A,SYT3,MAPK8IP2,KIF1A,RIMS3,PPFIA3,NRXN2,RIT2,RTN2,GRAMD1B,CNTN1,LRRTM1,ATP1A3,BCR,NEURL1,NTRK2,CHRNA4,KCNK12,DLG4,AGAP2,FGF12,MAPT,PTPRN,GRIK2,KCND1,SYBU,SVOP,PIK3R1,CPLX2,TNPO2,CAMSAP3,KCNT1,SPTBN1,KIF3C,RIMS2,CACNA1I,BSN,GSK3B,PTK2B,SLC8A2,TMEM63C,CAMK1D,PITPNC1,SH3GL2,HCN2,KCND2,KCNQ3,RAB…
GO:BP	regulation of cellular component organization	GO:0051128	100000000	ABCC8,GAP43,SHANK3,NRXN1,SNAP91,UNC13A,BRSK2,SEMA6B,CTNNA2,HECW1,CPLX1,ADD2,SYT3,CRMP1,KIF1A,SPTB,RIT2,CNTN1,TRIM67,LRRTM1,NEURL1,NTRK2,DLG4,MAPT,TNR,CYFIP2,CIT,CARMIL2,PIK3R1,SLITRK3,CPLX2,PLCB1,CAMSAP3,L1CAM,SPTBN1,RIMS2,GSK3B,PTK2B,CAMK1D,PAK5,CSMD3,KNDC1,MAP1A,CAMKK2,APC2,DMTN,TMOD2,DPYSL3,MAP3K13,MAP1B,STX1B,SMPD3,PALM,CHRNB2,STXBP1
GO:BP	cell morphogenesis involved in differentiation	GO:0000904	385000000	CNTN4,GAP43,KLF7,SHANK3,NRXN1,BRSK2,SEMA6B,CTNNA2,HECW1,CRMP1,MAPK8IP2,KIF1A,RNF165,NTRK2,DLG4,MAPT,TNR,PIK3R1,SLITRK3,L1CAM,GSK3B,KNDC1,MAP1A,DMTN,MAP3K13,MAP1B,DCX,CHRNB2,STXBP1
GO:BP	regulation of ion transport	GO:0043269	60800000	ABCC8,KCNJ11,SHANK3,NRXN1,JPH4,KCNQ2,JPH3,HECW1,CACNA1A,SYT3,MAPK8IP2,CNTN1,CHRNA4,KCNK12,DLG4,FGF12,KCND1,CACNA1I,PTK2B,HCN2,KCND2,KCNQ3,SCN3B,ANK2,SCN2A,CHRNB2,STXBP1,HRH3
GO:BP	regulation of nervous system process	GO:0031644	85300000	SHANK3,NRXN1,CELF4,DLG4,FGF12,TNR,MGLL,DLGAP3,RIMS2,PTK2B,SLC8A2,SLC8A3,DLGAP4,STX1B
GO:BP	dendrite development	GO:0016358	1210000000	KLF7,SHANK3,CTNNA2,HECW1,MAPK8IP2,KIF1A,NEURL1,DLG4,GSK3B,CAMK1D,ACTL6B,CSMD3,KNDC1,MAP1A,MAP1B,DCX,CHRNB2
GO:BP	modulation of excitatory postsynaptic potential	GO:0098815	1230000000	SHANK3,NRXN1,CELF4,DLG4,RIMS2,PTK2B,SLC8A2,SLC8A3,STX1B
GO:BP	protein localization to cell junction	GO:1902414	1550000000	NRXN1,CPLX1,NRXN2,LRRTM1,DLG4,IQSEC2,MAPT,ADAM22,BSN,NSG1,MAP1A,STX1B
GO:BP	regulation of cellular process	GO:0050794	172000000	ABCC8,CNTN4,CTNNA3,FHIT,GAP43,KCNJ11,KLF7,RBFOX1,SHANK3,VIPR2,NRXN1,SNAP91,CELF3,UNC13A,JPH4,EEF1A2,KCNQ2,BRSK2,SEMA6B,JPH3,CTNNA2,TLCD3B,HECW1,CPLX1,CACNA1A,ADD2,RUNDC3A,SYT3,CRMP1,MAPK8IP2,KIF1A,SPTB,RIMS3,PPFIA3,NRXN2,RIT2,RTN2,RNF165,CELF4,ATCAY,AMER3,CELSR3,CNTN1,CAMTA2,TRIM67,PSD,LRRTM1,DUSP8,BCR,NEURL1,NTRK2,CHRNA4,PAIP2B,KCNK12,DLG4,AGAP2,FGF12,IQSEC2,MAPT,TNR,PTPRN,CYFIP2,GRIK2,IQSEC3,SC…
GO:BP	memory	GO:0007613	1730000000	ABCC8,SHANK3,JPH3,CSMD1,MAPT,PLCB1,SLC8A2,PAK5,MAP1A,PAK6,SLC8A3,SCN2A,CHRNB2
GO:BP	regulation of exocytosis	GO:0017157	1950000000	CPLX1,SYT3,RIMS3,BCR,CPLX2,RIMS2,CACNA1I,GSK3B,RAB3C,RAB15,CADPS,APBA1,STX1B,SMPD3,STXBP1,RIMS4
GO:BP	nervous system process	GO:0050877	30100000	ABCC8,KCNJ11,RBFOX1,SHANK3,NRXN1,JPH4,ATP2B2,JPH3,CTNNA2,MAPK8IP2,NRXN2,CELF4,CSMD1,BCR,NTRK2,CHRNA4,DLG4,FGF12,MAPT,TNR,GRIK2,MGLL,PLCB1,DLGAP3,RIMS2,CACNA1I,GSK3B,PTK2B,SLC8A2,PAK5,KCND2,MAP1A,PAK6,SCN3B,SLC8A3,SCN2A,TMOD2,DLGAP4,STX1B,CHRNB2,HRH3
GO:BP	cell differentiation	GO:0030154	321000000	ABCC8,CNTN4,GAP43,KLF7,RBFOX1,SHANK3,NRXN1,UNC13A,BRSK2,SEMA6B,ATP2B2,CTNNA2,TLCD3B,NTM,HECW1,SYT3,CRMP1,MAPK8IP2,KIF1A,RIT2,ASTN1,RNF165,CELF4,ATCAY,ELAVL3,CNTN1,TRIM67,PSD,BCR,NEURL1,NTRK2,DLG4,MAPT,TNR,CYFIP2,INA,SCRT1,CIT,PIK3R1,SLITRK3,ADAM22,DEAF1,CPLX2,PLCB1,CAMSAP3,L1CAM,SPATA20,RIMS2,GSK3B,PTK2B,CAMK1D,ACTL6B,CSMD3,SH3GL2,KNDC1,MAP1A,RASSF2,PAK6,ANK2,APC2,SLC8A3,DMTN,TMOD2,DPYSL3,MAP3K13…
GO:BP	multicellular organismal signaling	GO:0035637	559000000	CTNNA3,ATP2B2,ATP1A3,NTRK2,FGF12,TNR,GRIK2,CACNA1I,SLC8A2,KCND2,SCN3B,ANK2,SLC8A3,SCN2A
GO:BP	regulation of transmembrane transport	GO:0034762	775000000	ABCC8,KCNJ11,SHANK3,NRXN1,JPH4,KCNQ2,JPH3,HECW1,CACNA1A,MAPK8IP2,RTN2,KCNK12,DLG4,FGF12,KCND1,PIK3R1,CACNA1I,PTK2B,HCN2,KCND2,KCNQ3,SCN3B,ANK2,SCN2A
GO:BP	action potential	GO:0001508	831000000	CTNNA3,NTRK2,CHRNA4,FGF12,GRIK2,CACNA1I,SLC8A2,HCN2,KCND2,SCN3B,ANK2,SCN2A,CHRNB2
GO:BP	cellular developmental process	GO:0048869	831000000	ABCC8,CNTN4,GAP43,KLF7,RBFOX1,SHANK3,NRXN1,UNC13A,BRSK2,SEMA6B,ATP2B2,CTNNA2,TLCD3B,NTM,HECW1,SYT3,CRMP1,MAPK8IP2,KIF1A,RIT2,ASTN1,RNF165,CELF4,ATCAY,ELAVL3,CNTN1,TRIM67,PSD,BCR,NEURL1,NTRK2,DLG4,MAPT,TNR,CYFIP2,INA,SCRT1,CIT,PIK3R1,SLITRK3,ADAM22,DEAF1,CPLX2,PLCB1,CAMSAP3,L1CAM,SPATA20,RIMS2,GSK3B,PTK2B,CAMK1D,ACTL6B,CSMD3,SH3GL2,KNDC1,MAP1A,RASSF2,PAK6,ANK2,APC2,SLC8A3,DMTN,TMOD2,DPYSL3,MAP3K13…
GO:BP	axonogenesis	GO:0007409	0.0000010263537871826072	CNTN4,GAP43,KLF7,NRXN1,BRSK2,SEMA6B,CTNNA2,CRMP1,RNF165,NTRK2,MAPT,TNR,SLITRK3,L1CAM,GSK3B,MAP1A,MAP3K13,MAP1B,DCX,CHRNB2,STXBP1
GO:BP	regulation of ion transmembrane transport	GO:0034765	0.0000010468669482147913	ABCC8,KCNJ11,SHANK3,NRXN1,JPH4,KCNQ2,JPH3,HECW1,CACNA1A,MAPK8IP2,KCNK12,DLG4,FGF12,KCND1,CACNA1I,PTK2B,HCN2,KCND2,KCNQ3,SCN3B,ANK2,SCN2A
GO:BP	regulation of vesicle-mediated transport	GO:0060627	0.0000012578049457115535	NRXN1,SNAP91,CPLX1,SYT3,RIMS3,RIT2,LRRTM1,BCR,DLG4,CPLX2,RIMS2,CACNA1I,BSN,GSK3B,CAMK1D,RAB3C,RAB15,CADPS,APBA1,STX1B,SMPD3,STXBP1,RIMS4
GO:BP	neuron projection extension	GO:1990138	0.0000014476187972448728	UNC13A,SEMA6B,SYT3,MAPT,TNR,CYFIP2,L1CAM,RIMS2,GSK3B,SH3GL2,PAK6,MAP3K13,MAP1B,DCX
GO:BP	biological regulation	GO:0065007	0.0000019196146078905018	ABCC8,CNTN4,CTNNA3,FHIT,GAP43,KCNJ11,KLF7,PTPRN2,RBFOX1,SHANK3,VIPR2,NRXN1,SNAP91,CELF3,UNC13A,JPH4,EEF1A2,KCNQ2,BRSK2,SEMA6B,ATP2B2,JPH3,PHACTR3,CTNNA2,TLCD3B,HECW1,CPLX1,CACNA1A,ADD2,RUNDC3A,SYT3,CRMP1,MAPK8IP2,KIF1A,SPTB,RIMS3,PPFIA3,NRXN2,RIT2,RTN2,RNF165,CELF4,CSMD1,ATCAY,AMER3,PPP2R2C,CELSR3,GRAMD1B,CNTN1,CAMTA2,TRIM67,PSD,LRRTM1,ATP1A3,DUSP8,BCR,NEURL1,NTRK2,CHRNA4,PAIP2B,KCNK12,DLG4,AGAP2…
GO:BP	vesicle docking involved in exocytosis	GO:0006904	0.0000025732965176400934	UNC13A,PPFIA3,CPLX2,RAB3C,RAB15,STX1B,STXBP1,SNPH
GO:BP	regulation of secretion by cell	GO:1903530	0.0000025754758643421885	ABCC8,KCNJ11,KLF7,BRSK2,CPLX1,SYT3,RIMS3,BCR,CHRNA4,CPLX2,RIMS2,CACNA1I,GSK3B,RAB3C,RAB15,CADPS,APBA1,STX1B,SMPD3,CHRNB2,STXBP1,HRH3,RIMS4
GO:BP	exocytic process	GO:0140029	0.000002786270338598751	UNC13A,CPLX1,PPFIA3,CPLX2,RAB3C,RAB15,DMTN,STX1B,STXBP1,SNPH
GO:BP	neuromuscular process	GO:0050905	0.000003842992488608665	RBFOX1,SHANK3,NRXN1,JPH4,JPH3,CTNNA2,CSMD1,BCR,DLG4,FGF12,TNR,MAP1A,SLC8A3
GO:BP	cell junction assembly	GO:0034329	0.0000040226421208190365	GAP43,SHANK3,NRXN1,ADD2,NRXN2,CDH22,LRRTM1,BCR,NTRK2,MAPT,SLITRK3,CAMSAP3,BSN,PTK2B,ANK2,DMTN,PIP5K1C,MAP1B,DNER,CHRNB2
GO:BP	cation transport	GO:0006812	0.000004322888265681664	ABCC8,KCNJ11,SHANK3,NRXN1,JPH4,KCNQ2,ATP2B2,JPH3,HECW1,CACNA1A,SYT3,MAPK8IP2,CNTN1,ATP1A3,CHRNA4,KCNK12,DLG4,FGF12,KCND1,KCNT1,CACNA1I,PTK2B,SLC8A2,TMEM63C,HCN2,KCND2,KCNQ3,SCN3B,ANK2,SLC8A3,SCN2A,CHRNB2,HRH3,SLC6A17
GO:BP	cytoskeleton organization	GO:0007010	0.000005062445603361525	CTNNA3,SHANK3,BRSK2,PHACTR3,CTNNA2,ADD2,CRMP1,SPTB,BCR,NEURL1,AGAP2,IQSEC2,MAPT,CYFIP2,INA,IQSEC3,CIT,CARMIL2,PIK3R1,FHDC1,CAMSAP3,SPTBN1,GSK3B,PTK2B,ACTL6B,PAK5,MAP1A,PAK6,ANK2,APC2,DMTN,TMOD2,PIP5K1C,DPYSL3,MAST1,MAP1B,DCX,PALM
GO:BP	cellular localization	GO:0051641	0.000005085780713465483	KLF7,PTPRN2,SHANK3,NRXN1,SNAP91,UNC13A,JPH4,BRSK2,JPH3,SEPTIN3,CPLX1,SCG3,KIF1A,RIMS3,PPFIA3,NRXN2,RIT2,RTN2,ATCAY,BCR,DLG4,AGAP2,IQSEC2,MAPT,PTPRN,GRIK2,SYBU,PIK3R1,ADAM22,CPLX2,TNPO2,CAMSAP3,SPTBN1,KIF3C,RIMS2,BSN,GSK3B,PTK2B,SLC8A2,RAB3C,RAB15,NSG1,MAP1A,SCN3B,ANK2,SLC8A3,DMTN,PIP5K1C,TMEM35A,MAP1B,CADPS,CPE,APBA1,STX1B,SMPD3,PALM,SGSM1,STXBP1,HRH3,RIMS4,SNPH
GO:BP	axon development	GO:0061564	0.000006290155280143705	CNTN4,GAP43,KLF7,NRXN1,BRSK2,SEMA6B,CTNNA2,CRMP1,RNF165,NTRK2,MAPT,TNR,SLITRK3,L1CAM,GSK3B,MAP1A,MAP3K13,MAP1B,DCX,CHRNB2,STXBP1
GO:BP	cation transmembrane transport	GO:0098655	0.000006809494732696702	ABCC8,KCNJ11,SHANK3,NRXN1,JPH4,KCNQ2,ATP2B2,JPH3,HECW1,CACNA1A,MAPK8IP2,ATP1A3,KCNK12,DLG4,FGF12,KCND1,KCNT1,CACNA1I,PTK2B,SLC8A2,TMEM63C,HCN2,KCND2,KCNQ3,SCN3B,ANK2,SLC8A3,SCN2A,SLC6A17
GO:BP	central nervous system development	GO:0007417	0.000012539551138650263	CNTN4,SHANK3,NRXN1,SEMA6B,ATP2B2,CTNNA2,CDH22,CNTN1,BCR,NEURL1,NTRK2,MAPT,TNR,INA,ADAM22,PLCB1,GSK3B,ACTL6B,SH3GL2,KNDC1,SLC8A3,ADAM23,MAST1,FAIM2,DNER,DCX,SBK1,PITPNM1,CA10,CHRNB2,SLC6A17
GO:BP	regulation of secretion	GO:0051046	0.00001729704908676429	ABCC8,KCNJ11,KLF7,BRSK2,CPLX1,SYT3,RIMS3,BCR,CHRNA4,CPLX2,RIMS2,CACNA1I,GSK3B,RAB3C,RAB15,CADPS,APBA1,STX1B,SMPD3,CHRNB2,STXBP1,HRH3,RIMS4
GO:BP	ion transmembrane transport	GO:0034220	0.000017466881791566064	ABCC8,KCNJ11,SHANK3,NRXN1,JPH4,KCNQ2,ATP2B2,JPH3,HECW1,CACNA1A,MAPK8IP2,ATP1A3,CHRNA4,KCNK12,DLG4,FGF12,GRIK2,KCND1,KCNT1,CACNA1I,PTK2B,SLC8A2,TMEM63C,HCN2,KCND2,KCNQ3,SCN3B,ANK2,SLC8A3,SCN2A,CHRNB2,SLC6A17
GO:BP	regulation of protein depolymerization	GO:1901879	0.000026951813431553357	ADD2,SPTB,CARMIL2,CAMSAP3,SPTBN1,MAP1A,APC2,DMTN,TMOD2,MAP1B
GO:BP	synapse assembly	GO:0007416	0.000027026692587961864	GAP43,SHANK3,NRXN1,ADD2,NRXN2,LRRTM1,NTRK2,MAPT,SLITRK3,BSN,MAP1B,DNER,CHRNB2
GO:BP	system process	GO:0003008	0.00002928967506975885	ABCC8,CTNNA3,KCNJ11,RBFOX1,SHANK3,NRXN1,JPH4,ATP2B2,JPH3,CTNNA2,MAPK8IP2,NRXN2,CELF4,CSMD1,CAMTA2,ATP1A3,BCR,NTRK2,CHRNA4,DLG4,FGF12,MAPT,TNR,GRIK2,MGLL,PLCB1,DLGAP3,RIMS2,CACNA1I,GSK3B,PTK2B,SLC8A2,TMEM63C,PAK5,SH3GL2,KCND2,MAP1A,PAK6,SCN3B,ANK2,SLC8A3,SCN2A,TMOD2,DLGAP4,STX1B,CHRNB2,HRH3,SLC6A17
GO:BP	negative regulation of cellular component organization	GO:0051129	0.00003347091624804908	SHANK3,NRXN1,SEMA6B,CTNNA2,ADD2,CRMP1,SPTB,RIT2,LRRTM1,DLG4,MAPT,TNR,CARMIL2,PIK3R1,CAMSAP3,SPTBN1,GSK3B,APC2,DMTN,TMOD2,DPYSL3,MAP1B,STX1B,STXBP1
GO:BP	developmental cell growth	GO:0048588	0.00003427689133249811	UNC13A,SEMA6B,SYT3,MAPT,TNR,CYFIP2,L1CAM,RIMS2,GSK3B,SH3GL2,PAK6,MAP3K13,MAP1B,DCX
GO:BP	ion transport	GO:0006811	0.000036744309792427265	ABCC8,KCNJ11,SHANK3,NRXN1,JPH4,KCNQ2,ATP2B2,JPH3,HECW1,CACNA1A,SYT3,MAPK8IP2,CNTN1,ATP1A3,NTRK2,CHRNA4,KCNK12,DLG4,FGF12,GRIK2,KCND1,KCNT1,CACNA1I,PTK2B,SLC8A2,TMEM63C,HCN2,KCND2,KCNQ3,SCN3B,ANK2,SLC8A3,SCN2A,APBA1,CHRNB2,STXBP1,HRH3,SLC6A17
GO:BP	actin filament-based process	GO:0030029	0.000043136167994416184	CTNNA3,SHANK3,BRSK2,PHACTR3,CTNNA2,ADD2,SPTB,BCR,AGAP2,FGF12,IQSEC2,CYFIP2,INA,IQSEC3,CIT,CARMIL2,PIK3R1,FHDC1,SPTBN1,PTK2B,SCN3B,ANK2,DMTN,TMOD2,PIP5K1C,DPYSL3
GO:BP	regulation of biological process	GO:0050789	0.0000464783923544153	ABCC8,CNTN4,CTNNA3,FHIT,GAP43,KCNJ11,KLF7,RBFOX1,SHANK3,VIPR2,NRXN1,SNAP91,CELF3,UNC13A,JPH4,EEF1A2,KCNQ2,BRSK2,SEMA6B,ATP2B2,JPH3,CTNNA2,TLCD3B,HECW1,CPLX1,CACNA1A,ADD2,RUNDC3A,SYT3,CRMP1,MAPK8IP2,KIF1A,SPTB,RIMS3,PPFIA3,NRXN2,RIT2,RTN2,RNF165,CELF4,ATCAY,AMER3,CELSR3,CNTN1,CAMTA2,TRIM67,PSD,LRRTM1,ATP1A3,DUSP8,BCR,NEURL1,NTRK2,CHRNA4,PAIP2B,KCNK12,DLG4,AGAP2,FGF12,IQSEC2,MAPT,TNR,PTPRN,CYFIP2,G…
GO:BP	neuromuscular process controlling balance	GO:0050885	0.00005211328094594284	RBFOX1,SHANK3,NRXN1,JPH4,JPH3,BCR,DLG4,TNR
GO:BP	regulation of cellular component size	GO:0032535	0.00006348253354340085	SHANK3,SEMA6B,ADD2,SPTB,MAPT,TNR,CYFIP2,CIT,CARMIL2,L1CAM,SPTBN1,GSK3B,PTK2B,DMTN,TMOD2,MAP3K13,MAP1B
GO:BP	negative regulation of protein depolymerization	GO:1901880	0.0000694365999352029	ADD2,SPTB,CARMIL2,CAMSAP3,SPTBN1,APC2,DMTN,TMOD2,MAP1B
GO:BP	metal ion transport	GO:0030001	0.00007397496520205277	ABCC8,KCNJ11,JPH4,KCNQ2,ATP2B2,JPH3,HECW1,CACNA1A,CNTN1,ATP1A3,CHRNA4,KCNK12,FGF12,KCND1,KCNT1,CACNA1I,PTK2B,SLC8A2,HCN2,KCND2,KCNQ3,SCN3B,ANK2,SLC8A3,SCN2A,CHRNB2,SLC6A17
GO:BP	negative regulation of cytoskeleton organization	GO:0051494	0.00007565371214414048	SHANK3,CTNNA2,ADD2,SPTB,CARMIL2,PIK3R1,CAMSAP3,SPTBN1,APC2,DMTN,TMOD2,MAP1B
GO:BP	developmental growth involved in morphogenesis	GO:0060560	0.00007835497649798592	UNC13A,SEMA6B,SYT3,MAPT,TNR,CYFIP2,L1CAM,RIMS2,GSK3B,SH3GL2,PAK6,MAP3K13,MAP1B,DCX
GO:BP	negative regulation of supramolecular fiber organization	GO:1902904	0.00008655379015268462	SHANK3,CTNNA2,ADD2,SPTB,CARMIL2,PIK3R1,CAMSAP3,SPTBN1,APC2,DMTN,TMOD2,MAP1B
GO:BP	vesicle docking	GO:0048278	0.00012439634441880455	UNC13A,PPFIA3,CPLX2,RAB3C,RAB15,STX1B,STXBP1,SNPH
GO:BP	regulation of supramolecular fiber organization	GO:1902903	0.0001299172661193958	SHANK3,CTNNA2,ADD2,SPTB,MAPT,CYFIP2,CIT,CARMIL2,PIK3R1,CAMSAP3,SPTBN1,PTK2B,MAP1A,APC2,DMTN,TMOD2,MAP1B
GO:BP	dendrite morphogenesis	GO:0048813	0.00015766622029909303	KLF7,SHANK3,CTNNA2,HECW1,MAPK8IP2,KIF1A,DLG4,GSK3B,KNDC1,DCX,CHRNB2
GO:BP	positive regulation of excitatory postsynaptic potential	GO:2000463	0.000162852036321519	SHANK3,NRXN1,DLG4,RIMS2,PTK2B,STX1B
GO:BP	positive regulation of cell projection organization	GO:0031346	0.00017673313508160719	RIT2,CNTN1,TRIM67,NEURL1,NTRK2,DLG4,MAPT,CARMIL2,PIK3R1,L1CAM,PTK2B,CAMK1D,DPYSL3,MAP3K13,MAP1B,PALM
GO:BP	movement of cell or subcellular component	GO:0006928	0.00017794946897247007	ABCC8,CNTN4,CTNNA3,GAP43,KLF7,NRXN1,CELF3,SEMA6B,CTNNA2,ADD2,CRMP1,KIF1A,ASTN1,RNF165,BCR,NEURL1,NTRK2,FGF12,MAPT,TNR,SCRT1,SYBU,CARMIL2,PIK3R1,PLCB1,CAMSAP3,L1CAM,KIF3C,CACNA1I,PTK2B,CAMK1D,PAK5,MAP1A,SCN3B,ANK2,APC2,DMTN,PIP5K1C,DPYSL3,MAP1B,DNER,DCX,APBA1,SMPD3
GO:BP	negative regulation of protein-containing complex disassembly	GO:0043242	0.00020402944200376767	ADD2,SPTB,CARMIL2,CAMSAP3,SPTBN1,APC2,DMTN,TMOD2,MAP1B
GO:BP	calcium-ion regulated exocytosis	GO:0017156	0.0002701572163581278	UNC13A,SYT3,RIMS3,RIMS2,CACNA1I,CADPS,STX1B,STXBP1
GO:BP	transmembrane transport	GO:0055085	0.00029049248390930737	ABCC8,KCNJ11,SHANK3,NRXN1,JPH4,KCNQ2,ATP2B2,JPH3,HECW1,CACNA1A,MAPK8IP2,RTN2,ATP1A3,BCR,CHRNA4,KCNK12,DLG4,FGF12,GRIK2,KCND1,SVOP,PIK3R1,KCNT1,CACNA1I,PTK2B,SLC8A2,TMEM63C,HCN2,KCND2,KCNQ3,SCN3B,ANK2,SLC8A3,SCN2A,CHRNB2,SLC6A17
GO:BP	brain development	GO:0007420	0.00030202673064903525	CNTN4,SHANK3,NRXN1,SEMA6B,ATP2B2,CTNNA2,CDH22,CNTN1,BCR,NEURL1,NTRK2,TNR,INA,PLCB1,GSK3B,KNDC1,MAST1,FAIM2,DCX,SBK1,PITPNM1,CA10,CHRNB2,SLC6A17
GO:BP	protein depolymerization	GO:0051261	0.0003125979655780251	ADD2,SPTB,CARMIL2,CAMSAP3,SPTBN1,MAP1A,APC2,DMTN,TMOD2,MAP1B
GO:BP	actin cytoskeleton organization	GO:0030036	0.0003260473847677405	CTNNA3,SHANK3,BRSK2,PHACTR3,CTNNA2,ADD2,SPTB,BCR,AGAP2,IQSEC2,CYFIP2,INA,IQSEC3,CIT,CARMIL2,PIK3R1,FHDC1,SPTBN1,PTK2B,DMTN,TMOD2,PIP5K1C,DPYSL3
GO:BP	regulation of system process	GO:0044057	0.00039379107525264065	ABCC8,CTNNA3,SHANK3,NRXN1,ATP2B2,CELF4,ATP1A3,DLG4,FGF12,TNR,MGLL,DLGAP3,RIMS2,PTK2B,SLC8A2,SCN3B,ANK2,SLC8A3,DLGAP4,STX1B
GO:BP	regulation of synaptic transmission, glutamatergic	GO:0051966	0.00043374768834436345	SHANK3,NRXN1,UNC13A,MAPK8IP2,TNR,GRIK2,PTK2B,STXBP1
GO:BP	inorganic cation transmembrane transport	GO:0098662	0.0004833347874419672	ABCC8,KCNJ11,JPH4,KCNQ2,ATP2B2,JPH3,HECW1,CACNA1A,ATP1A3,KCNK12,FGF12,KCND1,KCNT1,CACNA1I,PTK2B,SLC8A2,HCN2,KCND2,KCNQ3,SCN3B,ANK2,SLC8A3,SCN2A,SLC6A17
GO:BP	regulation of filopodium assembly	GO:0051489	0.0005066415739849044	GAP43,NRXN1,NEURL1,PIK3R1,DMTN,DPYSL3,PALM
GO:BP	regulation of protein-containing complex disassembly	GO:0043244	0.0005328385003285723	ADD2,SPTB,CARMIL2,CAMSAP3,SPTBN1,MAP1A,APC2,DMTN,TMOD2,MAP1B
GO:BP	long-term synaptic potentiation	GO:0060291	0.0006264332527212388	SHANK3,LRRTM1,NTRK2,TNR,GSK3B,PTK2B,SLC8A2,NSG1,SLC8A3
GO:BP	locomotory behavior	GO:0007626	0.0006627142733270959	SHANK3,ASTN1,LRRTM1,DLG4,FGF12,TNR,ADAM22,PAK5,KCND2,PAK6,APBA1,CHRNB2
GO:BP	neuron cell-cell adhesion	GO:0007158	0.0006727049645160033	CNTN4,NRXN1,NRXN2,ASTN1,TNR
GO:BP	calcium ion-regulated exocytosis of neurotransmitter	GO:0048791	0.0006727049645160033	UNC13A,RIMS3,RIMS2,STX1B,STXBP1
GO:BP	regulation of neuronal synaptic plasticity	GO:0048168	0.0006767410731727612	SHANK3,JPH3,PPFIA3,NEURL1,DLG4,GRIK2,SLC8A2
GO:BP	vesicle-mediated transport	GO:0016192	0.0008093878127648555	NRXN1,SNAP91,UNC13A,BRSK2,CPLX1,SYT3,KIF1A,RIMS3,PPFIA3,RIT2,LRRTM1,BCR,DLG4,AGAP2,CPLX2,SPTBN1,RIMS2,CACNA1I,BSN,GSK3B,CAMK1D,SH3GL2,RAB3C,RAB15,NSG1,ANK2,DMTN,PIP5K1C,DNER,CADPS,APBA1,STX1B,SMPD3,STXBP1,RIMS4,SNPH
GO:BP	head development	GO:0060322	0.0008889410857189378	CNTN4,SHANK3,NRXN1,SEMA6B,ATP2B2,CTNNA2,CDH22,CNTN1,BCR,NEURL1,NTRK2,TNR,INA,PLCB1,GSK3B,KNDC1,MAST1,FAIM2,DCX,SBK1,PITPNM1,CA10,CHRNB2,SLC6A17
GO:BP	cellular response to stimulus	GO:0051716	0.0009437426984235914	ABCC8,FHIT,GAP43,KLF7,PTPRN2,SHANK3,VIPR2,NRXN1,UNC13A,BRSK2,SEMA6B,HECW1,CACNA1A,RUNDC3A,SYT3,MAPK8IP2,NRXN2,RIT2,RNF165,CELF4,AMER3,CELSR3,GRAMD1B,CNTN1,TRIM67,PSD,ATP1A3,DUSP8,BCR,NEURL1,NTRK2,CHRNA4,DLG4,AGAP2,FGF12,IQSEC2,MAPT,TNR,PTPRN,CYFIP2,INA,GRIK2,IQSEC3,PPP1R1A,CIT,RASGEF1C,PIK3R1,MGLL,PLCB1,PLCXD2,SPTBN1,DLGAP3,CHGB,RIMS2,CACNA1I,BSN,GSK3B,MCF2L,PTK2B,ZNF385B,SLC8A2,CAMK1D,PAK5,PITPN…
GO:BP	regulation of cellular component biogenesis	GO:0044087	0.0010055961252348996	GAP43,SHANK3,NRXN1,ADD2,SPTB,LRRTM1,NEURL1,NTRK2,MAPT,CYFIP2,CARMIL2,PIK3R1,SLITRK3,CAMSAP3,SPTBN1,GSK3B,PTK2B,DMTN,TMOD2,DPYSL3,MAP1B,STX1B,SMPD3,PALM,CHRNB2,STXBP1
GO:BP	organelle localization by membrane tethering	GO:0140056	0.0010253319438425215	UNC13A,PPFIA3,CPLX2,RAB3C,RAB15,STX1B,STXBP1,SNPH
GO:BP	protein localization to cell periphery	GO:1990778	0.0010684965735278582	NRXN1,CPLX1,DLG4,IQSEC2,PIK3R1,ADAM22,SPTBN1,RAB3C,RAB15,NSG1,SCN3B,ANK2,STX1B,PALM,STXBP1
GO:BP	anatomical structure morphogenesis	GO:0009653	0.0010921100202045373	ABCC8,CNTN4,GAP43,KLF7,SHANK3,NRXN1,UNC13A,BRSK2,SEMA6B,CTNNA2,HECW1,SYT3,CRMP1,MAPK8IP2,KIF1A,CDH22,RNF165,CSMD1,CELSR3,BCR,NTRK2,DLG4,MAPT,TNR,CYFIP2,CARMIL2,PIK3R1,SLITRK3,DEAF1,CAMSAP3,L1CAM,RIMS2,GSK3B,PTK2B,SH3GL2,KNDC1,MAP1A,PAK6,ANK2,DMTN,TMOD2,MAP3K13,MAP1B,FAIM2,DCX,CPE,SMPD3,PALM,CHRNB2,STXBP1
GO:BP	regulation of molecular function	GO:0065009	0.0011613030313841887	ABCC8,SHANK3,VIPR2,NRXN1,JPH4,EEF1A2,BRSK2,JPH3,PHACTR3,HECW1,ADD2,RUNDC3A,CRMP1,MAPK8IP2,PPP2R2C,PSD,BCR,NEURL1,NTRK2,DLG4,AGAP2,FGF12,IQSEC2,MAPT,CYFIP2,IQSEC3,PPP1R1A,CIT,RASGEF1C,PIK3R1,DBNDD1,PLCB1,DLGAP3,DENND6B,SPTSSB,GSK3B,MCF2L,PTK2B,SLC8A2,CAMK1D,KNDC1,MAP3K10,RASSF2,SCN3B,ANK2,CAMKK2,APC2,SLC8A3,DLGAP4,MAP3K13,ARHGAP39,PALM,SGSM1,ARHGDIG
GO:BP	receptor localization to synapse	GO:0097120	0.0019148140293710854	NRXN1,CPLX1,DLG4,IQSEC2,ADAM22,NSG1,STX1B
GO:BP	protein localization to postsynaptic membrane	GO:1903539	0.0019506978587757453	CPLX1,DLG4,IQSEC2,ADAM22,NSG1,STX1B
GO:BP	inorganic ion transmembrane transport	GO:0098660	0.0020011491172183446	ABCC8,KCNJ11,JPH4,KCNQ2,ATP2B2,JPH3,HECW1,CACNA1A,ATP1A3,KCNK12,FGF12,KCND1,KCNT1,CACNA1I,PTK2B,SLC8A2,HCN2,KCND2,KCNQ3,SCN3B,ANK2,SLC8A3,SCN2A,SLC6A17
GO:BP	protein localization to postsynapse	GO:0062237	0.002298859401057107	CPLX1,DLG4,IQSEC2,ADAM22,NSG1,STX1B
GO:BP	membrane docking	GO:0022406	0.0024098311476846083	UNC13A,PPFIA3,CPLX2,RAB3C,RAB15,STX1B,STXBP1,SNPH
GO:BP	cell surface receptor signaling pathway involved in cell-cell signaling	GO:1905114	0.0025922849886073937	SHANK3,NRXN1,HECW1,MAPK8IP2,CELF4,AMER3,CELSR3,CHRNA4,DLG4,GRIK2,RIMS2,GSK3B,PTK2B,SLC8A2,APC2,SLC8A3,CPE,STX1B,CHRNB2
GO:BP	synaptic vesicle docking	GO:0016081	0.00266021281940057	UNC13A,PPFIA3,STX1B,SNPH
GO:BP	regulation of postsynaptic membrane neurotransmitter receptor levels	GO:0099072	0.0030365190331706053	CPLX1,DLG4,IQSEC2,ADAM22,NSG1,FRRS1L,STX1B
GO:BP	regulation of cytoskeleton organization	GO:0051493	0.003261559313715188	SHANK3,CTNNA2,ADD2,SPTB,MAPT,CYFIP2,CIT,CARMIL2,PIK3R1,CAMSAP3,SPTBN1,GSK3B,PTK2B,MAP1A,APC2,DMTN,TMOD2,MAP1B
GO:BP	regulation of neurotransmitter receptor activity	GO:0099601	0.003389763360917062	SHANK3,NRXN1,MAPK8IP2,DLG4,DLGAP3,PTK2B,DLGAP4
GO:BP	cell adhesion	GO:0007155	0.0033909642754809547	CNTN4,CTNNA3,LSAMP,NRXN1,CTNNA2,IGSF21,CADM2,NTM,ADD2,NRXN2,ASTN1,CDH22,CELSR3,CNTN1,BCR,DLG4,TNR,CYFIP2,PIK3R1,SLITRK3,ADAM22,CAMSAP3,L1CAM,GSK3B,PTK2B,DMTN,CADM3,PIP5K1C,ADAM23,CNTNAP5,APBA1,STXBP1,ARHGDIG
GO:BP	regulation of neurotransmitter secretion	GO:0046928	0.00371192291114031	CPLX1,RIMS3,CPLX2,GSK3B,APBA1,STX1B,STXBP1,RIMS4
GO:BP	biological adhesion	GO:0022610	0.0037571800296579546	CNTN4,CTNNA3,LSAMP,NRXN1,CTNNA2,IGSF21,CADM2,NTM,ADD2,NRXN2,ASTN1,CDH22,CELSR3,CNTN1,BCR,DLG4,TNR,CYFIP2,PIK3R1,SLITRK3,ADAM22,CAMSAP3,L1CAM,GSK3B,PTK2B,DMTN,CADM3,PIP5K1C,ADAM23,CNTNAP5,APBA1,STXBP1,ARHGDIG
GO:BP	filopodium assembly	GO:0046847	0.00377672761819074	GAP43,NRXN1,NEURL1,PIK3R1,DMTN,DPYSL3,PALM
GO:BP	potassium ion transport	GO:0006813	0.004170252686872901	ABCC8,KCNJ11,KCNQ2,ATP1A3,KCNK12,KCND1,KCNT1,PTK2B,HCN2,KCND2,KCNQ3,ANK2
GO:BP	establishment of localization in cell	GO:0051649	0.004219875538710144	KLF7,PTPRN2,NRXN1,SNAP91,UNC13A,JPH4,BRSK2,JPH3,CPLX1,KIF1A,RIMS3,PPFIA3,NRXN2,RTN2,BCR,AGAP2,MAPT,PTPRN,SYBU,PIK3R1,CPLX2,TNPO2,CAMSAP3,KIF3C,RIMS2,BSN,GSK3B,PTK2B,SLC8A2,NSG1,MAP1A,ANK2,SLC8A3,DMTN,PIP5K1C,MAP1B,CADPS,APBA1,STX1B,SMPD3,SGSM1,STXBP1,HRH3,RIMS4,SNPH
GO:BP	synaptic transmission, glutamatergic	GO:0035249	0.00437910504321961	SHANK3,NRXN1,UNC13A,MAPK8IP2,TNR,GRIK2,PTK2B,STXBP1
GO:BP	cellular component organization	GO:0016043	0.005102007649832794	ABCC8,CNTN4,CTNNA3,GAP43,KLF7,SHANK3,NRXN1,SNAP91,CELF3,UNC13A,BRSK2,SEMA6B,PHACTR3,CTNNA2,IGSF21,HECW1,CPLX1,ADD2,SYT3,CRMP1,MAPK8IP2,KIF1A,SPTB,PPFIA3,NRXN2,RIT2,CDH22,RNF165,CELF4,ATCAY,GRAMD1B,CNTN1,TRIM67,PSD,LRRTM1,ATP1A3,BCR,NEURL1,NTRK2,DLG4,AGAP2,IQSEC2,MAPT,TNR,PTPRN,CYFIP2,INA,IQSEC3,CIT,KCND1,SYBU,CARMIL2,PIK3R1,FHDC1,SLITRK3,CPLX2,PLCB1,CAMSAP3,L1CAM,SPTBN1,DLGAP3,SPTSSB,RIMS2,BSN,GS…
GO:BP	organelle localization	GO:0051640	0.005245477582461828	NRXN1,SNAP91,UNC13A,BRSK2,KIF1A,PPFIA3,ATCAY,MAPT,SYBU,CPLX2,KIF3C,RAB3C,RAB15,MAP1B,STX1B,SMPD3,STXBP1,SNPH
GO:BP	regulation of anatomical structure size	GO:0090066	0.005456536146387346	SHANK3,SEMA6B,ADD2,SPTB,MAPT,TNR,CYFIP2,CIT,CARMIL2,L1CAM,SPTBN1,GSK3B,PTK2B,DMTN,TMOD2,MAP3K13,MAP1B
GO:BP	actin filament capping	GO:0051693	0.005615445108839285	ADD2,SPTB,CARMIL2,SPTBN1,DMTN,TMOD2
GO:BP	developmental maturation	GO:0021700	0.005750773734802564	NRXN1,UNC13A,IGSF21,NEURL1,DLG4,PTPRN,SYBU,PTK2B,ACTL6B,MAP3K13,MAP1B,PALM,STXBP1
GO:BP	regulation of protein polymerization	GO:0032271	0.006143493070823736	ADD2,SPTB,MAPT,CYFIP2,CARMIL2,CAMSAP3,SPTBN1,PTK2B,DMTN,TMOD2,MAP1B
GO:BP	signal transduction	GO:0007165	0.006494839091427599	FHIT,GAP43,SHANK3,VIPR2,NRXN1,UNC13A,BRSK2,SEMA6B,HECW1,RUNDC3A,MAPK8IP2,NRXN2,RIT2,RNF165,CELF4,AMER3,CELSR3,CNTN1,TRIM67,PSD,DUSP8,BCR,NEURL1,NTRK2,CHRNA4,DLG4,AGAP2,FGF12,IQSEC2,MAPT,CYFIP2,GRIK2,IQSEC3,PPP1R1A,CIT,RASGEF1C,PIK3R1,MGLL,PLCB1,PLCXD2,SPTBN1,DLGAP3,CHGB,RIMS2,CACNA1I,BSN,GSK3B,MCF2L,PTK2B,ZNF385B,SLC8A2,PAK5,PITPNC1,SH3GL2,KNDC1,RAB15,MAP3K10,NSG1,RASSF2,PAK6,ANK2,CAMKK2,APC2,SLC…
GO:BP	locomotion	GO:0040011	0.006513803913198378	ABCC8,CNTN4,CTNNA3,GAP43,KLF7,SHANK3,NRXN1,CELF3,SEMA6B,JPH3,CTNNA2,ADD2,CRMP1,ASTN1,RNF165,BCR,NEURL1,NTRK2,TNR,SCRT1,CARMIL2,PIK3R1,PLCB1,CAMSAP3,L1CAM,CACNA1I,PTK2B,CAMK1D,PAK5,APC2,DMTN,PIP5K1C,DPYSL3,MAP1B,DNER,DCX,SMPD3
GO:BP	synapse maturation	GO:0060074	0.006686757529749803	NRXN1,IGSF21,NEURL1,SYBU,PALM
GO:BP	regulation of cation channel activity	GO:2001257	0.00691847941802238	ABCC8,SHANK3,NRXN1,JPH4,JPH3,MAPK8IP2,DLG4,FGF12,PTK2B,ANK2
GO:BP	regulation of ion transmembrane transporter activity	GO:0032412	0.007224608548639762	ABCC8,SHANK3,NRXN1,JPH4,JPH3,HECW1,MAPK8IP2,DLG4,FGF12,PTK2B,SCN3B,ANK2
GO:BP	protein localization	GO:0008104	0.00739927970435494	ABCC8,KCNJ11,KLF7,PTPRN2,SHANK3,NRXN1,SNAP91,BRSK2,SEPTIN3,CPLX1,SCG3,NRXN2,RIT2,RTN2,ATCAY,LRRTM1,BCR,DLG4,AGAP2,IQSEC2,MAPT,PTPRN,GRIK2,PIK3R1,ADAM22,TNPO2,CAMSAP3,SPTBN1,RIMS2,BSN,GSK3B,RAB3C,RAB15,NSG1,MAP1A,SCN3B,ANK2,DMTN,TMEM35A,CADPS,CPE,APBA1,STX1B,PALM,SGSM1,PITPNM1,STXBP1,ARHGDIG
GO:BP	negative regulation of synaptic transmission	GO:0050805	0.007659242832576292	SHANK3,CELF4,MAPT,TNR,GRIK2,PTK2B,STXBP1
GO:BP	exploration behavior	GO:0035640	0.008145550041367721	SHANK3,JPH3,LRRTM1,DLG4,TNR
GO:BP	transmission of nerve impulse	GO:0019226	0.008418770626154523	NTRK2,FGF12,TNR,GRIK2,CACNA1I,KCND2,SCN2A
GO:BP	regulation of anatomical structure morphogenesis	GO:0022603	0.008775380031026424	ABCC8,SHANK3,UNC13A,BRSK2,SEMA6B,HECW1,SYT3,KIF1A,CELSR3,BCR,NTRK2,DLG4,MAPT,TNR,L1CAM,RIMS2,GSK3B,PTK2B,KNDC1,DMTN,MAP3K13,MAP1B,PALM,CHRNB2
GO:BP	potassium ion transmembrane transport	GO:0071805	0.008876582319751091	ABCC8,KCNJ11,KCNQ2,ATP1A3,KCNK12,KCND1,KCNT1,HCN2,KCND2,KCNQ3,ANK2
GO:BP	sodium ion transmembrane transport	GO:0035725	0.008988763552006597	HECW1,ATP1A3,FGF12,CACNA1I,SLC8A2,HCN2,SCN3B,SLC8A3,SCN2A,SLC6A17
GO:BP	negative regulation of actin filament depolymerization	GO:0030835	0.00946903052022939	ADD2,SPTB,CARMIL2,SPTBN1,DMTN,TMOD2
GO:BP	macromolecule localization	GO:0033036	0.009832053341548465	ABCC8,KCNJ11,KLF7,PTPRN2,RBFOX1,SHANK3,NRXN1,SNAP91,BRSK2,SEPTIN3,CPLX1,SCG3,NRXN2,RIT2,RTN2,ATCAY,GRAMD1B,LRRTM1,BCR,DLG4,AGAP2,IQSEC2,MAPT,PTPRN,GRIK2,PIK3R1,ADAM22,TNPO2,CAMSAP3,SPTBN1,RIMS2,BSN,GSK3B,PITPNC1,RAB3C,RAB15,NSG1,MAP1A,SCN3B,ANK2,DMTN,TMEM35A,CADPS,CPE,APBA1,STX1B,SMPD3,PALM,SGSM1,PITPNM1,STXBP1,PITPNM3,ARHGDIG
GO:BP	regulation of neurotransmitter transport	GO:0051588	0.01016385628447029	CPLX1,RIMS3,CPLX2,GSK3B,APBA1,STX1B,STXBP1,RIMS4
GO:BP	regulation of transmembrane transporter activity	GO:0022898	0.01077352076648662	ABCC8,SHANK3,NRXN1,JPH4,JPH3,HECW1,MAPK8IP2,DLG4,FGF12,PTK2B,SCN3B,ANK2
GO:BP	positive regulation of synaptic transmission, glutamatergic	GO:0051968	0.01180501815465545	SHANK3,NRXN1,TNR,PTK2B,STXBP1
GO:BP	membrane depolarization	GO:0051899	0.013222615266068825	CHRNA4,CACNA1I,HCN2,SCN3B,ANK2,SCN2A,CHRNB2
GO:BP	regulation of actin filament organization	GO:0110053	0.013570959109489607	SHANK3,CTNNA2,ADD2,SPTB,CYFIP2,CIT,CARMIL2,PIK3R1,SPTBN1,PTK2B,DMTN,TMOD2
GO:BP	positive regulation of cellular component organization	GO:0051130	0.014677854915763145	ABCC8,SHANK3,NRXN1,RIT2,CNTN1,TRIM67,LRRTM1,NEURL1,NTRK2,DLG4,MAPT,CARMIL2,PIK3R1,SLITRK3,PLCB1,L1CAM,GSK3B,PTK2B,CAMK1D,CAMKK2,DPYSL3,MAP3K13,MAP1B,SMPD3,PALM
GO:BP	regulation of regulated secretory pathway	GO:1903305	0.016147640687849216	SYT3,RIMS3,BCR,CACNA1I,GSK3B,RAB15,APBA1,STXBP1,RIMS4
GO:BP	response to stimulus	GO:0050896	0.016272358520867697	ABCC8,CNTN4,FHIT,GAP43,KCNJ11,KLF7,PTPRN2,SHANK3,VIPR2,NRXN1,UNC13A,BRSK2,SEMA6B,CTNNA2,HECW1,CACNA1A,RUNDC3A,SYT3,CRMP1,MAPK8IP2,NRXN2,RIT2,RNF165,CELF4,CSMD1,AMER3,CELSR3,GRAMD1B,CNTN1,CAMTA2,TRIM67,PSD,ATP1A3,DUSP8,BCR,NEURL1,NTRK2,CHRNA4,DLG4,AGAP2,FGF12,IQSEC2,MAPT,TNR,PTPRN,CYFIP2,INA,GRIK2,IQSEC3,PPP1R1A,CIT,CARMIL2,RASGEF1C,PIK3R1,MGLL,CPLX2,PLCB1,PLCXD2,L1CAM,SPTBN1,DLGAP3,CHGB,RIMS2,CAC…
GO:BP	protein-containing complex disassembly	GO:0032984	0.01840973586712323	ADD2,SPTB,CARMIL2,CAMSAP3,SPTBN1,GSK3B,MAP1A,APC2,DMTN,TMOD2,MAP1B
GO:BP	cellular component organization or biogenesis	GO:0071840	0.018698945117423083	ABCC8,CNTN4,CTNNA3,GAP43,KLF7,SHANK3,NRXN1,SNAP91,CELF3,UNC13A,BRSK2,SEMA6B,PHACTR3,CTNNA2,IGSF21,HECW1,CPLX1,ADD2,SYT3,CRMP1,MAPK8IP2,KIF1A,SPTB,PPFIA3,NRXN2,RIT2,CDH22,RNF165,CELF4,ATCAY,GRAMD1B,CNTN1,TRIM67,PSD,LRRTM1,ATP1A3,BCR,NEURL1,NTRK2,DLG4,AGAP2,IQSEC2,MAPT,TNR,PTPRN,CYFIP2,INA,IQSEC3,CIT,KCND1,SYBU,CARMIL2,PIK3R1,FHDC1,SLITRK3,CPLX2,PLCB1,CAMSAP3,L1CAM,SPTBN1,DLGAP3,SPTSSB,RIMS2,BSN,GS…
GO:BP	social behavior	GO:0035176	0.019039327624910205	SHANK3,NRXN1,MAPK8IP2,NRXN2,DLG4,CHRNB2
GO:BP	regulation of transporter activity	GO:0032409	0.02038782763320252	ABCC8,SHANK3,NRXN1,JPH4,JPH3,HECW1,MAPK8IP2,DLG4,FGF12,PTK2B,SCN3B,ANK2
GO:BP	regulation of organelle organization	GO:0033043	0.020442246697203473	GAP43,SHANK3,NRXN1,CTNNA2,CPLX1,ADD2,SPTB,MAPT,CYFIP2,CIT,CARMIL2,PIK3R1,CPLX2,PLCB1,CAMSAP3,SPTBN1,GSK3B,PTK2B,MAP1A,CAMKK2,APC2,DMTN,TMOD2,MAP1B,SMPD3,STXBP1
GO:BP	cell growth	GO:0016049	0.020809586312775852	UNC13A,SEMA6B,SYT3,MAPT,TNR,CYFIP2,L1CAM,RIMS2,GSK3B,PTK2B,PAK5,SH3GL2,PAK6,MAP3K13,MAP1B,DCX
GO:BP	intracellular signal transduction	GO:0035556	0.02110306705773916	FHIT,SHANK3,NRXN1,UNC13A,BRSK2,RUNDC3A,MAPK8IP2,RIT2,TRIM67,PSD,DUSP8,BCR,NTRK2,AGAP2,FGF12,IQSEC2,MAPT,GRIK2,IQSEC3,PPP1R1A,CIT,RASGEF1C,PIK3R1,PLCB1,GSK3B,MCF2L,PTK2B,ZNF385B,SLC8A2,PAK5,KNDC1,RAB15,MAP3K10,RASSF2,PAK6,ANK2,CAMKK2,DMTN,SCN2A,PIP5K1C,MAST1,MAP3K13,DCX,ARHGAP39,SMPD3,ARHGDIG
GO:BP	biological process involved in intraspecies interaction between organisms	GO:0051703	0.023573760835454937	SHANK3,NRXN1,MAPK8IP2,NRXN2,DLG4,CHRNB2
GO:BP	regulation of actin filament depolymerization	GO:0030834	0.026147521469712155	ADD2,SPTB,CARMIL2,SPTBN1,DMTN,TMOD2
GO:BP	neuronal action potential	GO:0019228	0.026649738140575297	FGF12,GRIK2,CACNA1I,KCND2,SCN2A
GO:BP	regulation of axonogenesis	GO:0050770	0.027546060131792137	BRSK2,SEMA6B,NTRK2,MAPT,TNR,L1CAM,GSK3B,MAP3K13,MAP1B
GO:BP	regulation of grooming behavior	GO:2000821	0.028685884246463834	SHANK3,NRXN1,DLG4
GO:BP	regulation of signal transduction	GO:0009966	0.03051860698719062	SHANK3,NRXN1,HECW1,RUNDC3A,MAPK8IP2,RIT2,RNF165,CELF4,AMER3,TRIM67,PSD,DUSP8,BCR,NEURL1,NTRK2,DLG4,AGAP2,IQSEC2,MAPT,CYFIP2,GRIK2,IQSEC3,CIT,PIK3R1,MGLL,PLCB1,SPTBN1,DLGAP3,RIMS2,GSK3B,MCF2L,PTK2B,SLC8A2,PAK5,MAP3K10,RASSF2,PAK6,APC2,SLC8A3,FRRS1L,DMTN,TMOD2,PIP5K1C,DLGAP4,MAP3K13,FAIM2,ARHGAP39,STX1B,PALM
GO:BP	actin filament organization	GO:0007015	0.030698421968563764	CTNNA3,SHANK3,CTNNA2,ADD2,SPTB,CYFIP2,CIT,CARMIL2,PIK3R1,FHDC1,SPTBN1,PTK2B,DMTN,TMOD2,DPYSL3
GO:BP	membrane depolarization during action potential	GO:0086010	0.030860876955351113	CACNA1I,HCN2,SCN3B,ANK2,SCN2A
GO:BP	dendrite extension	GO:0097484	0.030860876955351113	UNC13A,SYT3,CYFIP2,RIMS2,SH3GL2
GO:BP	regulation of actin filament-based process	GO:0032970	0.031231529300787892	CTNNA3,SHANK3,CTNNA2,ADD2,SPTB,CYFIP2,CIT,CARMIL2,PIK3R1,SPTBN1,PTK2B,ANK2,DMTN,TMOD2
GO:BP	regulation of actin polymerization or depolymerization	GO:0008064	0.03208034830218544	ADD2,SPTB,CYFIP2,CIT,CARMIL2,SPTBN1,PTK2B,DMTN,TMOD2
GO:BP	regulation of actin filament length	GO:0030832	0.033726464157484065	ADD2,SPTB,CYFIP2,CIT,CARMIL2,SPTBN1,PTK2B,DMTN,TMOD2
GO:BP	sodium ion transport	GO:0006814	0.03452804242925772	HECW1,CNTN1,ATP1A3,FGF12,CACNA1I,SLC8A2,HCN2,SCN3B,SLC8A3,SCN2A,SLC6A17
GO:BP	axon extension	GO:0048675	0.03939898570898226	SEMA6B,MAPT,TNR,L1CAM,GSK3B,MAP3K13,MAP1B,DCX
GO:BP	supramolecular fiber organization	GO:0097435	0.04241678799456625	CTNNA3,SHANK3,CTNNA2,ADD2,SPTB,MAPT,CYFIP2,CIT,CARMIL2,PIK3R1,FHDC1,CAMSAP3,SPTBN1,PTK2B,MAP1A,APC2,DMTN,TMOD2,DPYSL3,MAP1B
GO:BP	regulation of protein-containing complex assembly	GO:0043254	0.0424597096275279	ADD2,SPTB,MAPT,CYFIP2,CARMIL2,CAMSAP3,SPTBN1,GSK3B,PTK2B,DMTN,TMOD2,MAP1B,STX1B,STXBP1
GO:BP	developmental growth	GO:0048589	0.04246932180848607	GAP43,UNC13A,SEMA6B,SYT3,MAPT,TNR,CYFIP2,PLCB1,L1CAM,RIMS2,GSK3B,SH3GL2,PAK6,MAP3K13,MAP1B,DCX,APBA1,SMPD3
GO:BP	actin filament depolymerization	GO:0030042	0.042643330904079485	ADD2,SPTB,CARMIL2,SPTBN1,DMTN,TMOD2
GO:BP	negative regulation of organelle organization	GO:0010639	0.04571354522694257	SHANK3,CTNNA2,ADD2,SPTB,MAPT,CARMIL2,PIK3R1,CAMSAP3,SPTBN1,APC2,DMTN,TMOD2,MAP1B
GO:BP	vocalization behavior	GO:0071625	0.04601987636015866	SHANK3,NRXN1,NRXN2,DLG4

## Sheet: 4. ToppGene, GO
Term ID	Description	p-value	q-value	Genes
GO:0098916	anterograde trans-synaptic signaling	9.653e-31	3.267e-27	CELF4,JPH4,SNPH,MAP1A,MAP1B,MAPT,RIMS3,IQSEC2,CPLX2,CPLX1,TMOD2,MGLL,LRRTM1,BCR,CHRNA4,STX1B,CHRNB2,PTK2B,DLGAP3,STXBP1,NRXN1,NRXN2,SNAP91,PTPRN2,KCND2,SCN2A,PLCB1,KCNQ2,KCNQ3,DLG4,CACNA1I,FGF12,BSN,CACNA1A,CNTN4,SYT3,SEPTIN5,PPFIA4,NTRK2,ATCAY,DLGAP4,L1CAM,APBA1,GRIK2,SYBU,PPFIA3,PIP5K1C,SHANK3,GSK3B,RIT2,SLC8A2,SLC8A3,CADPS,RIMS4,NSG1,NEURL1,PALM,RAB15,RIMS2,TNR,ATP2B2,UNC13A,MAPK8IP2,HRH3,JPH3
GO:0007268	chemical synaptic transmission	9.653e-31	3.267e-27	CELF4,JPH4,SNPH,MAP1A,MAP1B,MAPT,RIMS3,IQSEC2,CPLX2,CPLX1,TMOD2,MGLL,LRRTM1,BCR,CHRNA4,STX1B,CHRNB2,PTK2B,DLGAP3,STXBP1,NRXN1,NRXN2,SNAP91,PTPRN2,KCND2,SCN2A,PLCB1,KCNQ2,KCNQ3,DLG4,CACNA1I,FGF12,BSN,CACNA1A,CNTN4,SYT3,SEPTIN5,PPFIA4,NTRK2,ATCAY,DLGAP4,L1CAM,APBA1,GRIK2,SYBU,PPFIA3,PIP5K1C,SHANK3,GSK3B,RIT2,SLC8A2,SLC8A3,CADPS,RIMS4,NSG1,NEURL1,PALM,RAB15,RIMS2,TNR,ATP2B2,UNC13A,MAPK8IP2,HRH3,JPH3
GO:0099537	trans-synaptic signaling	1.584e-30	5.36e-27	CELF4,JPH4,SNPH,MAP1A,MAP1B,MAPT,RIMS3,IQSEC2,CPLX2,CPLX1,TMOD2,MGLL,LRRTM1,BCR,CHRNA4,STX1B,CHRNB2,PTK2B,DLGAP3,STXBP1,NRXN1,NRXN2,SNAP91,PTPRN2,KCND2,SCN2A,PLCB1,KCNQ2,KCNQ3,DLG4,CACNA1I,FGF12,BSN,CACNA1A,CNTN4,SYT3,SEPTIN5,PPFIA4,NTRK2,ATCAY,DLGAP4,L1CAM,APBA1,GRIK2,SYBU,PPFIA3,PIP5K1C,SHANK3,GSK3B,RIT2,SLC8A2,SLC8A3,CADPS,RIMS4,NSG1,NEURL1,PALM,RAB15,RIMS2,TNR,ATP2B2,UNC13A,MAPK8IP2,HRH3,JPH3
GO:0099536	synaptic signaling	5.209e-30	1.763e-26	CELF4,JPH4,SNPH,MAP1A,MAP1B,MAPT,RIMS3,IQSEC2,CPLX2,CPLX1,TMOD2,MGLL,LRRTM1,BCR,CHRNA4,STX1B,CHRNB2,PTK2B,DLGAP3,STXBP1,NRXN1,NRXN2,SNAP91,PTPRN2,KCND2,SCN2A,PLCB1,KCNQ2,KCNQ3,DLG4,CACNA1I,FGF12,BSN,CACNA1A,CNTN4,SYT3,SEPTIN5,PPFIA4,NTRK2,ATCAY,DLGAP4,L1CAM,APBA1,GRIK2,SYBU,PPFIA3,PIP5K1C,SHANK3,GSK3B,RIT2,SLC8A2,SLC8A3,CADPS,RIMS4,NSG1,NEURL1,PALM,RAB15,RIMS2,TNR,ATP2B2,UNC13A,MAPK8IP2,HRH3,JPH3
GO:0031175	neuron projection development	4.616e-22	1.562e-18	PSD,HECW1,MAP1A,KIF1A,MAP1B,GAP43,MAPT,SPTB,SPTBN1,MGLL,PAK6,CSMD3,DCX,STX1B,CHRNB2,PTK2B,STXBP1,NRXN1,NRXN2,SNAP91,NTM,PIK3R1,DLG4,ACTL6B,KIF3C,CNTN1,SEMA6B,CACNA1A,CNTN4,TLCD3B,DPYSL3,CAMK1D,SYT3,NTRK2,ATCAY,SH3GL2,L1CAM,CAMSAP3,BRSK2,SLITRK3,PIP5K1C,CIT,SHANK3,GSK3B,CYFIP2,CRMP1,RIT2,RNF165,TRIM67,INA,CELSR3,LINGO1,KLF7,NEURL1,KNDC1,PALM,MAP3K13,CTNNA2,RIMS2,TNR,ATP2B2,UNC13A,MAPK8IP2
GO:0050804	modulation of chemical synaptic transmission	2.471e-21	8.363e-18	CELF4,JPH4,MAP1A,MAP1B,MAPT,RIMS3,IQSEC2,CPLX2,CPLX1,MGLL,LRRTM1,BCR,CHRNA4,STX1B,CHRNB2,PTK2B,DLGAP3,STXBP1,NRXN1,PLCB1,DLG4,CACNA1A,CNTN4,SEPTIN5,NTRK2,ATCAY,DLGAP4,L1CAM,APBA1,GRIK2,SYBU,PPFIA3,SHANK3,GSK3B,SLC8A2,SLC8A3,RIMS4,NSG1,NEURL1,RIMS2,TNR,ATP2B2,UNC13A,MAPK8IP2,JPH3
GO:0099177	regulation of trans-synaptic signaling	2.623e-21	8.875e-18	CELF4,JPH4,MAP1A,MAP1B,MAPT,RIMS3,IQSEC2,CPLX2,CPLX1,MGLL,LRRTM1,BCR,CHRNA4,STX1B,CHRNB2,PTK2B,DLGAP3,STXBP1,NRXN1,PLCB1,DLG4,CACNA1A,CNTN4,SEPTIN5,NTRK2,ATCAY,DLGAP4,L1CAM,APBA1,GRIK2,SYBU,PPFIA3,SHANK3,GSK3B,SLC8A2,SLC8A3,RIMS4,NSG1,NEURL1,RIMS2,TNR,ATP2B2,UNC13A,MAPK8IP2,JPH3
GO:0034330	cell junction organization	4.034e-20	1.365e-16	CADM3,KIF1A,MAP1B,GAP43,MAPT,RIMS3,DNER,LRRTM1,BCR,CADM2,CHRNB2,ADD2,PTK2B,DLGAP3,NRXN1,NRXN2,SNAP91,PIK3R1,ABCC8,DLG4,BSN,CACNA1A,IQSEC3,PPFIA4,NTRK2,L1CAM,CAMSAP3,SLITRK3,SYBU,ARHGAP39,PPFIA3,PIP5K1C,SHANK3,GSK3B,SLC8A2,SLC8A3,CDH22,INA,RIMS4,NEURL1,PALM,CTNNA2,RIMS2,IGSF21,TNR,ATP2B2,UNC13A,DMTN,SEZ6L
GO:0050808	synapse organization	1.2e-19	4.061e-16	KIF1A,MAP1B,GAP43,MAPT,RIMS3,DNER,LRRTM1,CHRNB2,ADD2,DLGAP3,NRXN1,NRXN2,SNAP91,PIK3R1,DLG4,BSN,CACNA1A,IQSEC3,PPFIA4,NTRK2,L1CAM,SLITRK3,SYBU,ARHGAP39,PPFIA3,SHANK3,GSK3B,SLC8A2,SLC8A3,INA,RIMS4,NEURL1,PALM,CTNNA2,RIMS2,IGSF21,TNR,ATP2B2,UNC13A,SEZ6L
GO:0099643	signal release from synapse	2.431e-19	8.228e-16	SNPH,RIMS3,CPLX2,CPLX1,CHRNA4,STX1B,CHRNB2,STXBP1,NRXN1,NRXN2,SNAP91,PTPRN2,CACNA1A,SYT3,SEPTIN5,PPFIA4,NTRK2,APBA1,PPFIA3,PIP5K1C,GSK3B,CADPS,RIMS4,NSG1,RAB15,RIMS2,UNC13A,HRH3
GO:0007269	neurotransmitter secretion	2.431e-19	8.228e-16	SNPH,RIMS3,CPLX2,CPLX1,CHRNA4,STX1B,CHRNB2,STXBP1,NRXN1,NRXN2,SNAP91,PTPRN2,CACNA1A,SYT3,SEPTIN5,PPFIA4,NTRK2,APBA1,PPFIA3,PIP5K1C,GSK3B,CADPS,RIMS4,NSG1,RAB15,RIMS2,UNC13A,HRH3
GO:0048666	neuron development	4.492e-19	1.52e-15	MYT1L,PSD,HECW1,MAP1A,KIF1A,MAP1B,GAP43,MAPT,SPTB,SPTBN1,MGLL,PAK6,CSMD3,DCX,STX1B,CHRNB2,PTK2B,STXBP1,NRXN1,NRXN2,SNAP91,NTM,PIK3R1,DLG4,ACTL6B,KIF3C,CNTN1,SEMA6B,CACNA1A,CNTN4,TLCD3B,DPYSL3,CAMK1D,SYT3,NTRK2,ATCAY,SH3GL2,L1CAM,CAMSAP3,BRSK2,SLITRK3,PIP5K1C,CIT,SHANK3,GSK3B,CYFIP2,CRMP1,RIT2,RNF165,TRIM67,INA,CELSR3,LINGO1,KLF7,NEURL1,KNDC1,PALM,MAP3K13,CTNNA2,RIMS2,TNR,ATP2B2,UNC13A,MAPK8IP2
GO:0006836	neurotransmitter transport	7.49e-18	2.535e-14	SNPH,SLC6A17,RIMS3,CPLX2,CPLX1,CHRNA4,STX1B,CHRNB2,STXBP1,NRXN1,NRXN2,SNAP91,PTPRN2,CACNA1A,SYT3,SEPTIN5,PPFIA4,NTRK2,APBA1,PPFIA3,PIP5K1C,GSK3B,CADPS,RIMS4,NSG1,RAB15,RIMS2,UNC13A,HRH3
GO:0048812	neuron projection morphogenesis	3.187e-17	1.078e-13	HECW1,MAP1A,KIF1A,MAP1B,GAP43,MAPT,SPTB,SPTBN1,MGLL,PAK6,DCX,CHRNB2,STXBP1,NRXN1,NRXN2,SNAP91,PIK3R1,DLG4,SEMA6B,CACNA1A,CNTN4,TLCD3B,DPYSL3,SYT3,NTRK2,SH3GL2,L1CAM,BRSK2,SLITRK3,PIP5K1C,CIT,SHANK3,GSK3B,CYFIP2,CRMP1,RNF165,INA,CELSR3,LINGO1,KLF7,KNDC1,MAP3K13,CTNNA2,RIMS2,TNR,UNC13A,MAPK8IP2
GO:0120039	plasma membrane bounded cell projection morphogenesis	6.23e-17	2.108e-13	HECW1,MAP1A,KIF1A,MAP1B,GAP43,MAPT,SPTB,SPTBN1,MGLL,PAK6,DCX,CHRNB2,STXBP1,NRXN1,NRXN2,SNAP91,PIK3R1,DLG4,SEMA6B,CACNA1A,CNTN4,TLCD3B,DPYSL3,SYT3,NTRK2,SH3GL2,L1CAM,BRSK2,SLITRK3,PIP5K1C,CIT,SHANK3,GSK3B,CYFIP2,CRMP1,RNF165,INA,CELSR3,LINGO1,KLF7,KNDC1,MAP3K13,CTNNA2,RIMS2,TNR,UNC13A,MAPK8IP2
GO:0048858	cell projection morphogenesis	8.318e-17	2.815e-13	HECW1,MAP1A,KIF1A,MAP1B,GAP43,MAPT,SPTB,SPTBN1,MGLL,PAK6,DCX,CHRNB2,STXBP1,NRXN1,NRXN2,SNAP91,PIK3R1,DLG4,SEMA6B,CACNA1A,CNTN4,TLCD3B,DPYSL3,SYT3,NTRK2,SH3GL2,L1CAM,BRSK2,SLITRK3,PIP5K1C,CIT,SHANK3,GSK3B,CYFIP2,CRMP1,RNF165,INA,CELSR3,LINGO1,KLF7,KNDC1,MAP3K13,CTNNA2,RIMS2,TNR,UNC13A,MAPK8IP2
GO:0032990	cell part morphogenesis	2.199e-16	7.442e-13	HECW1,MAP1A,KIF1A,MAP1B,GAP43,MAPT,SPTB,SPTBN1,MGLL,PAK6,DCX,CHRNB2,STXBP1,NRXN1,NRXN2,SNAP91,PIK3R1,DLG4,SEMA6B,CACNA1A,CNTN4,TLCD3B,DPYSL3,SYT3,NTRK2,SH3GL2,L1CAM,BRSK2,SLITRK3,PIP5K1C,CIT,SHANK3,GSK3B,CYFIP2,CRMP1,RNF165,INA,CELSR3,LINGO1,KLF7,KNDC1,MAP3K13,CTNNA2,RIMS2,TNR,UNC13A,MAPK8IP2
GO:0001505	regulation of neurotransmitter levels	2.819e-16	9.54e-13	SNPH,RIMS3,CPLX2,CPLX1,CHRNA4,STX1B,CHRNB2,STXBP1,NRXN1,NRXN2,SNAP91,PTPRN2,CACNA1A,SYT3,SEPTIN5,PPFIA4,NTRK2,APBA1,PPFIA3,PIP5K1C,GSK3B,CADPS,RIMS4,NSG1,RAB15,RIMS2,UNC13A,HRH3
GO:0032989	cellular component morphogenesis	9.581e-15	3.242e-11	HECW1,MAP1A,KIF1A,MAP1B,GAP43,MAPT,SPTB,SPTBN1,TMOD2,MGLL,PAK6,DCX,CHRNB2,STXBP1,NRXN1,NRXN2,SNAP91,PIK3R1,DLG4,SEMA6B,CACNA1A,CNTN4,TLCD3B,DPYSL3,SYT3,NTRK2,SH3GL2,L1CAM,BRSK2,SLITRK3,PIP5K1C,CIT,SHANK3,GSK3B,CYFIP2,CRMP1,RNF165,INA,CELSR3,LINGO1,KLF7,KNDC1,MAP3K13,CTNNA2,RIMS2,TNR,UNC13A,MAPK8IP2
GO:0042391	regulation of membrane potential	1.2e-14	4.061e-11	CELF4,MAPT,RIMS3,HCN2,CHRNA4,STX1B,CHRNB2,PTK2B,NRXN1,SNAP91,KCND2,SCN2A,KCNJ11,KCNQ2,KCNQ3,DLG4,CACNA1I,FGF12,CACNA1A,ANK2,NTRK2,GRIK2,KCNK12,SHANK3,GSK3B,SLC8A2,SLC8A3,RIMS4,CTNNA3,ATP1A3,RIMS2,TNR,MAPK8IP2,SCN3B
GO:0048667	cell morphogenesis involved in neuron differentiation	3.524e-14	1.193e-10	HECW1,MAP1A,KIF1A,MAP1B,GAP43,MAPT,SPTB,SPTBN1,MGLL,DCX,CHRNB2,STXBP1,NRXN1,NRXN2,SNAP91,PIK3R1,DLG4,SEMA6B,CACNA1A,CNTN4,TLCD3B,DPYSL3,NTRK2,L1CAM,BRSK2,SLITRK3,PIP5K1C,CIT,SHANK3,GSK3B,CYFIP2,CRMP1,RNF165,CELSR3,LINGO1,KLF7,KNDC1,MAP3K13,CTNNA2,TNR,ATP2B2,MAPK8IP2
GO:0000902	cell morphogenesis	7.318e-14	2.476e-10	HECW1,MAP1A,KIF1A,MAP1B,GAP43,MAPT,SPTB,SPTBN1,MGLL,PAK6,DCX,CHRNB2,PTK2B,STXBP1,NRXN1,NRXN2,SNAP91,PIK3R1,DLG4,SEMA6B,CACNA1A,CNTN4,TLCD3B,DPYSL3,SYT3,NTRK2,SH3GL2,L1CAM,BRSK2,SLITRK3,PIP5K1C,CIT,SHANK3,GSK3B,CYFIP2,CRMP1,RNF165,CDH22,INA,CELSR3,LINGO1,KLF7,KNDC1,PALM,MAP3K13,CTNNA2,RIMS2,TNR,ATP2B2,UNC13A,MAPK8IP2,DMTN
GO:0099504	synaptic vesicle cycle	7.769e-14	2.629e-10	SNPH,RIMS3,CPLX2,CPLX1,CHRNA4,STX1B,CHRNB2,STXBP1,NRXN1,SNAP91,BSN,CACNA1A,SYT3,SEPTIN5,SH3GL2,BRSK2,APBA1,PPFIA3,PIP5K1C,GSK3B,CADPS,RIMS4,RIMS2,UNC13A
GO:0099003	vesicle-mediated transport in synapse	8.358e-14	2.828e-10	SNPH,RIMS3,CPLX2,CPLX1,CHRNA4,STX1B,CHRNB2,STXBP1,NRXN1,SNAP91,BSN,CACNA1A,SYT3,SEPTIN5,SH3GL2,BRSK2,APBA1,PPFIA3,PIP5K1C,GSK3B,CADPS,RIMS4,NSG1,RIMS2,UNC13A
GO:0048167	regulation of synaptic plasticity	1.174e-13	3.973e-10	JPH4,MAP1A,MAP1B,MAPT,RIMS3,IQSEC2,CPLX2,MGLL,LRRTM1,PTK2B,STXBP1,DLG4,CNTN4,NTRK2,GRIK2,PPFIA3,SHANK3,GSK3B,SLC8A2,SLC8A3,RIMS4,NSG1,NEURL1,RIMS2,TNR,ATP2B2,UNC13A,JPH3
GO:0023061	signal release	1.196e-13	4.046e-10	SNPH,RIMS3,CPLX2,CPLX1,CHRNA4,STX1B,CHRNB2,STXBP1,NRXN1,NRXN2,SNAP91,PTPRN,PTPRN2,ABCC8,KCNJ11,SMPD3,CACNA1A,SYT3,SEPTIN5,PPFIA4,NTRK2,BRSK2,APBA1,CPE,SYBU,PPFIA3,PIP5K1C,GSK3B,KLF7,CADPS,RIMS4,NSG1,RAB15,RIMS2,UNC13A,HRH3
GO:0007612	learning	1.192e-12	4.033e-09	JPH4,MAP1A,PAK6,CHRNB2,NRXN1,NRXN2,ABCC8,PLCB1,DLG4,DEAF1,NTRK2,PAK5,SHANK3,SLC8A2,SLC8A3,CSMD1,ATP1A3,TNR,MAPK8IP2,HRH3,JPH3
GO:0016079	synaptic vesicle exocytosis	1.596e-12	5.4e-09	SNPH,RIMS3,CPLX2,CPLX1,CHRNA4,STX1B,CHRNB2,STXBP1,CACNA1A,SYT3,SEPTIN5,APBA1,PPFIA3,PIP5K1C,GSK3B,CADPS,RIMS4,RIMS2,UNC13A
GO:0000904	cell morphogenesis involved in differentiation	5.531e-12	1.872e-08	HECW1,MAP1A,KIF1A,MAP1B,GAP43,MAPT,SPTB,SPTBN1,MGLL,DCX,CHRNB2,STXBP1,NRXN1,NRXN2,SNAP91,PIK3R1,DLG4,SEMA6B,CACNA1A,CNTN4,TLCD3B,DPYSL3,NTRK2,L1CAM,BRSK2,SLITRK3,PIP5K1C,CIT,SHANK3,GSK3B,CYFIP2,CRMP1,RNF165,CELSR3,LINGO1,KLF7,KNDC1,MAP3K13,CTNNA2,TNR,ATP2B2,MAPK8IP2,DMTN
GO:0031344	regulation of cell projection organization	6.913e-12	2.339e-08	HECW1,KIF1A,MAP1B,GAP43,MAPT,CSMD3,DCX,STX1B,CHRNB2,PTK2B,NRXN1,SNAP91,NTM,PIK3R1,DLG4,KIF3C,CNTN1,SEMA6B,CACNA1A,DPYSL3,CARMIL2,CAMK1D,NTRK2,L1CAM,BRSK2,CIT,SHANK3,GSK3B,CRMP1,RIT2,TRIM67,LINGO1,NEURL1,KNDC1,PALM,MAP3K13,CTNNA2,TNR,DMTN
GO:0007409	axonogenesis	7.924e-12	2.681e-08	MAP1A,MAP1B,GAP43,MAPT,SPTB,SPTBN1,MGLL,DCX,CHRNB2,STXBP1,NRXN1,NRXN2,SNAP91,PIK3R1,SEMA6B,CACNA1A,CNTN4,TLCD3B,DPYSL3,NTRK2,L1CAM,BRSK2,SLITRK3,PIP5K1C,SHANK3,GSK3B,CYFIP2,CRMP1,RNF165,CELSR3,LINGO1,KLF7,MAP3K13,CTNNA2,TNR
GO:0120035	regulation of plasma membrane bounded cell projection organization	1.827e-11	6.181e-08	HECW1,KIF1A,MAP1B,GAP43,MAPT,CSMD3,DCX,STX1B,CHRNB2,PTK2B,NRXN1,SNAP91,NTM,PIK3R1,KIF3C,CNTN1,SEMA6B,CACNA1A,DPYSL3,CARMIL2,CAMK1D,NTRK2,L1CAM,BRSK2,CIT,SHANK3,GSK3B,CRMP1,RIT2,TRIM67,LINGO1,NEURL1,KNDC1,PALM,MAP3K13,CTNNA2,TNR,DMTN
GO:0007610	behavior	1.902e-11	6.438e-08	JPH4,MAP1A,MAPT,TMOD2,LRRTM1,PAK6,PITPNC1,CA10,CHRNA4,CHRNB2,NRXN1,NRXN2,KCND2,ABCC8,SCN2A,PLCB1,DLG4,FGF12,CACNA1A,DEAF1,SEPTIN5,NTRK2,PAK5,APBA1,GRIK2,SHANK3,ADAM22,SLC8A2,SLC8A3,ASTN1,LSAMP,CSMD1,ATP1A3,TNR,ATP2B2,MAPK8IP2,HRH3,SEZ6L,JPH3
GO:0061564	axon development	9.758e-11	3.302e-07	MAP1A,MAP1B,GAP43,MAPT,SPTB,SPTBN1,MGLL,DCX,CHRNB2,STXBP1,NRXN1,NRXN2,SNAP91,PIK3R1,SEMA6B,CACNA1A,CNTN4,TLCD3B,DPYSL3,NTRK2,L1CAM,BRSK2,SLITRK3,PIP5K1C,SHANK3,GSK3B,CYFIP2,CRMP1,RNF165,CELSR3,LINGO1,KLF7,MAP3K13,CTNNA2,TNR
GO:0010975	regulation of neuron projection development	1.343e-10	4.545e-07	HECW1,KIF1A,MAP1B,MAPT,CSMD3,DCX,STX1B,CHRNB2,PTK2B,SNAP91,NTM,KIF3C,CNTN1,SEMA6B,CACNA1A,DPYSL3,CAMK1D,NTRK2,L1CAM,BRSK2,CIT,SHANK3,GSK3B,CRMP1,RIT2,TRIM67,LINGO1,KNDC1,MAP3K13,CTNNA2,TNR
GO:0007611	learning or memory	1.972e-10	6.674e-07	JPH4,MAP1A,MAPT,TMOD2,PAK6,CHRNB2,NRXN1,NRXN2,ABCC8,SCN2A,PLCB1,DLG4,DEAF1,NTRK2,PAK5,SHANK3,SLC8A2,SLC8A3,CSMD1,ATP1A3,TNR,MAPK8IP2,HRH3,JPH3
GO:0050890	cognition	3.718e-10	1.258e-06	JPH4,MAP1A,MAPT,TMOD2,PAK6,CHRNA4,CHRNB2,NRXN1,NRXN2,ABCC8,SCN2A,PLCB1,DLG4,DEAF1,NTRK2,PAK5,SHANK3,SLC8A2,SLC8A3,CSMD1,ATP1A3,TNR,MAPK8IP2,HRH3,JPH3
GO:0060627	regulation of vesicle-mediated transport	3.341e-09	1.13e-05	SNPH,RIMS3,CPLX2,CPLX1,LRRTM1,BCR,DCX,CHRNA4,RAB3C,STX1B,CHRNB2,STXBP1,NRXN1,SNAP91,DLG4,CACNA1I,SMPD3,BSN,CACNA1A,CAMK1D,SYT3,SEPTIN5,SH3GL2,APBA1,PIP5K1C,GSK3B,RIT2,CADPS,RIMS4,RAB15,RIMS2
GO:0006904	vesicle docking involved in exocytosis	5.408e-09	1.83e-05	SNPH,CPLX2,RAB3C,STX1B,STXBP1,NRXN1,SEPTIN5,PPFIA3,RAB15,RIMS2,UNC13A
GO:0046928	regulation of neurotransmitter secretion	1.367e-08	4.627e-05	RIMS3,CPLX2,CPLX1,CHRNA4,STX1B,CHRNB2,STXBP1,CACNA1A,SEPTIN5,NTRK2,APBA1,GSK3B,RIMS4,RIMS2,UNC13A
GO:0098815	modulation of excitatory postsynaptic potential	1.484e-08	5.021e-05	CELF4,CHRNA4,STX1B,PTK2B,NRXN1,DLG4,SHANK3,GSK3B,SLC8A2,SLC8A3,RIMS2
GO:0017157	regulation of exocytosis	1.797e-08	6.082e-05	RIMS3,CPLX2,CPLX1,BCR,CHRNA4,RAB3C,STX1B,CHRNB2,STXBP1,CACNA1I,SMPD3,CACNA1A,SYT3,SEPTIN5,APBA1,GSK3B,CADPS,RIMS4,RAB15,RIMS2
GO:0016358	dendrite development	2.101e-08	7.111e-05	HECW1,MAP1A,KIF1A,MAP1B,CSMD3,DCX,CHRNB2,DLG4,ACTL6B,CACNA1A,CAMK1D,NTRK2,CIT,SHANK3,GSK3B,KLF7,NEURL1,KNDC1,PALM,CTNNA2,MAPK8IP2
GO:0007613	memory	2.255e-08	7.63e-05	MAP1A,MAPT,PAK6,CHRNB2,ABCC8,SCN2A,PLCB1,NTRK2,PAK5,SHANK3,SLC8A2,SLC8A3,CSMD1,ATP1A3,HRH3,JPH3
GO:0060079	excitatory postsynaptic potential	3.096e-08	0.0001048	CELF4,CHRNA4,STX1B,CHRNB2,PTK2B,NRXN1,DLG4,GRIK2,SHANK3,GSK3B,SLC8A2,SLC8A3,RIMS2,MAPK8IP2
GO:0035637	multicellular organismal signaling	3.097e-08	0.0001048	KCND1,KCND2,SCN2A,KCNJ11,KCNQ2,CACNA1I,FGF12,CACNA1A,ANK2,NTRK2,GRIK2,SLC8A2,SLC8A3,CTNNA3,ATP1A3,TNR,ATP2B2,SCN3B
GO:0048791	calcium ion-regulated exocytosis of neurotransmitter	3.389e-08	0.0001147	RIMS3,STX1B,STXBP1,CACNA1A,CADPS,RIMS4,RIMS2,UNC13A
GO:0035418	protein localization to synapse	5.855e-08	0.0001981	MAP1A,MAPT,IQSEC2,CPLX1,LRRTM1,STX1B,NRXN1,NRXN2,DLG4,BSN,ADAM22,GSK3B,NSG1
GO:0051588	regulation of neurotransmitter transport	7.47e-08	0.0002528	RIMS3,CPLX2,CPLX1,CHRNA4,STX1B,CHRNB2,STXBP1,CACNA1A,SEPTIN5,NTRK2,APBA1,GSK3B,RIMS4,RIMS2,UNC13A
GO:0099565	chemical synaptic transmission, postsynaptic	8.682e-08	0.0002938	CELF4,CHRNA4,STX1B,CHRNB2,PTK2B,NRXN1,DLG4,GRIK2,SHANK3,GSK3B,SLC8A2,SLC8A3,RIMS2,MAPK8IP2
GO:0050806	positive regulation of synaptic transmission	9.523e-08	0.0003223	RIMS3,IQSEC2,LRRTM1,STX1B,CHRNB2,PTK2B,STXBP1,NRXN1,DLG4,NTRK2,GRIK2,SHANK3,GSK3B,SLC8A2,SLC8A3,RIMS4,NSG1,RIMS2,TNR,UNC13A
GO:0007626	locomotory behavior	1.463e-07	0.000495	MAPT,LRRTM1,PAK6,CA10,CHRNA4,CHRNB2,KCND2,DLG4,FGF12,CACNA1A,PAK5,APBA1,SHANK3,ADAM22,ASTN1,LSAMP,ATP1A3,TNR,ATP2B2,SEZ6L
GO:0060078	regulation of postsynaptic membrane potential	1.752e-07	0.0005928	CELF4,CHRNA4,STX1B,CHRNB2,PTK2B,NRXN1,KCND2,DLG4,GRIK2,SHANK3,GSK3B,SLC8A2,SLC8A3,RIMS2,MAPK8IP2
GO:0048278	vesicle docking	2.161e-07	0.0007314	SNPH,CPLX2,RAB3C,STX1B,STXBP1,NRXN1,SEPTIN5,PPFIA3,RAB15,RIMS2,UNC13A
GO:0031644	regulation of nervous system process	2.232e-07	0.0007553	CELF4,MGLL,CHRNA4,STX1B,PTK2B,DLGAP3,NRXN1,DLG4,FGF12,DLGAP4,SHANK3,GSK3B,SLC8A2,SLC8A3,RIMS2,TNR
GO:0001508	action potential	3.67e-07	0.001242	HCN2,CHRNA4,CHRNB2,KCND2,SCN2A,KCNQ2,CACNA1I,FGF12,CACNA1A,ANK2,NTRK2,GRIK2,SLC8A2,CTNNA3,TNR,SCN3B
GO:0050905	neuromuscular process	3.823e-07	0.001294	JPH4,BCR,NRXN1,DLG4,FGF12,CACNA1A,SHANK3,CYFIP2,RBFOX1,CTNNA2,CSMD1,TNR,ATP2B2,JPH3
GO:1903530	regulation of secretion by cell	1.186e-06	0.004014	RIMS3,CPLX2,CPLX1,BCR,CHRNA4,RAB3C,STX1B,CHRNB2,STXBP1,NRXN1,ABCC8,KCNJ11,CACNA1I,SMPD3,CACNA1A,SYT3,SEPTIN5,NTRK2,BRSK2,APBA1,SYBU,GSK3B,KLF7,CADPS,RIMS4,RAB15,RIMS2,UNC13A,HRH3
GO:0140352	export from cell	1.216e-06	0.004114	SNPH,RIMS3,CPLX2,CPLX1,BCR,CHRNA4,RAB3C,STX1B,CHRNB2,STXBP1,NRXN1,NRXN2,SNAP91,PTPRN,PTPRN2,ABCC8,KCNJ11,CACNA1I,SMPD3,CACNA1A,SYT3,SEPTIN5,PPFIA4,NTRK2,BRSK2,APBA1,CPE,SYBU,PPFIA3,PIP5K1C,GSK3B,SLC8A2,SLC8A3,KLF7,CADPS,SCG3,RIMS4,NSG1,RAB15,ATP1A3,RIMS2,UNC13A,DMTN,HRH3
GO:0007416	synapse assembly	1.763e-06	0.005964	MAP1B,GAP43,MAPT,DNER,LRRTM1,CHRNB2,ADD2,NRXN1,NRXN2,PIK3R1,BSN,CACNA1A,NTRK2,SLITRK3,SHANK3,GSK3B
GO:1902414	protein localization to cell junction	2.122e-06	0.00718	MAP1A,MAPT,IQSEC2,CPLX1,LRRTM1,STX1B,NRXN1,NRXN2,DLG4,BSN,ADAM22,GSK3B,NSG1
GO:0007417	central nervous system development	2.19e-06	0.00741	SNPH,KIF1A,MAPT,ADAM23,SLC6A17,DNER,HCN2,BCR,CA10,DCX,CADM2,CHRNB2,CKMT1B,NRXN1,NTM,PLCB1,KCNQ3,ACTL6B,CNTN1,CACNA1A,CNTN4,TLCD3B,NTRK2,SH3GL2,SHANK3,ADAM22,GSK3B,PITPNM1,SLC8A2,SLC8A3,CDH22,INA,LINGO1,RBFOX1,NEURL1,KNDC1,MAST1,CTNNA2,ATP1A3,TNR,FAIM2,ATP2B2,HRH3,SEZ6L
GO:0050885	neuromuscular process controlling balance	2.545e-06	0.008612	JPH4,BCR,NRXN1,DLG4,CACNA1A,SHANK3,RBFOX1,TNR,ATP2B2,JPH3
GO:0007420	brain development	3.907e-06	0.01322	SNPH,KIF1A,MAPT,SLC6A17,HCN2,BCR,CA10,DCX,CADM2,CHRNB2,CKMT1B,NRXN1,NTM,PLCB1,CNTN1,CACNA1A,CNTN4,TLCD3B,NTRK2,SHANK3,GSK3B,PITPNM1,SLC8A2,SLC8A3,CDH22,INA,RBFOX1,NEURL1,KNDC1,MAST1,CTNNA2,ATP1A3,TNR,FAIM2,ATP2B2,HRH3,SEZ6L
GO:0050877	nervous system process	3.949e-06	0.01336	CELF4,JPH4,MAP1A,MAPT,TMOD2,MGLL,PAK6,BCR,CHRNA4,STX1B,CHRNB2,PTK2B,DLGAP3,NRXN1,NRXN2,KCND2,ABCC8,SCN2A,KCNJ11,PLCB1,KCNQ2,DLG4,CACNA1I,FGF12,CACNA1A,DEAF1,NTRK2,DLGAP4,PAK5,GRIK2,SHANK3,GSK3B,CYFIP2,SLC8A2,SLC8A3,RBFOX1,CTNNA2,CSMD1,ATP1A3,RIMS2,TNR,ATP2B2,MAPK8IP2,HRH3,SCN3B,JPH3
GO:0034765	regulation of ion transmembrane transport	4.604e-06	0.01558	JPH4,HECW1,HCN2,RTN2,CHRNA4,PTK2B,NRXN1,KCND1,KCND2,PIK3R1,ABCC8,SCN2A,KCNJ11,PLCB1,KCNQ2,KCNQ3,DLG4,CACNA1I,FGF12,CACNA1A,ANK2,KCNK12,SHANK3,MAPK8IP2,SCN3B,JPH3
GO:0034762	regulation of transmembrane transport	5.189e-06	0.01756	JPH4,HECW1,HCN2,RTN2,CHRNA4,PTK2B,NRXN1,KCND1,KCND2,PIK3R1,ABCC8,SCN2A,KCNJ11,PLCB1,KCNQ2,KCNQ3,DLG4,CACNA1I,FGF12,CACNA1A,ANK2,KCNK12,SHANK3,MAPK8IP2,SCN3B,JPH3
GO:0017156	calcium-ion regulated exocytosis	6.352e-06	0.0215	RIMS3,STX1B,STXBP1,CACNA1I,CACNA1A,SYT3,CADPS,RIMS4,RIMS2,UNC13A
GO:0051046	regulation of secretion	7.556e-06	0.02557	RIMS3,CPLX2,CPLX1,BCR,CHRNA4,RAB3C,STX1B,CHRNB2,STXBP1,NRXN1,ABCC8,KCNJ11,CACNA1I,SMPD3,CACNA1A,SYT3,SEPTIN5,NTRK2,BRSK2,APBA1,SYBU,GSK3B,KLF7,CADPS,RIMS4,RAB15,RIMS2,UNC13A,HRH3
GO:1903305	regulation of regulated secretory pathway	7.7e-06	0.02606	RIMS3,BCR,CHRNA4,CHRNB2,STXBP1,CACNA1I,CACNA1A,SYT3,SEPTIN5,APBA1,GSK3B,CADPS,RIMS4,RAB15,RIMS2
GO:0034329	cell junction assembly	9.68e-06	0.03276	MAP1B,GAP43,MAPT,DNER,LRRTM1,BCR,CHRNB2,ADD2,PTK2B,NRXN1,NRXN2,PIK3R1,BSN,CACNA1A,NTRK2,CAMSAP3,SLITRK3,PIP5K1C,SHANK3,GSK3B,CDH22,DMTN
GO:0051966	regulation of synaptic transmission, glutamatergic	1.157e-05	0.03914	IQSEC2,PTK2B,STXBP1,NRXN1,NTRK2,GRIK2,SHANK3,TNR,UNC13A,MAPK8IP2
GO:0032535	regulation of cellular component size	1.427e-05	0.04829	MAP1B,MAPT,SPTB,SPTBN1,TMOD2,MGLL,DCX,ADD2,PTK2B,SEMA6B,CARMIL2,L1CAM,CIT,SHANK3,GSK3B,CYFIP2,MAP3K13,CTNNA2,TNR,ATP2B2,DMTN
GO:0032940	secretion by cell	1.453e-05	0.04916	SNPH,RIMS3,CPLX2,CPLX1,BCR,CHRNA4,RAB3C,STX1B,CHRNB2,STXBP1,NRXN1,NRXN2,SNAP91,PTPRN,PTPRN2,ABCC8,KCNJ11,CACNA1I,SMPD3,CACNA1A,SYT3,SEPTIN5,PPFIA4,NTRK2,BRSK2,APBA1,CPE,SYBU,PPFIA3,PIP5K1C,GSK3B,KLF7,CADPS,SCG3,RIMS4,NSG1,RAB15,RIMS2,UNC13A,DMTN,HRH3
GO:0060322	head development	1.585e-05	0.05363	SNPH,KIF1A,MAPT,SLC6A17,HCN2,BCR,CA10,DCX,CADM2,CHRNB2,CKMT1B,NRXN1,NTM,PLCB1,CNTN1,CACNA1A,CNTN4,TLCD3B,NTRK2,SHANK3,GSK3B,PITPNM1,SLC8A2,SLC8A3,CDH22,INA,RBFOX1,NEURL1,KNDC1,MAST1,CTNNA2,ATP1A3,TNR,FAIM2,ATP2B2,HRH3,SEZ6L
GO:0016081	synaptic vesicle docking	2.094e-05	0.07085	SNPH,STX1B,SEPTIN5,PPFIA3,RIMS2,UNC13A
GO:1901880	negative regulation of protein depolymerization	2.257e-05	0.07637	MAP1A,MAP1B,SPTB,SPTBN1,APC2,TMOD2,ADD2,CARMIL2,CAMSAP3,DMTN
GO:0035249	synaptic transmission, glutamatergic	2.303e-05	0.07792	IQSEC2,PTK2B,STXBP1,NRXN1,CACNA1A,NTRK2,GRIK2,SHANK3,TNR,UNC13A,MAPK8IP2
GO:0051129	negative regulation of cellular component organization	3.009e-05	0.1018	SNPH,MAP1A,MAP1B,MAPT,SPTB,SPTBN1,APC2,TMOD2,LRRTM1,STX1B,ADD2,STXBP1,NRXN1,NTM,PIK3R1,DLG4,SEMA6B,DPYSL3,CARMIL2,CAMSAP3,CIT,SHANK3,GSK3B,CRMP1,RIT2,LINGO1,CTNNA2,TNR,DMTN
GO:0046903	secretion	3.289e-05	0.1113	SNPH,RIMS3,CPLX2,CPLX1,BCR,CHRNA4,RAB3C,STX1B,CHRNB2,STXBP1,NRXN1,NRXN2,SNAP91,PTPRN,PTPRN2,ABCC8,KCNJ11,CACNA1I,SMPD3,CACNA1A,SYT3,SEPTIN5,PPFIA4,NTRK2,BRSK2,APBA1,CPE,SYBU,PPFIA3,PIP5K1C,GSK3B,KLF7,CADPS,SCG3,RIMS4,NSG1,NEURL1,RAB15,RIMS2,ATP2B2,UNC13A,DMTN,HRH3
GO:1990138	neuron projection extension	4.08e-05	0.1381	MAP1B,MAPT,MGLL,PAK6,DCX,SEMA6B,SYT3,SH3GL2,L1CAM,GSK3B,CYFIP2,MAP3K13,RIMS2,TNR,UNC13A
GO:0050803	regulation of synapse structure or activity	4.385e-05	0.1484	KIF1A,RIMS3,LRRTM1,STX1B,CHRNB2,NRXN1,SNAP91,PIK3R1,NTRK2,SLITRK3,SYBU,SHANK3,GSK3B,RIMS4,NEURL1,CTNNA2
GO:0051494	negative regulation of cytoskeleton organization	6.254e-05	0.2116	MAP1A,MAP1B,SPTB,SPTBN1,APC2,TMOD2,ADD2,PIK3R1,CARMIL2,CAMSAP3,SHANK3,CTNNA2,DMTN
GO:0035640	exploration behavior	6.593e-05	0.2231	LRRTM1,CHRNA4,DLG4,SHANK3,LSAMP,TNR,JPH3
GO:1902904	negative regulation of supramolecular fiber organization	6.648e-05	0.225	MAP1A,MAP1B,SPTB,SPTBN1,APC2,TMOD2,ADD2,PIK3R1,CARMIL2,CAMSAP3,SHANK3,CTNNA2,DMTN
GO:0043242	negative regulation of protein-containing complex disassembly	7.476e-05	0.253	MAP1A,MAP1B,SPTB,SPTBN1,APC2,TMOD2,ADD2,CARMIL2,CAMSAP3,DMTN
GO:0051968	positive regulation of synaptic transmission, glutamatergic	8.014e-05	0.2712	IQSEC2,PTK2B,STXBP1,NRXN1,NTRK2,SHANK3,TNR
GO:0051899	membrane depolarization	8.201e-05	0.2775	HCN2,CHRNA4,CHRNB2,SNAP91,SCN2A,CACNA1I,FGF12,CACNA1A,ANK2,SCN3B
GO:0048813	dendrite morphogenesis	9.52e-05	0.3221	HECW1,KIF1A,DCX,CHRNB2,DLG4,CACNA1A,CIT,SHANK3,GSK3B,KLF7,KNDC1,CTNNA2,MAPK8IP2
GO:0031346	positive regulation of cell projection organization	0.000103	0.3484	MAP1B,MAPT,DCX,PTK2B,SNAP91,PIK3R1,DLG4,KIF3C,CNTN1,DPYSL3,CARMIL2,CAMK1D,NTRK2,L1CAM,GSK3B,RIT2,TRIM67,NEURL1,PALM,MAP3K13
GO:0032412	regulation of ion transmembrane transporter activity	0.0001033	0.3495	JPH4,HECW1,CHRNA4,PTK2B,NRXN1,ABCC8,KCNJ11,PLCB1,DLG4,FGF12,CACNA1A,ANK2,SHANK3,MAPK8IP2,SCN3B,JPH3
GO:1901879	regulation of protein depolymerization	0.0001076	0.3642	MAP1A,MAP1B,SPTB,SPTBN1,APC2,TMOD2,ADD2,CARMIL2,CAMSAP3,DMTN
GO:2000463	positive regulation of excitatory postsynaptic potential	0.0001164	0.394	STX1B,PTK2B,NRXN1,DLG4,SHANK3,GSK3B,RIMS2
GO:0044057	regulation of system process	0.0001256	0.425	CELF4,MGLL,CHRNA4,STX1B,PTK2B,DLGAP3,NRXN1,KCND1,KCND2,PIK3R1,ABCC8,KCNJ11,DLG4,FGF12,ANK2,DLGAP4,SHANK3,GSK3B,SLC8A2,SLC8A3,CTNNA3,ATP1A3,RIMS2,TNR,ATP2B2,SCN3B
GO:0048168	regulation of neuronal synaptic plasticity	0.0001303	0.4409	DLG4,GRIK2,PPFIA3,SHANK3,GSK3B,SLC8A2,NEURL1,UNC13A,JPH3
GO:0098655	cation transmembrane transport	0.0001514	0.5122	JPH4,HECW1,SLC6A17,HCN2,CHRNA4,PTK2B,NRXN1,KCND1,KCND2,ABCC8,SCN2A,KCNJ11,PLCB1,KCNQ2,KCNQ3,DLG4,CACNA1I,FGF12,KCNT1,CACNA1A,ANK2,TMEM63C,KCNK12,SHANK3,SLC8A2,SLC8A3,ATP1A3,ATP2B2,MAPK8IP2,SCN3B,JPH3
GO:0051261	protein depolymerization	0.0001588	0.5375	MAP1A,MAP1B,SPTB,SPTBN1,APC2,TMOD2,ADD2,CARMIL2,SH3GL2,CAMSAP3,DMTN
GO:0022898	regulation of transmembrane transporter activity	0.0001718	0.5815	JPH4,HECW1,CHRNA4,PTK2B,NRXN1,ABCC8,KCNJ11,PLCB1,DLG4,FGF12,CACNA1A,ANK2,SHANK3,MAPK8IP2,SCN3B,JPH3
GO:0006887	exocytosis	0.0002596	0.8784	SNPH,RIMS3,CPLX2,CPLX1,BCR,CHRNA4,RAB3C,STX1B,CHRNB2,STXBP1,NRXN1,PTPRN2,CACNA1I,SMPD3,CACNA1A,SYT3,SEPTIN5,BRSK2,APBA1,PPFIA3,PIP5K1C,GSK3B,CADPS,SCG3,RIMS4,RAB15,RIMS2,UNC13A,DMTN
GO:0140029	exocytic process	0.0002596	0.8784	SNPH,RIMS3,CPLX2,CPLX1,BCR,CHRNA4,RAB3C,STX1B,CHRNB2,STXBP1,NRXN1,PTPRN2,CACNA1I,SMPD3,CACNA1A,SYT3,SEPTIN5,BRSK2,APBA1,PPFIA3,PIP5K1C,GSK3B,CADPS,SCG3,RIMS4,RAB15,RIMS2,UNC13A,DMTN
GO:0099500	vesicle fusion to plasma membrane	0.0002596	0.8784	SNPH,RIMS3,CPLX2,CPLX1,BCR,CHRNA4,RAB3C,STX1B,CHRNB2,STXBP1,NRXN1,PTPRN2,CACNA1I,SMPD3,CACNA1A,SYT3,SEPTIN5,BRSK2,APBA1,PPFIA3,PIP5K1C,GSK3B,CADPS,SCG3,RIMS4,RAB15,RIMS2,UNC13A,DMTN
GO:2001257	regulation of cation channel activity	0.0002741	0.9274	JPH4,CHRNA4,PTK2B,NRXN1,ABCC8,KCNJ11,DLG4,FGF12,CACNA1A,ANK2,SHANK3,MAPK8IP2,JPH3
GO:0006812	cation transport	0.0002895	0.9797	JPH4,HECW1,SLC6A17,HCN2,CHRNA4,CHRNB2,PTK2B,NRXN1,KCND1,KCND2,ABCC8,SCN2A,KCNJ11,PLCB1,KCNQ2,KCNQ3,DLG4,CACNA1I,FGF12,SMPD3,KCNT1,CNTN1,CACNA1A,ANK2,SYT3,TMEM63C,KCNK12,SHANK3,SLC8A2,SLC8A3,ATP1A3,ATP2B2,MAPK8IP2,HRH3,SCN3B,JPH3
GO:0032409	regulation of transporter activity	0.0003272	1.107	JPH4,HECW1,CHRNA4,PTK2B,NRXN1,ABCC8,KCNJ11,PLCB1,DLG4,FGF12,CACNA1A,ANK2,SHANK3,MAPK8IP2,SCN3B,JPH3
GO:0043269	regulation of ion transport	0.0003289	1.113	JPH4,HECW1,HCN2,RTN2,CHRNA4,CHRNB2,PTK2B,STXBP1,NRXN1,SNAP91,KCND1,KCND2,PIK3R1,ABCC8,SCN2A,KCNJ11,PLCB1,KCNQ2,KCNQ3,DLG4,CACNA1I,FGF12,CNTN1,CACNA1A,ANK2,SYT3,BRSK2,KCNK12,SYBU,PIP5K1C,SHANK3,GSK3B,KLF7,ATP2B2,MAPK8IP2,DMTN,HRH3,SCN3B,JPH3
GO:0050770	regulation of axonogenesis	0.0003376	1.143	MAP1B,MAPT,DCX,SNAP91,SEMA6B,CACNA1A,NTRK2,L1CAM,BRSK2,GSK3B,LINGO1,MAP3K13,TNR
GO:1990778	protein localization to cell periphery	0.0004458	1.508	SPTBN1,IQSEC2,CPLX1,RAB3C,STX1B,STXBP1,NRXN1,PIK3R1,KCNJ11,DLG4,ANK2,ADAM22,GSK3B,NSG1,PALM,RAB15,SCN3B
GO:0050805	negative regulation of synaptic transmission	0.0004602	1.557	CELF4,MAPT,IQSEC2,MGLL,PTK2B,STXBP1,GRIK2,SHANK3,TNR
GO:0099072	regulation of postsynaptic membrane neurotransmitter receptor levels	0.0005491	1.858	IQSEC2,CPLX1,STX1B,FRRS1L,DLG4,PIP5K1C,ADAM22,GSK3B,NSG1
GO:0090066	regulation of anatomical structure size	0.0006243	2.113	MAP1B,MAPT,SPTB,SPTBN1,TMOD2,MGLL,DCX,ADD2,PTK2B,SMPD3,SEMA6B,CARMIL2,L1CAM,CIT,SHANK3,GSK3B,CYFIP2,MAP3K13,CTNNA2,TNR,ATP2B2,DMTN
GO:0060074	synapse maturation	0.0006284	2.126	NRXN1,SYBU,NEURL1,PALM,IGSF21,SEZ6L
GO:0019226	transmission of nerve impulse	0.0006526	2.208	KCND2,SCN2A,KCNQ2,CACNA1I,FGF12,CACNA1A,NTRK2,GRIK2,TNR
GO:0030534	adult behavior	0.0006707	2.27	MAPT,CHRNA4,CHRNB2,NRXN1,NRXN2,FGF12,CACNA1A,SEPTIN5,SHANK3,ADAM22,ATP1A3,SEZ6L
GO:0097120	receptor localization to synapse	0.0006771	2.291	IQSEC2,CPLX1,STX1B,NRXN1,DLG4,ADAM22,GSK3B,NSG1
GO:0007158	neuron cell-cell adhesion	0.0006883	2.329	NRXN1,NRXN2,CNTN4,ASTN1,TNR
GO:0021700	developmental maturation	0.0007075	2.394	MAP1B,PTK2B,STXBP1,NRXN1,PTPRN,PLCB1,DLG4,ACTL6B,CACNA1A,KLF6,SYBU,GSK3B,NEURL1,PALM,MAP3K13,IGSF21,UNC13A,SEZ6L
GO:0006906	vesicle fusion	0.0007958	2.693	SNPH,RIMS3,CPLX2,CPLX1,BCR,CHRNA4,RAB3C,STX1B,CHRNB2,STXBP1,NRXN1,PTPRN2,CACNA1I,SMPD3,CACNA1A,SYT3,SEPTIN5,BRSK2,APBA1,PPFIA3,PIP5K1C,GSK3B,CADPS,SCG3,RIMS4,RAB15,RIMS2,UNC13A,DMTN
GO:0050807	regulation of synapse organization	0.0008365	2.831	KIF1A,RIMS3,LRRTM1,CHRNB2,NRXN1,SNAP91,PIK3R1,NTRK2,SLITRK3,SHANK3,GSK3B,RIMS4,NEURL1,CTNNA2
GO:0090174	organelle membrane fusion	0.0008909	3.015	SNPH,RIMS3,CPLX2,CPLX1,BCR,CHRNA4,RAB3C,STX1B,CHRNB2,STXBP1,NRXN1,PTPRN2,CACNA1I,SMPD3,CACNA1A,SYT3,SEPTIN5,BRSK2,APBA1,PPFIA3,PIP5K1C,GSK3B,CADPS,SCG3,RIMS4,RAB15,RIMS2,UNC13A,DMTN
GO:0051960	regulation of nervous system development	0.001109	3.753	MAP1B,MAPT,DNER,LRRTM1,DCX,NRXN1,SNAP91,PIK3R1,ABCC8,SEMA6B,NTRK2,L1CAM,SLITRK3,CIT,SHANK3,GSK3B,LINGO1,NEURL1,ELAVL3,MAP3K13,TNR
GO:0007411	axon guidance	0.00126	4.265	GAP43,SPTB,SPTBN1,NRXN1,NRXN2,PIK3R1,SEMA6B,CNTN4,DPYSL3,L1CAM,SHANK3,CYFIP2,CRMP1,RNF165,CELSR3,KLF7,TNR
GO:0097485	neuron projection guidance	0.001301	4.403	GAP43,SPTB,SPTBN1,NRXN1,NRXN2,PIK3R1,SEMA6B,CNTN4,DPYSL3,L1CAM,SHANK3,CYFIP2,CRMP1,RNF165,CELSR3,KLF7,TNR
GO:1902903	regulation of supramolecular fiber organization	0.001431	4.842	MAP1A,MAP1B,MAPT,SPTB,SPTBN1,APC2,TMOD2,ADD2,PTK2B,PIK3R1,CARMIL2,CAMSAP3,CIT,SHANK3,CYFIP2,CTNNA2,DMTN
GO:0014047	glutamate secretion	0.001616	5.468	CPLX1,STXBP1,PPFIA4,NTRK2,APBA1,PPFIA3,HRH3
GO:0051489	regulation of filopodium assembly	0.001616	5.468	GAP43,NRXN1,PIK3R1,DPYSL3,NEURL1,PALM,DMTN
GO:0048284	organelle fusion	0.001689	5.717	SNPH,RIMS3,CPLX2,CPLX1,BCR,CHRNA4,RAB3C,STX1B,CHRNB2,STXBP1,NRXN1,PTPRN2,CACNA1I,SMPD3,CACNA1A,SYT3,SEPTIN5,BRSK2,APBA1,PPFIA3,PIP5K1C,GSK3B,CADPS,SCG3,RIMS4,RAB15,RIMS2,UNC13A,DMTN
GO:1903539	protein localization to postsynaptic membrane	0.001818	6.153	IQSEC2,CPLX1,STX1B,DLG4,ADAM22,GSK3B,NSG1
GO:0043244	regulation of protein-containing complex disassembly	0.001825	6.176	MAP1A,MAP1B,SPTB,SPTBN1,APC2,TMOD2,ADD2,CARMIL2,CAMSAP3,DMTN
GO:0034220	ion transmembrane transport	0.001865	6.31	JPH4,PSD,HECW1,SLC6A17,HCN2,BCR,RTN2,CHRNA4,CHRNB2,PTK2B,NRXN1,KCND1,KCND2,PIK3R1,ABCC8,SCN2A,KCNJ11,PLCB1,KCNQ2,KCNQ3,DLG4,CACNA1I,FGF12,KCNT1,CACNA1A,ANK2,TMEM63C,GRIK2,KCNK12,SHANK3,SLC8A2,SLC8A3,ATP1A3,ATP2B2,MAPK8IP2,SCN3B,JPH3
GO:0045055	regulated exocytosis	0.002128	7.2	SNPH,RIMS3,CPLX2,CPLX1,BCR,CHRNA4,STX1B,CHRNB2,STXBP1,PTPRN2,CACNA1I,CACNA1A,SYT3,SEPTIN5,APBA1,PPFIA3,PIP5K1C,GSK3B,CADPS,SCG3,RIMS4,RAB15,RIMS2,UNC13A,DMTN
GO:0035725	sodium ion transmembrane transport	0.002142	7.248	HECW1,SLC6A17,HCN2,SCN2A,PLCB1,CACNA1I,FGF12,SLC8A2,SLC8A3,ATP1A3,SCN3B
GO:0048588	developmental cell growth	0.002214	7.493	MAP1B,MAPT,MGLL,PAK6,DCX,SEMA6B,SYT3,SH3GL2,L1CAM,GSK3B,CYFIP2,MAP3K13,RIMS2,TNR,UNC13A
GO:0140056	organelle localization by membrane tethering	0.002259	7.643	SNPH,CPLX2,RAB3C,STX1B,STXBP1,NRXN1,SEPTIN5,PPFIA3,RAB15,RIMS2,UNC13A
GO:0007010	cytoskeleton organization	0.002514	8.507	MAP1A,MAP1B,MAPT,SPTB,SPTBN1,IQSEC2,APC2,TMOD2,PAK6,BCR,DCX,ADD2,PTK2B,PIK3R1,JAZF1,ACTL6B,KIF3C,BSN,AGAP2,IQSEC3,DPYSL3,CARMIL2,PAK5,CAMSAP3,BRSK2,PIP5K1C,CIT,SHANK3,GSK3B,CYFIP2,CRMP1,INA,CELSR3,PHACTR3,NEURL1,CTNNA3,MAST1,PALM,FHDC1,CTNNA2,DMTN
GO:0007215	glutamate receptor signaling pathway	0.002556	8.651	PTK2B,FRRS1L,PLCB1,GRIK2,SHANK3,ATP1A3,UNC13A
GO:0055085	transmembrane transport	0.002842	9.616	JPH4,PSD,HECW1,SLC6A17,HCN2,BCR,RTN2,CHRNA4,CHRNB2,ADD2,PTK2B,NRXN1,KCND1,KCND2,PIK3R1,ABCC8,SCN2A,KCNJ11,PLCB1,KCNQ2,KCNQ3,DLG4,CACNA1I,FGF12,SVOP,KCNT1,CACNA1A,ANK2,TMEM63C,GRIK2,KCNK12,SHANK3,SLC8A2,SLC8A3,ATP1A3,ATP2B2,MAPK8IP2,DMTN,SCN3B,JPH3
GO:0044087	regulation of cellular component biogenesis	0.003272	11.07	MAP1B,GAP43,MAPT,SPTB,SPTBN1,TMOD2,LRRTM1,STX1B,CHRNB2,ADD2,PTK2B,STXBP1,NRXN1,SNAP91,PIK3R1,SMPD3,DPYSL3,CARMIL2,NTRK2,CAMSAP3,SLITRK3,SHANK3,GSK3B,CYFIP2,NEURL1,PALM,CTNNA2,UNC13A,DMTN
GO:0030029	actin filament-based process	0.00331	11.2	SPTB,SPTBN1,IQSEC2,TMOD2,BCR,ADD2,PTK2B,PIK3R1,FGF12,AGAP2,IQSEC3,DPYSL3,CARMIL2,ANK2,BRSK2,PIP5K1C,CIT,SHANK3,CYFIP2,INA,PHACTR3,CTNNA3,FHDC1,CTNNA2,DMTN,SCN3B
GO:0061337	cardiac conduction	0.003334	11.28	KCND1,KCND2,KCNJ11,ANK2,SLC8A2,SLC8A3,CTNNA3,ATP1A3,ATP2B2,SCN3B
GO:0060292	long-term synaptic depression	0.003351	11.34	MAPT,IQSEC2,MGLL,PTK2B,STXBP1,SHANK3
GO:0072657	protein localization to membrane	0.003384	11.45	SPTBN1,IQSEC2,CPLX1,RAB3C,STX1B,STXBP1,NRXN1,NRXN2,PIK3R1,KCNJ11,DLG4,CACNA1A,ANK2,GRIK2,CPE,SHANK3,ADAM22,GSK3B,NSG1,PALM,RAB15,DMTN,SCN3B
GO:0062237	protein localization to postsynapse	0.003529	11.94	IQSEC2,CPLX1,STX1B,DLG4,ADAM22,GSK3B,NSG1
GO:0099601	regulation of neurotransmitter receptor activity	0.003594	12.16	CHRNA4,PTK2B,DLGAP3,NRXN1,DLG4,DLGAP4,SHANK3,MAPK8IP2
GO:0022406	membrane docking	0.003771	12.76	SNPH,CPLX2,RAB3C,STX1B,STXBP1,NRXN1,SEPTIN5,PPFIA3,RAB15,RIMS2,UNC13A
GO:0035176	social behavior	0.003915	13.25	CHRNB2,NRXN1,NRXN2,DLG4,SEPTIN5,SHANK3,MAPK8IP2
GO:0016050	vesicle organization	0.004563	15.44	SNPH,RIMS3,CPLX2,CPLX1,DNER,LRRTM1,BCR,DCX,CHRNA4,RAB3C,STX1B,CHRNB2,STXBP1,NRXN1,SNAP91,PTPRN,PTPRN2,ABCC8,DLG4,CACNA1I,SMPD3,CACNA1A,ANK2,SYT3,SEPTIN5,SH3GL2,BRSK2,APBA1,PPFIA3,PIP5K1C,GSK3B,RIT2,CADPS,SCG3,RIMS4,NSG1,RAB15,RIMS2,UNC13A,DMTN
GO:0051703	biological process involved in intraspecies interaction between organisms	0.004793	16.22	CHRNB2,NRXN1,NRXN2,DLG4,SEPTIN5,SHANK3,MAPK8IP2
GO:0016082	synaptic vesicle priming	0.004955	16.77	STX1B,STXBP1,CADPS,RIMS2,UNC13A
GO:2000300	regulation of synaptic vesicle exocytosis	0.00535	18.1	RIMS3,CHRNA4,CHRNB2,SEPTIN5,APBA1,GSK3B,RIMS4,RIMS2
GO:1904062	regulation of cation transmembrane transport	0.005827	19.72	JPH4,HECW1,CHRNA4,PTK2B,NRXN1,ABCC8,KCNJ11,PLCB1,DLG4,FGF12,CACNA1A,ANK2,SHANK3,MAPK8IP2,SCN3B,JPH3
GO:0061025	membrane fusion	0.007086	23.98	SNPH,RIMS3,CPLX2,CPLX1,BCR,CHRNA4,RAB3C,STX1B,CHRNB2,STXBP1,NRXN1,PTPRN2,CACNA1I,SMPD3,CACNA1A,SYT3,SEPTIN5,BRSK2,APBA1,PPFIA3,PIP5K1C,GSK3B,CADPS,SCG3,RIMS4,RAB15,RIMS2,UNC13A,DMTN
GO:0051693	actin filament capping	0.008433	28.54	SPTB,SPTBN1,TMOD2,ADD2,CARMIL2,DMTN
GO:0060560	developmental growth involved in morphogenesis	0.008457	28.62	MAP1B,MAPT,MGLL,PAK6,DCX,SEMA6B,SYT3,SH3GL2,L1CAM,GSK3B,CYFIP2,MAP3K13,RIMS2,TNR,UNC13A
GO:0098698	postsynaptic specialization assembly	0.008733	29.55	GAP43,LRRTM1,NRXN1,NRXN2,SHANK3
GO:0032271	regulation of protein polymerization	0.0104	35.19	MAP1B,MAPT,SPTB,SPTBN1,TMOD2,ADD2,PTK2B,CARMIL2,CAMSAP3,CYFIP2,CTNNA2,DMTN
GO:0099084	postsynaptic specialization organization	0.01068	36.16	GAP43,LRRTM1,NRXN1,NRXN2,DLG4,SHANK3
GO:0006814	sodium ion transport	0.0136	46.01	HECW1,SLC6A17,HCN2,SCN2A,PLCB1,CACNA1I,FGF12,CNTN1,SLC8A2,SLC8A3,ATP1A3,SCN3B
GO:0043254	regulation of protein-containing complex assembly	0.01363	46.13	MAP1B,MAPT,SPTB,SPTBN1,TMOD2,STX1B,ADD2,PTK2B,STXBP1,SNAP91,CARMIL2,CAMSAP3,GSK3B,CYFIP2,CTNNA2,UNC13A,DMTN
GO:0030036	actin cytoskeleton organization	0.01404	47.53	SPTB,SPTBN1,IQSEC2,TMOD2,BCR,ADD2,PTK2B,PIK3R1,AGAP2,IQSEC3,DPYSL3,CARMIL2,BRSK2,PIP5K1C,CIT,SHANK3,CYFIP2,INA,PHACTR3,CTNNA3,FHDC1,CTNNA2,DMTN
GO:0006813	potassium ion transport	0.01412	47.78	HCN2,PTK2B,KCND1,KCND2,ABCC8,KCNJ11,KCNQ2,KCNQ3,KCNT1,ANK2,KCNK12,ATP1A3
GO:0098662	inorganic cation transmembrane transport	0.01469	49.71	JPH4,HECW1,SLC6A17,HCN2,PTK2B,KCND1,KCND2,ABCC8,SCN2A,KCNJ11,PLCB1,KCNQ2,KCNQ3,CACNA1I,FGF12,KCNT1,CACNA1A,ANK2,KCNK12,SLC8A2,SLC8A3,ATP1A3,ATP2B2,SCN3B,JPH3
GO:0022603	regulation of anatomical structure morphogenesis	0.01506	50.97	HECW1,KIF1A,MAP1B,MAPT,BCR,DCX,CHRNB2,PTK2B,SNAP91,ABCC8,DLG4,SEMA6B,CACNA1A,SYT3,NTRK2,L1CAM,BRSK2,CPE,CIT,SHANK3,GSK3B,CELSR3,LINGO1,KNDC1,PALM,MAP3K13,RIMS2,TNR,UNC13A,DMTN
GO:0051130	positive regulation of cellular component organization	0.01595	53.99	MAP1B,MAPT,LRRTM1,DCX,PTK2B,NRXN1,SNAP91,PIK3R1,ABCC8,PLCB1,DLG4,KIF3C,SMPD3,CNTN1,DPYSL3,CARMIL2,CAMK1D,SYT3,NTRK2,SH3GL2,L1CAM,SLITRK3,SHANK3,GSK3B,RIT2,CAMKK2,TRIM67,NEURL1,PALM,MAP3K13,CTNNA2
GO:0010639	negative regulation of organelle organization	0.01614	54.6	MAP1A,MAP1B,MAPT,SPTB,SPTBN1,APC2,TMOD2,ADD2,STXBP1,PIK3R1,CARMIL2,CAMSAP3,SHANK3,CTNNA2,DMTN
GO:0050767	regulation of neurogenesis	0.01623	54.93	MAP1B,MAPT,DNER,DCX,SNAP91,ABCC8,SEMA6B,NTRK2,L1CAM,CIT,SHANK3,GSK3B,LINGO1,NEURL1,ELAVL3,MAP3K13,TNR
GO:0046847	filopodium assembly	0.01673	56.62	GAP43,NRXN1,PIK3R1,DPYSL3,NEURL1,PALM,DMTN
GO:0030835	negative regulation of actin filament depolymerization	0.01849	62.57	SPTB,SPTBN1,TMOD2,ADD2,CARMIL2,DMTN
GO:2000821	regulation of grooming behavior	0.01854	62.73	NRXN1,DLG4,SHANK3
GO:0071805	potassium ion transmembrane transport	0.01887	63.85	HCN2,KCND1,KCND2,ABCC8,KCNJ11,KCNQ2,KCNQ3,KCNT1,ANK2,KCNK12,ATP1A3
GO:0007155	cell adhesion	0.02075	70.23	CADM3,ADAM23,BCR,CADM2,ADD2,PTK2B,CNTNAP5,STXBP1,NRXN1,NRXN2,NTM,PIK3R1,PLCB1,DLG4,CNTN1,CNTN4,CARMIL2,L1CAM,CAMSAP3,APBA1,SLITRK3,PIP5K1C,ADAM22,GSK3B,CYFIP2,ARHGDIG,CDH22,CELSR3,CTNNA3,ASTN1,LSAMP,CTNNA2,IGSF21,TNR,DMTN
GO:1905114	cell surface receptor signaling pathway involved in cell-cell signaling	0.02492	84.35	CELF4,HECW1,APC2,CHRNA4,STX1B,CHRNB2,PTK2B,NRXN1,PLCB1,DLG4,GRIK2,CPE,SYBU,AMER3,SHANK3,GSK3B,SLC8A2,SLC8A3,CELSR3,RIMS2,MAPK8IP2
GO:1903779	regulation of cardiac conduction	0.02759	93.37	KCNJ11,ANK2,SLC8A2,SLC8A3,ATP1A3,ATP2B2
GO:0051493	regulation of cytoskeleton organization	0.03066	103.7	MAP1A,MAP1B,MAPT,SPTB,SPTBN1,APC2,TMOD2,ADD2,PTK2B,PIK3R1,CARMIL2,CAMSAP3,CIT,SHANK3,GSK3B,CYFIP2,CTNNA2,DMTN
GO:0035641	locomotory exploration behavior	0.0318	107.6	DLG4,SHANK3,LSAMP,TNR
GO:0042297	vocal learning	0.03221	109	NRXN1,NRXN2,SHANK3
GO:0098596	imitative learning	0.03221	109	NRXN1,NRXN2,SHANK3
GO:1900449	regulation of glutamate receptor signaling pathway	0.03221	109	FRRS1L,SHANK3,UNC13A
GO:0050772	positive regulation of axonogenesis	0.03248	109.9	MAP1B,MAPT,DCX,SNAP91,NTRK2,L1CAM,GSK3B,MAP3K13
GO:0061387	regulation of extent of cell growth	0.03263	110.4	MAP1B,MAPT,MGLL,DCX,SEMA6B,L1CAM,GSK3B,MAP3K13,TNR
GO:0008088	axo-dendritic transport	0.03305	111.8	MAP1A,KIF1A,MAPT,BSN,APBA1,SYBU,SLC8A3
GO:0015800	acidic amino acid transport	0.03305	111.8	CPLX1,STXBP1,PPFIA4,NTRK2,APBA1,PPFIA3,HRH3
GO:0030072	peptide hormone secretion	0.03432	116.1	CPLX1,NRXN1,PTPRN,PTPRN2,ABCC8,KCNJ11,SMPD3,CACNA1A,BRSK2,CPE,SYBU,KLF7,RIMS2
GO:0099068	postsynapse assembly	0.03434	116.2	GAP43,LRRTM1,NRXN1,NRXN2,SHANK3
GO:0031345	negative regulation of cell projection organization	0.03504	118.6	STX1B,NRXN1,NTM,SEMA6B,DPYSL3,CIT,GSK3B,CRMP1,RIT2,LINGO1,TNR
GO:0086010	membrane depolarization during action potential	0.03908	132.2	HCN2,SCN2A,CACNA1I,ANK2,SCN3B
GO:0048172	regulation of short-term neuronal synaptic plasticity	0.03944	133.5	GRIK2,PPFIA3,SLC8A2,UNC13A
GO:0030834	regulation of actin filament depolymerization	0.0437	147.9	SPTB,SPTBN1,TMOD2,ADD2,CARMIL2,DMTN
GO:0021533	cell differentiation in hindbrain	0.04431	149.9	NRXN1,CACNA1A,KNDC1,FAIM2,ATP2B2
GO:0051962	positive regulation of nervous system development	0.05035	170.4	MAP1B,MAPT,LRRTM1,DCX,NRXN1,SNAP91,PIK3R1,NTRK2,L1CAM,SLITRK3,SHANK3,GSK3B,NEURL1,MAP3K13
GO:0008064	regulation of actin polymerization or depolymerization	0.05096	172.4	SPTB,SPTBN1,TMOD2,ADD2,PTK2B,CARMIL2,CIT,CYFIP2,CTNNA2,DMTN
GO:0099011	neuronal dense core vesicle exocytosis	0.05115	173.1	STXBP1,CADPS,UNC13A
GO:0099525	presynaptic dense core vesicle exocytosis	0.05115	173.1	STXBP1,CADPS,UNC13A
GO:0008361	regulation of cell size	0.05212	176.4	MAP1B,MAPT,MGLL,DCX,SEMA6B,L1CAM,SHANK3,GSK3B,MAP3K13,TNR,ATP2B2
GO:0030307	positive regulation of cell growth	0.05302	179.4	MAP1B,MAPT,DCX,PTK2B,SYT3,L1CAM,GSK3B,MAP3K13,RIMS2,UNC13A
GO:0021697	cerebellar cortex formation	0.05637	190.8	NRXN1,CACNA1A,KNDC1,FAIM2,ATP2B2
GO:0030832	regulation of actin filament length	0.05734	194.1	SPTB,SPTBN1,TMOD2,ADD2,PTK2B,CARMIL2,CIT,CYFIP2,CTNNA2,DMTN
GO:0110053	regulation of actin filament organization	0.0574	194.2	SPTB,SPTBN1,TMOD2,ADD2,PTK2B,PIK3R1,CARMIL2,CIT,SHANK3,CYFIP2,CTNNA2,DMTN
GO:0097107	postsynaptic density assembly	0.05863	198.4	LRRTM1,NRXN1,NRXN2,SHANK3
GO:0021681	cerebellar granular layer development	0.05863	198.4	NRXN1,KNDC1,FAIM2,ATP2B2
GO:0001764	neuron migration	0.06197	209.7	SCRT1,MAP1B,MAPT,DNER,DCX,NTRK2,GSK3B,CELSR3,ASTN1,CTNNA2
GO:0021953	central nervous system neuron differentiation	0.063	213.2	MAPT,DCX,CHRNB2,NRXN1,CACNA1A,TLCD3B,NTRK2,SHANK3,LINGO1,KNDC1,FAIM2,ATP2B2
GO:0098660	inorganic ion transmembrane transport	0.06459	218.6	JPH4,HECW1,SLC6A17,HCN2,PTK2B,KCND1,KCND2,ABCC8,SCN2A,KCNJ11,PLCB1,KCNQ2,KCNQ3,CACNA1I,FGF12,KCNT1,CACNA1A,ANK2,KCNK12,SLC8A2,SLC8A3,ATP1A3,ATP2B2,SCN3B,JPH3
GO:0060284	regulation of cell development	0.06535	221.2	MAP1B,MAPT,DNER,DCX,SNAP91,ABCC8,PLCB1,SEMA6B,NTRK2,L1CAM,CIT,SHANK3,GSK3B,LINGO1,NEURL1,ELAVL3,MAP3K13,TNR,DMTN
GO:0030042	actin filament depolymerization	0.06658	225.3	SPTB,SPTBN1,TMOD2,ADD2,CARMIL2,DMTN
GO:0030516	regulation of axon extension	0.06959	235.5	MAP1B,MAPT,MGLL,SEMA6B,L1CAM,GSK3B,MAP3K13,TNR
GO:0071625	vocalization behavior	0.07043	238.3	NRXN1,NRXN2,DLG4,SHANK3
GO:0098597	observational learning	0.07617	257.8	NRXN1,NRXN2,SHANK3
GO:0097484	dendrite extension	0.07904	267.5	SYT3,SH3GL2,CYFIP2,RIMS2,UNC13A
GO:0097106	postsynaptic density organization	0.07904	267.5	LRRTM1,NRXN1,NRXN2,DLG4,SHANK3
GO:0051050	positive regulation of transport	0.07993	270.5	BCR,DCX,STX1B,CHRNB2,STXBP1,SNAP91,PIK3R1,ABCC8,KCNJ11,PLCB1,CACNA1I,FGF12,SMPD3,CNTN1,CAMK1D,ANK2,SYT3,SEPTIN5,SYBU,SHANK3,GSK3B,CADPS,RAB15,ATP2B2,UNC13A,SCN3B
GO:0002790	peptide secretion	0.08334	282	CPLX1,RAB3C,NRXN1,PTPRN,PTPRN2,ABCC8,KCNJ11,SMPD3,CACNA1A,BRSK2,CPE,SYBU,KLF7,RAB15,RIMS2,DMTN
GO:0098930	axonal transport	0.08435	285.5	MAP1A,KIF1A,MAPT,BSN,SYBU,SLC8A3
GO:0030073	insulin secretion	0.08662	293.1	CPLX1,NRXN1,PTPRN,PTPRN2,ABCC8,KCNJ11,CACNA1A,BRSK2,SYBU,KLF7,RIMS2
GO:0060341	regulation of cellular localization	0.09019	305.2	JPH4,MAP1A,MAP1B,MAPT,SPTBN1,IQSEC2,PTK2B,STXBP1,NRXN1,SNAP91,PIK3R1,KCNJ11,DLG4,ANK2,SEPTIN5,BRSK2,SYBU,PIP5K1C,SHANK3,GSK3B,TRIM67,KLF7,DMTN,JPH3
GO:0097117	guanylate kinase-associated protein clustering	0.09791	331.3	NRXN1,SHANK3
GO:0031629	synaptic vesicle fusion to presynaptic active zone membrane	0.09907	335.2	CPLX2,CPLX1,STX1B,STXBP1
GO:0050773	regulation of dendrite development	0.1033	349.7	HECW1,CSMD3,CHRNB2,CAMK1D,NTRK2,CIT,GSK3B,KNDC1
GO:0021549	cerebellum development	0.1128	381.8	CKMT1B,NRXN1,NTM,CNTN1,CACNA1A,KNDC1,FAIM2,ATP2B2,SEZ6L
GO:0030837	negative regulation of actin filament polymerization	0.1137	384.8	SPTB,SPTBN1,TMOD2,ADD2,CARMIL2,DMTN
GO:0006865	amino acid transport	0.1222	413.5	SLC6A17,CPLX1,STXBP1,CACNA1A,PPFIA4,NTRK2,APBA1,PPFIA3,HRH3
GO:0010977	negative regulation of neuron projection development	0.1222	413.5	STX1B,NTM,SEMA6B,DPYSL3,GSK3B,CRMP1,RIT2,LINGO1,TNR
GO:0030833	regulation of actin filament polymerization	0.1271	430.2	SPTB,SPTBN1,TMOD2,ADD2,PTK2B,CARMIL2,CYFIP2,CTNNA2,DMTN
GO:0048675	axon extension	0.1375	465.3	MAP1B,MAPT,MGLL,DCX,SEMA6B,L1CAM,GSK3B,MAP3K13,TNR
GO:0060291	long-term synaptic potentiation	0.1474	498.7	LRRTM1,PTK2B,NTRK2,SHANK3,GSK3B,SLC8A2,SLC8A3,NSG1,TNR,UNC13A
GO:0010807	regulation of synaptic vesicle priming	0.1475	499	STX1B,STXBP1,UNC13A
GO:0098598	learned vocalization behavior or vocal learning	0.1475	499	NRXN1,NRXN2,SHANK3
GO:1990504	dense core granule exocytosis	0.1475	499	STXBP1,CADPS,UNC13A
GO:0086001	cardiac muscle cell action potential	0.1506	509.8	HCN2,KCND2,FGF12,ANK2,CTNNA3,SCN3B
GO:0043113	receptor clustering	0.1506	509.8	NRXN1,NRXN2,DLG4,CACNA1A,GRIK2,SHANK3
GO:0021695	cerebellar cortex development	0.1506	509.8	NRXN1,CACNA1A,KNDC1,FAIM2,ATP2B2,SEZ6L
GO:0019228	neuronal action potential	0.159	538	KCND2,SCN2A,CACNA1I,FGF12,GRIK2
GO:0007015	actin filament organization	0.1631	552.1	SPTB,SPTBN1,TMOD2,ADD2,PTK2B,PIK3R1,DPYSL3,CARMIL2,CIT,SHANK3,CYFIP2,CTNNA3,FHDC1,CTNNA2,DMTN
GO:0051965	positive regulation of synapse assembly	0.1724	583.3	LRRTM1,NRXN1,PIK3R1,NTRK2,SLITRK3,GSK3B
GO:0008154	actin polymerization or depolymerization	0.1741	589.2	SPTB,SPTBN1,TMOD2,ADD2,PTK2B,CARMIL2,CIT,CYFIP2,CTNNA2,DMTN
GO:0048639	positive regulation of developmental growth	0.1741	589.2	MAP1B,MAPT,DCX,PLCB1,SYT3,L1CAM,GSK3B,MAP3K13,RIMS2,UNC13A
GO:0017158	regulation of calcium ion-dependent exocytosis	0.1742	589.4	STXBP1,CACNA1I,CACNA1A,SYT3,CADPS
GO:0051338	regulation of transferase activity	0.1747	591.2	GAP43,MAPT,RASSF2,PAK6,PTK2B,DBNDD1,NRXN1,PIK3R1,MAP3K10,DLG4,BSN,AGAP2,CAMK1D,SPTSSB,NTRK2,PAK5,DUSP8,CIT,GSK3B,EEF1A2,SLC8A2,SLC8A3,CAMKK2,NEURL1,MAP3K13,MAPK8IP2
GO:0008306	associative learning	0.1813	613.7	MAP1A,CHRNB2,ABCC8,DEAF1,CSMD1,ATP1A3,TNR
GO:0140353	lipid export from cell	0.1813	613.7	CPLX1,STXBP1,PPFIA4,NTRK2,APBA1,PPFIA3,HRH3
GO:1990709	presynaptic active zone organization	0.1952	660.5	NRXN1,BSN,RIMS2
GO:0051258	protein polymerization	0.1967	665.7	MAP1B,MAPT,SPTB,SPTBN1,TMOD2,ADD2,PTK2B,CARMIL2,CAMSAP3,CYFIP2,CTNNA2,DMTN
GO:0099558	maintenance of synapse structure	0.2065	698.8	DLG4,BSN,SHANK3,RIMS2
GO:0006835	dicarboxylic acid transport	0.2115	715.8	CPLX1,STXBP1,PPFIA4,NTRK2,APBA1,PPFIA3,HRH3
GO:0032970	regulation of actin filament-based process	0.2209	747.4	SPTB,SPTBN1,TMOD2,ADD2,PTK2B,PIK3R1,CARMIL2,ANK2,CIT,SHANK3,CYFIP2,CTNNA3,CTNNA2,DMTN
GO:0001932	regulation of protein phosphorylation	0.2218	750.6	GAP43,RASSF2,PAK6,PTK2B,DBNDD1,NRXN1,PIK3R1,MAP3K10,DLG4,SMPD3,CNTN1,AGAP2,CAMK1D,NTRK2,PAK5,SH3GL2,DUSP8,CIT,GSK3B,RIT2,SLC8A2,SLC8A3,CAMKK2,CELSR3,NEURL1,KNDC1,MAP3K13,MAPK8IP2,DMTN
GO:0043549	regulation of kinase activity	0.2228	754	GAP43,MAPT,RASSF2,PAK6,PTK2B,DBNDD1,NRXN1,PIK3R1,MAP3K10,DLG4,AGAP2,CAMK1D,NTRK2,PAK5,DUSP8,CIT,GSK3B,EEF1A2,SLC8A2,SLC8A3,CAMKK2,NEURL1,MAP3K13,MAPK8IP2
GO:0051640	organelle localization	0.2343	793	SNPH,KIF1A,MAP1B,MAPT,CPLX2,DCX,RAB3C,STX1B,STXBP1,NRXN1,SNAP91,JAZF1,KIF3C,SEPTIN5,ATCAY,BRSK2,SYBU,PPFIA3,SLC8A3,CELSR3,NEURL1,RAB15,FHDC1,RIMS2,UNC13A
GO:1904861	excitatory synapse assembly	0.2353	796.1	LRRTM1,NRXN1,NRXN2,SHANK3
GO:0055082	cellular chemical homeostasis	0.2364	799.8	JPH4,PTK2B,NRXN1,PTPRN,PTPRN2,PIK3R1,ABCC8,KCNJ11,DLG4,CACNA1I,SMPD3,CACNA1A,ANK2,BRSK2,GRIK2,SYBU,SLC8A2,SLC8A3,KLF7,ATP1A3,ATP2B2,HRH3,JPH3
GO:0060047	heart contraction	0.2412	816.2	KCND1,KCND2,PIK3R1,KCNJ11,FGF12,ANK2,SLC8A2,SLC8A3,RBFOX1,CTNNA3,ATP1A3,ATP2B2,SCN3B
GO:0042330	taxis	0.2473	836.8	GAP43,SPTB,SPTBN1,PTK2B,NRXN1,NRXN2,PIK3R1,SEMA6B,CACNA1A,CNTN4,DPYSL3,CAMK1D,L1CAM,PIP5K1C,SHANK3,CYFIP2,CRMP1,RNF165,CELSR3,KLF7,TNR
GO:0031630	regulation of synaptic vesicle fusion to presynaptic active zone membrane	0.2519	852.4	CPLX2,CPLX1,STXBP1
GO:0021631	optic nerve morphogenesis	0.2519	852.4	CHRNB2,KLF6,KLF7
GO:1990416	cellular response to brain-derived neurotrophic factor stimulus	0.2519	852.4	MAPT,NTRK2,SH3GL2
GO:0022037	metencephalon development	0.2576	871.8	CKMT1B,NRXN1,NTM,CNTN1,CACNA1A,KNDC1,FAIM2,ATP2B2,SEZ6L
GO:0019220	regulation of phosphate metabolic process	0.2591	876.9	GAP43,MAPT,RASSF2,PAK6,PTK2B,DBNDD1,NRXN1,PIK3R1,MAP3K10,DLG4,SMPD3,CNTN1,AGAP2,CAMK1D,NTRK2,PAK5,SH3GL2,DUSP8,CAMSAP3,CIT,GSK3B,EEF1A2,RIT2,PPP1R1A,SLC8A2,PPP2R2C,SLC8A3,CAMKK2,CELSR3,PHACTR3,NEURL1,KNDC1,MAP3K13,MAPK8IP2,DMTN
GO:0051174	regulation of phosphorus metabolic process	0.2617	885.6	GAP43,MAPT,RASSF2,PAK6,PTK2B,DBNDD1,NRXN1,PIK3R1,MAP3K10,DLG4,SMPD3,CNTN1,AGAP2,CAMK1D,NTRK2,PAK5,SH3GL2,DUSP8,CAMSAP3,CIT,GSK3B,EEF1A2,RIT2,PPP1R1A,SLC8A2,PPP2R2C,SLC8A3,CAMKK2,CELSR3,PHACTR3,NEURL1,KNDC1,MAP3K13,MAPK8IP2,DMTN
GO:0031338	regulation of vesicle fusion	0.2668	902.9	CPLX2,CPLX1,STXBP1,SYT3
GO:0034331	cell junction maintenance	0.2672	904.3	DLG4,BSN,CAMSAP3,SHANK3,RIMS2
GO:0021696	cerebellar cortex morphogenesis	0.2672	904.3	NRXN1,CACNA1A,KNDC1,FAIM2,ATP2B2
GO:0009306	protein secretion	0.2685	908.7	CPLX1,RAB3C,NRXN1,PTPRN,PTPRN2,ABCC8,KCNJ11,CACNA1A,BRSK2,SYBU,KLF7,RAB15,RIMS2,DMTN
GO:0031333	negative regulation of protein-containing complex assembly	0.2711	917.4	SPTB,SPTBN1,TMOD2,ADD2,STXBP1,CARMIL2,GSK3B,DMTN
GO:0033043	regulation of organelle organization	0.2746	929.2	MAP1A,MAP1B,GAP43,MAPT,SPTB,SPTBN1,APC2,CPLX2,CPLX1,TMOD2,LRRTM1,ADD2,PTK2B,STXBP1,NRXN1,PIK3R1,PLCB1,SMPD3,CARMIL2,SYT3,CAMSAP3,CIT,SHANK3,GSK3B,CYFIP2,CAMKK2,CTNNA2,DMTN
GO:0035592	establishment of protein localization to extracellular region	0.2802	948.3	CPLX1,RAB3C,NRXN1,PTPRN,PTPRN2,ABCC8,KCNJ11,CACNA1A,BRSK2,SYBU,KLF7,RAB15,RIMS2,DMTN
GO:1905604	negative regulation of blood-brain barrier permeability	0.2889	977.8	ABCC8,SH3GL2
GO:0060025	regulation of synaptic activity	0.2889	977.8	STX1B,SYBU
GO:1900451	positive regulation of glutamate receptor signaling pathway	0.2889	977.8	SHANK3,UNC13A
GO:0051646	mitochondrion localization	0.2896	980.2	SNPH,MAP1B,MAPT,ATCAY,SYBU
GO:0030041	actin filament polymerization	0.2959	1000	SPTB,SPTBN1,TMOD2,ADD2,PTK2B,CARMIL2,CYFIP2,CTNNA2,DMTN
GO:0003015	heart process	0.2969	1000	KCND1,KCND2,PIK3R1,KCNJ11,FGF12,ANK2,SLC8A2,SLC8A3,RBFOX1,CTNNA3,ATP1A3,ATP2B2,SCN3B
GO:0032272	negative regulation of protein polymerization	0.3026	1000	SPTB,SPTBN1,TMOD2,ADD2,CARMIL2,DMTN
GO:0008016	regulation of heart contraction	0.3103	1000	KCND1,KCND2,PIK3R1,KCNJ11,ANK2,SLC8A2,SLC8A3,CTNNA3,ATP1A3,ATP2B2,SCN3B
GO:0051963	regulation of synapse assembly	0.3122	1000	LRRTM1,CHRNB2,NRXN1,PIK3R1,NTRK2,SLITRK3,GSK3B
GO:0010469	regulation of signaling receptor activity	0.3168	1000	CHRNA4,PTK2B,DLGAP3,NRXN1,DLG4,DLGAP4,SHANK3,NEURL1,MAPK8IP2
GO:0046879	hormone secretion	0.3178	1000	CPLX1,NRXN1,PTPRN,PTPRN2,ABCC8,KCNJ11,SMPD3,CACNA1A,BRSK2,CPE,SYBU,KLF7,RIMS2
GO:0099566	regulation of postsynaptic cytosolic calcium ion concentration	0.3183	1000	SLC8A2,SLC8A3,ATP2B2
GO:0016188	synaptic vesicle maturation	0.3183	1000	STXBP1,DLG4,UNC13A
GO:0044089	positive regulation of cellular component biogenesis	0.3309	1000	MAP1B,MAPT,LRRTM1,PTK2B,NRXN1,SNAP91,PIK3R1,SMPD3,DPYSL3,CARMIL2,NTRK2,SLITRK3,GSK3B,NEURL1,PALM,CTNNA2
GO:0071692	protein localization to extracellular region	0.3316	1000	CPLX1,RAB3C,NRXN1,PTPRN,PTPRN2,ABCC8,KCNJ11,CACNA1A,BRSK2,SYBU,KLF7,RAB15,RIMS2,DMTN
GO:0095500	acetylcholine receptor signaling pathway	0.3388	1000	CHRNA4,CHRNB2,PLCB1,HRH3
GO:0099645	neurotransmitter receptor localization to postsynaptic specialization membrane	0.3388	1000	IQSEC2,DLG4,ADAM22,GSK3B
GO:0099633	protein localization to postsynaptic specialization membrane	0.3388	1000	IQSEC2,DLG4,ADAM22,GSK3B
GO:0072384	organelle transport along microtubule	0.3399	1000	KIF1A,MAP1B,MAPT,KIF3C,SYBU,SLC8A3
GO:1901701	cellular response to oxygen-containing compound	0.3475	1000	NMNAT2,MAP1B,MAPT,HCN2,BCR,CHRNA4,CHRNB2,GRAMD1B,PTK2B,NRXN1,PTPRN,PTPRN2,PIK3R1,KCNJ11,PLCB1,SMPD3,CACNA1A,KLF6,NTRK2,L1CAM,BRSK2,SYBU,GSK3B,SLC8A3,CAMKK2,KLF7,NSG1,NEURL1,PALM,RAB15,ATP1A3,DMTN,HRH3
GO:0045773	positive regulation of axon extension	0.3655	1000	MAP1B,MAPT,L1CAM,GSK3B,MAP3K13
GO:0019722	calcium-mediated signaling	0.3664	1000	MAPT,PTK2B,ANK2,NTRK2,L1CAM,GSK3B,RIT2,SLC8A2,CAMKK2,DMTN
GO:0018209	peptidyl-serine modification	0.3771	1000	RASSF2,SBK1,NRXN1,MAP3K10,MGAT5B,CAMK1D,NTRK2,BRSK2,GSK3B,MAST1,MAP3K13,DMTN
GO:0019725	cellular homeostasis	0.3827	1000	JPH4,MAP1A,PTK2B,NRXN1,PTPRN,PTPRN2,PIK3R1,ABCC8,KCNJ11,DLG4,CACNA1I,SMPD3,CACNA1A,ANK2,BRSK2,GRIK2,SYBU,SHANK3,SLC8A2,SLC8A3,KLF7,ATP1A3,ATP2B2,HRH3,JPH3
GO:0072659	protein localization to plasma membrane	0.3836	1000	SPTBN1,RAB3C,STXBP1,NRXN1,PIK3R1,KCNJ11,ANK2,NSG1,PALM,RAB15,SCN3B
GO:0031223	auditory behavior	0.3949	1000	NRXN1,NRXN2,SHANK3
GO:0031915	positive regulation of synaptic plasticity	0.3949	1000	MAP1B,CPLX2,UNC13A
GO:0051937	catecholamine transport	0.4026	1000	CHRNA4,CHRNB2,SMPD3,SYT3,CADPS,HRH3
GO:0006935	chemotaxis	0.4042	1000	GAP43,SPTB,SPTBN1,PTK2B,NRXN1,NRXN2,PIK3R1,SEMA6B,CNTN4,DPYSL3,CAMK1D,L1CAM,PIP5K1C,SHANK3,CYFIP2,CRMP1,RNF165,CELSR3,KLF7,TNR
GO:0009914	hormone transport	0.4232	1000	CPLX1,NRXN1,PTPRN,PTPRN2,ABCC8,KCNJ11,SMPD3,CACNA1A,BRSK2,CPE,SYBU,KLF7,RIMS2
GO:0007026	negative regulation of microtubule depolymerization	0.4238	1000	MAP1A,MAP1B,APC2,CAMSAP3
GO:1905145	cellular response to acetylcholine	0.4238	1000	CHRNA4,CHRNB2,PLCB1,HRH3
GO:1905144	response to acetylcholine	0.4238	1000	CHRNA4,CHRNB2,PLCB1,HRH3
GO:0051491	positive regulation of filopodium assembly	0.4238	1000	PIK3R1,DPYSL3,NEURL1,PALM
GO:0006468	protein phosphorylation	0.4329	1000	GAP43,RASSF2,SPTBN1,PAK6,BCR,SBK1,PTK2B,DBNDD1,NRXN1,PIK3R1,MAP3K10,DLG4,SMPD3,CNTN1,AGAP2,CAMK1D,NTRK2,PAK5,SH3GL2,DUSP8,BRSK2,CIT,GSK3B,RIT2,SLC8A2,SLC8A3,CAMKK2,CELSR3,NEURL1,KNDC1,MAST1,MAP3K13,MAPK8IP2,DMTN
GO:0042325	regulation of phosphorylation	0.4678	1000	GAP43,MAPT,RASSF2,PAK6,PTK2B,DBNDD1,NRXN1,PIK3R1,MAP3K10,DLG4,SMPD3,CNTN1,AGAP2,CAMK1D,NTRK2,PAK5,SH3GL2,DUSP8,CIT,GSK3B,EEF1A2,RIT2,SLC8A2,SLC8A3,CAMKK2,CELSR3,NEURL1,KNDC1,MAP3K13,MAPK8IP2,DMTN
GO:0099173	postsynapse organization	0.4689	1000	KIF1A,GAP43,LRRTM1,NRXN1,NRXN2,DLG4,ARHGAP39,SHANK3,INA
GO:0016049	cell growth	0.4737	1000	MAP1B,MAPT,MGLL,PAK6,DCX,PTK2B,SEMA6B,SYT3,PAK5,SH3GL2,L1CAM,GSK3B,CYFIP2,MAP3K13,RIMS2,TNR,UNC13A
GO:0021707	cerebellar granule cell differentiation	0.4826	1000	NRXN1,KNDC1,ATP2B2
GO:0021684	cerebellar granular layer formation	0.4826	1000	NRXN1,KNDC1,ATP2B2
GO:0033674	positive regulation of kinase activity	0.4875	1000	GAP43,MAPT,RASSF2,PAK6,PTK2B,NRXN1,MAP3K10,DLG4,AGAP2,CAMK1D,NTRK2,PAK5,EEF1A2,SLC8A2,CAMKK2,NEURL1,MAP3K13,MAPK8IP2
GO:0032984	protein-containing complex disassembly	0.4915	1000	MAP1A,MAP1B,SPTB,SPTBN1,APC2,TMOD2,ADD2,ABCC8,CARMIL2,SH3GL2,CAMSAP3,GSK3B,DMTN
GO:0035773	insulin secretion involved in cellular response to glucose stimulus	0.4998	1000	NRXN1,PTPRN,PTPRN2,BRSK2,SYBU,KLF7
GO:0008015	blood circulation	0.5187	1000	BCR,KCND1,KCND2,PIK3R1,ABCC8,KCNJ11,FGF12,SMPD3,ANK2,SH3GL2,SLC8A2,SLC8A3,RBFOX1,CTNNA3,ATP1A3,ATP2B2,HRH3,SCN3B
GO:0033366	protein localization to secretory granule	0.5741	1000	CPE,SCG3
GO:0097116	gephyrin clustering involved in postsynaptic density assembly	0.5741	1000	NRXN1,NRXN2
GO:0097118	neuroligin clustering involved in postsynaptic membrane assembly	0.5741	1000	NRXN1,NRXN2
GO:0048169	regulation of long-term neuronal synaptic plasticity	0.5782	1000	DLG4,GRIK2,SHANK3,NEURL1
GO:0098814	spontaneous synaptic transmission	0.5817	1000	STX1B,NSG1,RIMS2
GO:0061669	spontaneous neurotransmitter secretion	0.5817	1000	STX1B,NSG1,RIMS2
GO:1901888	regulation of cell junction assembly	0.5824	1000	LRRTM1,CHRNB2,NRXN1,PIK3R1,NTRK2,CAMSAP3,SLITRK3,GSK3B,DMTN
GO:0001678	cellular glucose homeostasis	0.6004	1000	NRXN1,PTPRN,PTPRN2,PIK3R1,ABCC8,KCNJ11,BRSK2,SYBU,KLF7
GO:0099172	presynapse organization	0.6004	1000	LRRTM1,NRXN1,SNAP91,BSN,SLITRK3
GO:0045927	positive regulation of growth	0.6178	1000	MAP1B,MAPT,DCX,PTK2B,PLCB1,SYT3,L1CAM,GSK3B,MAP3K13,RIMS2,UNC13A
GO:0031114	regulation of microtubule depolymerization	0.6376	1000	MAP1A,MAP1B,APC2,CAMSAP3
GO:0003013	circulatory system process	0.6675	1000	SLC6A17,BCR,KCND1,KCND2,PIK3R1,ABCC8,KCNJ11,FGF12,SMPD3,ANK2,SH3GL2,SLC8A2,SLC8A3,RBFOX1,CTNNA3,ATP1A3,ATP2B2,HRH3,SCN3B
GO:0099150	regulation of postsynaptic specialization assembly	0.693	1000	GAP43,LRRTM1,NRXN1
GO:0021683	cerebellar granular layer morphogenesis	0.693	1000	NRXN1,KNDC1,ATP2B2
GO:0007271	synaptic transmission, cholinergic	0.7011	1000	CHRNA4,CHRNB2,CACNA1A,ATCAY
GO:0045859	regulation of protein kinase activity	0.7031	1000	GAP43,RASSF2,PAK6,PTK2B,DBNDD1,NRXN1,MAP3K10,DLG4,AGAP2,CAMK1D,NTRK2,PAK5,DUSP8,CIT,GSK3B,SLC8A2,SLC8A3,CAMKK2,NEURL1,MAP3K13,MAPK8IP2
GO:1901699	cellular response to nitrogen compound	0.7065	1000	NMNAT2,MAP1B,HCN2,CHRNA4,CHRNB2,PIK3R1,PLCB1,KCNQ3,SMPD3,CACNA1A,KLF6,NTRK2,L1CAM,GSK3B,SLC8A3,NSG1,NEURL1,PALM,RAB15,ATP1A3,DMTN,HRH3
GO:0051051	negative regulation of transport	0.7333	1000	SNPH,HECW1,MAP1B,MAPT,LRRTM1,BCR,STX1B,PTK2B,STXBP1,ABCC8,KCNJ11,DLG4,FGF12,KLF7,DMTN,HRH3
GO:0010976	positive regulation of neuron projection development	0.7388	1000	MAPT,PTK2B,KIF3C,CNTN1,DPYSL3,CAMK1D,NTRK2,RIT2,TRIM67
GO:0018105	peptidyl-serine phosphorylation	0.7471	1000	RASSF2,SBK1,NRXN1,MAP3K10,CAMK1D,NTRK2,BRSK2,GSK3B,MAST1,MAP3K13,DMTN
GO:0008344	adult locomotory behavior	0.7484	1000	MAPT,FGF12,CACNA1A,ADAM22,ATP1A3,SEZ6L
GO:0097435	supramolecular fiber organization	0.749	1000	MAP1A,MAP1B,MAPT,SPTB,SPTBN1,APC2,TMOD2,ADD2,PTK2B,PIK3R1,DPYSL3,CARMIL2,CAMSAP3,CIT,SHANK3,CYFIP2,CTNNA3,FHDC1,CTNNA2,DMTN
GO:0098609	cell-cell adhesion	0.7615	1000	CADM3,ADD2,STXBP1,NRXN1,NRXN2,PIK3R1,DLG4,CNTN4,CARMIL2,L1CAM,CAMSAP3,SLITRK3,PIP5K1C,CYFIP2,CDH22,CELSR3,CTNNA3,ASTN1,CTNNA2,IGSF21,TNR,DMTN
GO:0021587	cerebellum morphogenesis	0.7774	1000	NRXN1,CACNA1A,KNDC1,FAIM2,ATP2B2
GO:0048589	developmental growth	0.7919	1000	MAP1B,GAP43,MAPT,MGLL,PAK6,DCX,PLCB1,SMPD3,SEMA6B,TLCD3B,SYT3,KLF6,SH3GL2,L1CAM,APBA1,SHANK3,GSK3B,CYFIP2,INA,MAP3K13,RIMS2,TNR,UNC13A
GO:0072578	neurotransmitter-gated ion channel clustering	0.817	1000	NRXN1,DLG4,SHANK3
GO:0042551	neuron maturation	0.8271	1000	NRXN1,DLG4,ACTL6B,GSK3B,MAP3K13
GO:0099174	regulation of presynapse organization	0.8413	1000	LRRTM1,NRXN1,SNAP91,SLITRK3
GO:2000310	regulation of NMDA receptor activity	0.8413	1000	PTK2B,NRXN1,DLG4,MAPK8IP2
GO:0001964	startle response	0.8413	1000	NRXN1,CYFIP2,CTNNA2,CSMD1
GO:0032956	regulation of actin cytoskeleton organization	0.8437	1000	SPTB,SPTBN1,TMOD2,ADD2,PTK2B,PIK3R1,CARMIL2,CIT,SHANK3,CYFIP2,CTNNA2,DMTN
GO:0051668	localization within membrane	0.8629	1000	NRXN1,NRXN2,DLG4,CACNA1A,GRIK2,SHANK3
GO:0008038	neuron recognition	0.8792	1000	GAP43,NTM,CNTN4,L1CAM,CELSR3
GO:0050848	regulation of calcium-mediated signaling	0.9039	1000	MAPT,PTK2B,L1CAM,GSK3B,RIT2,SLC8A2
GO:0098900	regulation of action potential	0.9337	1000	CHRNB2,FGF12,ANK2,SLC8A2,CTNNA3
GO:0048638	regulation of developmental growth	0.9344	1000	MAP1B,MAPT,MGLL,DCX,PLCB1,SEMA6B,SYT3,L1CAM,GSK3B,MAP3K13,RIMS2,TNR,UNC13A
GO:0048878	chemical homeostasis	0.9423	1000	JPH4,GRAMD1B,PTK2B,NRXN1,PTPRN,PTPRN2,PIK3R1,ABCC8,KCNJ11,DLG4,CACNA1I,FGF12,SMPD3,CACNA1A,TLCD3B,ANK2,BRSK2,GRIK2,SYBU,SLC8A2,SLC8A3,KLF7,CSMD1,ATP1A3,ATP2B2,HRH3,SCN3B,JPH3
GO:0015844	monoamine transport	0.9464	1000	CHRNA4,CHRNB2,SMPD3,SYT3,CADPS,HRH3
GO:0106020	regulation of vesicle docking	0.9506	1000	STXBP1,SEPTIN5
GO:1904071	presynaptic active zone assembly	0.9506	1000	NRXN1,BSN
GO:0032012	regulation of ARF protein signal transduction	0.9542	1000	PSD,IQSEC2,IQSEC3
GO:0014051	gamma-aminobutyric acid secretion	0.9542	1000	CACNA1A,APBA1,HRH3
GO:0097091	synaptic vesicle clustering	0.9542	1000	NRXN1,SNAP91,BRSK2
GO:0098969	neurotransmitter receptor transport to postsynaptic membrane	0.9542	1000	CPLX1,STX1B,NSG1
GO:0045860	positive regulation of protein kinase activity	1.01	1000	GAP43,RASSF2,PAK6,PTK2B,NRXN1,MAP3K10,DLG4,AGAP2,CAMK1D,NTRK2,PAK5,SLC8A2,CAMKK2,NEURL1,MAP3K13,MAPK8IP2
GO:0042593	glucose homeostasis	1.05	1000	NRXN1,PTPRN,PTPRN2,PIK3R1,ABCC8,KCNJ11,CACNA1A,BRSK2,SYBU,KLF7,CSMD1
GO:1905475	regulation of protein localization to membrane	1.065	1000	SPTBN1,IQSEC2,NRXN1,PIK3R1,KCNJ11,DLG4,SHANK3,GSK3B,DMTN
GO:0033500	carbohydrate homeostasis	1.074	1000	NRXN1,PTPRN,PTPRN2,PIK3R1,ABCC8,KCNJ11,CACNA1A,BRSK2,SYBU,KLF7,CSMD1
GO:0042063	gliogenesis	1.087	1000	MAP1A,GAP43,MAPT,DNER,DCX,CADM2,PTK2B,ABCC8,KCNQ3,NTRK2,ADAM22,SLC8A3,LINGO1
GO:0021680	cerebellar Purkinje cell layer development	1.087	1000	CACNA1A,FAIM2,ATP2B2,SEZ6L
GO:0032011	ARF protein signal transduction	1.105	1000	PSD,IQSEC2,IQSEC3
GO:1903540	establishment of protein localization to postsynaptic membrane	1.105	1000	CPLX1,STX1B,NSG1
GO:0007638	mechanosensory behavior	1.105	1000	NRXN1,NRXN2,SHANK3
GO:0098962	regulation of postsynaptic neurotransmitter receptor activity	1.105	1000	CHRNA4,DLGAP3,DLGAP4
GO:0021702	cerebellar Purkinje cell differentiation	1.105	1000	CACNA1A,FAIM2,ATP2B2
GO:0050432	catecholamine secretion	1.177	1000	CHRNA4,CHRNB2,SYT3,CADPS,HRH3
GO:0034332	adherens junction organization	1.177	1000	CADM3,CADM2,CAMSAP3,PIP5K1C,CDH22
GO:0010765	positive regulation of sodium ion transport	1.179	1000	PLCB1,FGF12,CNTN1,SCN3B
GO:0045921	positive regulation of exocytosis	1.182	1000	STXBP1,CACNA1I,SMPD3,SEPTIN5,CADPS,RAB15
GO:0030902	hindbrain development	1.227	1000	CKMT1B,NRXN1,NTM,CNTN1,CACNA1A,KNDC1,CTNNA2,FAIM2,ATP2B2,SEZ6L
GO:0106027	neuron projection organization	1.235	1000	MAP1A,KIF1A,DLG4,SHANK3,GSK3B,ATP1A3
GO:0098877	neurotransmitter receptor transport to plasma membrane	1.27	1000	CPLX1,STX1B,NSG1
GO:0045956	positive regulation of calcium ion-dependent exocytosis	1.27	1000	STXBP1,CACNA1I,CADPS
GO:0007625	grooming behavior	1.27	1000	NRXN1,DLG4,SHANK3
GO:0001558	regulation of cell growth	1.281	1000	MAP1B,MAPT,MGLL,DCX,PTK2B,SEMA6B,SYT3,PAK5,L1CAM,GSK3B,MAP3K13,RIMS2,TNR,UNC13A
GO:0032880	regulation of protein localization	1.337	1000	MAP1A,MAPT,SPTBN1,IQSEC2,NRXN1,SNAP91,PIK3R1,ABCC8,KCNJ11,DLG4,CACNA1A,ATCAY,BRSK2,SYBU,PIP5K1C,SHANK3,GSK3B,ARHGDIG,TRIM67,CELSR3,KLF7,DMTN
GO:0046777	protein autophosphorylation	1.352	1000	RASSF2,BCR,PTK2B,MAP3K10,CAMK1D,NTRK2,GSK3B,CAMKK2,MAP3K13
GO:0031111	negative regulation of microtubule polymerization or depolymerization	1.379	1000	MAP1A,MAP1B,APC2,CAMSAP3
GO:0097114	NMDA glutamate receptor clustering	1.417	1000	NRXN1,SHANK3
GO:0051480	regulation of cytosolic calcium ion concentration	1.45	1000	JPH4,PTK2B,DLG4,CACNA1I,SMPD3,CACNA1A,ANK2,SLC8A2,SLC8A3,ATP2B2,HRH3,JPH3
GO:1900452	regulation of long-term synaptic depression	1.45	1000	MAPT,IQSEC2,SHANK3
GO:0086012	membrane depolarization during cardiac muscle cell action potential	1.45	1000	HCN2,ANK2,SCN3B
GO:0021694	cerebellar Purkinje cell layer formation	1.45	1000	CACNA1A,FAIM2,ATP2B2
GO:0098926	postsynaptic signal transduction	1.488	1000	CHRNA4,CHRNB2,PLCB1,HRH3
GO:0042327	positive regulation of phosphorylation	1.533	1000	GAP43,MAPT,RASSF2,PAK6,PTK2B,NRXN1,PIK3R1,MAP3K10,DLG4,CNTN1,AGAP2,CAMK1D,NTRK2,PAK5,GSK3B,EEF1A2,SLC8A2,CAMKK2,NEURL1,KNDC1,MAP3K13,MAPK8IP2
GO:0019932	second-messenger-mediated signaling	1.541	1000	MAPT,PTK2B,RUNDC3A,PTPRN,VIPR2,ANK2,NTRK2,L1CAM,GSK3B,RIT2,SLC8A2,CAMKK2,PALM,RIMS2,DMTN,HRH3
GO:0071326	cellular response to monosaccharide stimulus	1.582	1000	NRXN1,PTPRN,PTPRN2,KCNJ11,PLCB1,BRSK2,SYBU,KLF7
GO:1901890	positive regulation of cell junction assembly	1.586	1000	LRRTM1,NRXN1,PIK3R1,NTRK2,SLITRK3,GSK3B
GO:0001941	postsynaptic membrane organization	1.602	1000	NRXN1,NRXN2,DLG4,SHANK3
GO:0010996	response to auditory stimulus	1.602	1000	NRXN1,NRXN2,NTRK2,SHANK3
GO:0051347	positive regulation of transferase activity	1.69	1000	GAP43,MAPT,RASSF2,PAK6,PTK2B,NRXN1,MAP3K10,DLG4,AGAP2,CAMK1D,NTRK2,PAK5,EEF1A2,SLC8A2,CAMKK2,NEURL1,MAP3K13,MAPK8IP2
GO:0009743	response to carbohydrate	1.707	1000	MAP1B,PTK2B,NRXN1,PTPRN,PTPRN2,PIK3R1,KCNJ11,PLCB1,BRSK2,SYBU,KLF7
GO:0051952	regulation of amine transport	1.787	1000	CHRNA4,CHRNB2,STXBP1,CACNA1A,SYT3,HRH3
GO:0021575	hindbrain morphogenesis	1.8	1000	NRXN1,CACNA1A,KNDC1,FAIM2,ATP2B2
GO:0060080	inhibitory postsynaptic potential	1.857	1000	CHRNA4,GRIK2,RIMS2
GO:0031399	regulation of protein modification process	1.88	1000	GAP43,MAPT,RASSF2,PAK6,PTK2B,DBNDD1,NRXN1,PIK3R1,MAP3K10,DLG4,SMPD3,CNTN1,AGAP2,CAMK1D,NTRK2,PAK5,SH3GL2,DUSP8,CIT,GSK3B,RIT2,PPP1R1A,SLC8A2,PPP2R2C,SLC8A3,CAMKK2,CELSR3,PHACTR3,NEURL1,KNDC1,MAP3K13,MAPK8IP2,DMTN
GO:1903522	regulation of blood circulation	1.925	1000	KCND1,KCND2,PIK3R1,KCNJ11,ANK2,SLC8A2,SLC8A3,CTNNA3,ATP1A3,ATP2B2,SCN3B
GO:0030100	regulation of endocytosis	1.968	1000	SNPH,LRRTM1,DCX,STX1B,SNAP91,DLG4,SH3GL2,PIP5K1C,RIT2
GO:0021634	optic nerve formation	1.97	1000	KLF6,KLF7
GO:0086002	cardiac muscle cell action potential involved in contraction	1.982	1000	FGF12,ANK2,CTNNA3,SCN3B
GO:0070050	neuron cellular homeostasis	1.982	1000	MAP1A,CACNA1A,SLC8A2,ATP2B2
GO:0008089	anterograde axonal transport	1.982	1000	MAP1A,KIF1A,SYBU,SLC8A3
GO:0001956	positive regulation of neurotransmitter secretion	2.084	1000	STX1B,STXBP1,UNC13A
GO:0015812	gamma-aminobutyric acid transport	2.084	1000	CACNA1A,APBA1,HRH3
GO:0021954	central nervous system neuron development	2.086	1000	MAPT,DCX,CHRNB2,TLCD3B,NTRK2,LINGO1
GO:0050769	positive regulation of neurogenesis	2.104	1000	MAP1B,MAPT,DCX,SNAP91,NTRK2,L1CAM,SHANK3,GSK3B,NEURL1,MAP3K13
GO:0001662	behavioral fear response	2.121	1000	DEAF1,GRIK2,SHANK3,MAPK8IP2
GO:0034284	response to monosaccharide	2.15	1000	PTK2B,NRXN1,PTPRN,PTPRN2,PIK3R1,KCNJ11,PLCB1,BRSK2,SYBU,KLF7
GO:0002209	behavioral defense response	2.266	1000	DEAF1,GRIK2,SHANK3,MAPK8IP2
GO:2000311	regulation of AMPA receptor activity	2.327	1000	NRXN1,SHANK3,MAPK8IP2
GO:0008090	retrograde axonal transport	2.327	1000	MAP1A,KIF1A,BSN
GO:0015837	amine transport	2.333	1000	CHRNA4,CHRNB2,STXBP1,CACNA1A,SYT3,HRH3
GO:0010970	transport along microtubule	2.364	1000	MAP1A,KIF1A,MAP1B,MAPT,DCX,JAZF1,KIF3C,BSN,CAMSAP3,APBA1,SYBU,SLC8A3,CELSR3,NEURL1,FHDC1
GO:0071322	cellular response to carbohydrate stimulus	2.45	1000	NRXN1,PTPRN,PTPRN2,KCNJ11,PLCB1,BRSK2,SYBU,KLF7
GO:0001934	positive regulation of protein phosphorylation	2.484	1000	GAP43,RASSF2,PAK6,PTK2B,NRXN1,PIK3R1,MAP3K10,DLG4,CNTN1,AGAP2,CAMK1D,NTRK2,PAK5,GSK3B,SLC8A2,CAMKK2,NEURL1,KNDC1,MAP3K13,MAPK8IP2
GO:0034643	establishment of mitochondrion localization, microtubule-mediated	2.587	1000	MAP1B,MAPT,SYBU
GO:0047497	mitochondrion transport along microtubule	2.587	1000	MAP1B,MAPT,SYBU
GO:1905603	regulation of blood-brain barrier permeability	2.61	1000	ABCC8,SH3GL2
GO:0007172	signal complex assembly	2.61	1000	PTK2B,MAPK8IP2
GO:1990034	calcium ion export across plasma membrane	2.61	1000	SLC8A2,SLC8A3
GO:1990048	anterograde neuronal dense core vesicle transport	2.61	1000	KIF1A,SYBU
GO:0150012	positive regulation of neuron projection arborization	2.61	1000	DLG4,MAP3K13
GO:0006208	pyrimidine nucleobase catabolic process	2.61	1000	DPYSL3,CRMP1
GO:0098967	exocytic insertion of neurotransmitter receptor to postsynaptic membrane	2.61	1000	CPLX1,STX1B
GO:0048790	maintenance of presynaptic active zone structure	2.61	1000	BSN,RIMS2
GO:0031098	stress-activated protein kinase signaling cascade	2.758	1000	RASSF2,PAK6,PTK2B,PLCB1,MAP3K10,FGF12,PAK5,GRIK2,MAP3K13,MAPK8IP2
GO:0050768	negative regulation of neurogenesis	2.777	1000	DNER,ABCC8,SEMA6B,CIT,GSK3B,LINGO1,TNR
GO:0036269	swimming behavior	2.865	1000	CA10,CACNA1A,SHANK3
GO:0043954	cellular component maintenance	2.883	1000	DLG4,BSN,CAMSAP3,SHANK3,RIMS2
GO:0007019	microtubule depolymerization	2.918	1000	MAP1A,MAP1B,APC2,CAMSAP3
GO:0099054	presynapse assembly	2.918	1000	LRRTM1,NRXN1,BSN,SLITRK3
GO:0086065	cell communication involved in cardiac conduction	2.918	1000	ANK2,CTNNA3,ATP1A3,SCN3B
GO:0015908	fatty acid transport	2.944	1000	CPLX1,STXBP1,PPFIA4,NTRK2,APBA1,PPFIA3,HRH3
GO:0051402	neuron apoptotic process	3.049	1000	PTK2B,STXBP1,SCN2A,AGAP2,CACNA1A,NTRK2,GRIK2,CIT,GSK3B,FAIM2
GO:0010721	negative regulation of cell development	3.081	1000	DNER,ABCC8,SEMA6B,CIT,GSK3B,LINGO1,TNR,DMTN
GO:0007157	heterophilic cell-cell adhesion via plasma membrane cell adhesion molecules	3.099	1000	CADM3,NRXN1,L1CAM,IGSF21
GO:0015872	dopamine transport	3.099	1000	CHRNA4,CHRNB2,SMPD3,SYT3
GO:0031110	regulation of microtubule polymerization or depolymerization	3.146	1000	MAP1A,MAP1B,MAPT,APC2,CAMSAP3
GO:0048814	regulation of dendrite morphogenesis	3.146	1000	HECW1,CHRNB2,CIT,GSK3B,KNDC1
GO:1903861	positive regulation of dendrite extension	3.161	1000	SYT3,RIMS2,UNC13A
GO:0021554	optic nerve development	3.161	1000	CHRNB2,KLF6,KLF7
GO:0051017	actin filament bundle assembly	3.209	1000	ADD2,PTK2B,PIK3R1,DPYSL3,SHANK3,FHDC1,DMTN
GO:0099111	microtubule-based transport	3.22	1000	MAP1A,KIF1A,MAP1B,MAPT,DCX,JAZF1,KIF3C,BSN,CAMSAP3,APBA1,SYBU,SLC8A3,CELSR3,NEURL1,FHDC1
GO:0007254	JNK cascade	3.237	1000	RASSF2,PTK2B,PLCB1,MAP3K10,FGF12,GRIK2,MAP3K13,MAPK8IP2
GO:0031103	axon regeneration	3.284	1000	MAP1B,GAP43,L1CAM,LINGO1,TNR
GO:2000649	regulation of sodium ion transmembrane transporter activity	3.288	1000	HECW1,PLCB1,FGF12,SCN3B
GO:0042596	fear response	3.288	1000	DEAF1,GRIK2,SHANK3,MAPK8IP2
GO:0051961	negative regulation of nervous system development	3.301	1000	DNER,ABCC8,SEMA6B,CIT,GSK3B,LINGO1,TNR
GO:2000172	regulation of branching morphogenesis of a nerve	3.334	1000	CPE,MAP3K13
GO:1904717	regulation of AMPA glutamate receptor clustering	3.334	1000	DLG4,SHANK3
GO:0048170	positive regulation of long-term neuronal synaptic plasticity	3.334	1000	SHANK3,NEURL1
GO:0106104	regulation of glutamate receptor clustering	3.334	1000	DLG4,SHANK3
GO:0051654	establishment of mitochondrion localization	3.474	1000	MAP1B,MAPT,SYBU
GO:0021692	cerebellar Purkinje cell layer morphogenesis	3.474	1000	CACNA1A,FAIM2,ATP2B2
GO:0051591	response to cAMP	3.669	1000	HCN2,PTK2B,PTPRN,PIK3R1,SLC8A3,DMTN
GO:0045806	negative regulation of endocytosis	3.688	1000	SNPH,LRRTM1,STX1B,DLG4
GO:0061572	actin filament bundle organization	3.691	1000	ADD2,PTK2B,PIK3R1,DPYSL3,SHANK3,FHDC1,DMTN
GO:0071417	cellular response to organonitrogen compound	3.736	1000	NMNAT2,MAP1B,HCN2,PIK3R1,PLCB1,SMPD3,CACNA1A,KLF6,NTRK2,L1CAM,GSK3B,SLC8A3,NSG1,NEURL1,PALM,RAB15,ATP1A3,DMTN,HRH3
GO:0010720	positive regulation of cell development	3.756	1000	MAP1B,MAPT,DCX,SNAP91,NTRK2,L1CAM,SHANK3,GSK3B,NEURL1,MAP3K13,DMTN
GO:1904375	regulation of protein localization to cell periphery	3.791	1000	SPTBN1,IQSEC2,NRXN1,PIK3R1,KCNJ11,GSK3B
GO:0035235	ionotropic glutamate receptor signaling pathway	3.806	1000	PTK2B,GRIK2,ATP1A3
GO:0061339	establishment or maintenance of monopolar cell polarity	3.806	1000	MAP1B,CARMIL2,CAMSAP3
GO:0051590	positive regulation of neurotransmitter transport	3.806	1000	STX1B,STXBP1,UNC13A
GO:0030705	cytoskeleton-dependent intracellular transport	3.887	1000	MAP1A,KIF1A,MAP1B,MAPT,DCX,JAZF1,KIF3C,BSN,CAMSAP3,APBA1,SYBU,SLC8A3,CELSR3,NEURL1,FHDC1
GO:0046683	response to organophosphorus	3.899	1000	HCN2,PTK2B,PTPRN,PIK3R1,KCNJ11,SLC8A3,DMTN
GO:0007018	microtubule-based movement	3.902	1000	MAP1A,KIF1A,MAP1B,MAPT,DCX,JAZF1,CACNA1I,KIF3C,BSN,CAMSAP3,APBA1,SYBU,SLC8A3,CELSR3,CELF3,NEURL1,FHDC1
GO:0006874	cellular calcium ion homeostasis	3.921	1000	JPH4,PTK2B,DLG4,CACNA1I,SMPD3,CACNA1A,ANK2,GRIK2,SLC8A2,SLC8A3,ATP2B2,HRH3,JPH3
GO:0002028	regulation of sodium ion transport	4.039	1000	HECW1,PLCB1,FGF12,CNTN1,SCN3B
GO:0060402	calcium ion transport into cytosol	4.115	1000	JPH4,PTK2B,CACNA1I,ANK2,SLC8A2,SLC8A3,JPH3
GO:0002692	negative regulation of cellular extravasation	4.141	1000	BCR,PLCB1
GO:0097119	postsynaptic density protein 95 clustering	4.141	1000	NRXN1,NRXN2
GO:0007270	neuron-neuron synaptic transmission	4.141	1000	TMOD2,CACNA1A
GO:0086018	SA node cell to atrial cardiac muscle cell signaling	4.141	1000	ANK2,SCN3B
GO:0086015	SA node cell action potential	4.141	1000	ANK2,SCN3B
GO:0090129	positive regulation of synapse maturation	4.141	1000	NRXN1,NEURL1
GO:0099541	trans-synaptic signaling by lipid	4.141	1000	NRXN1,PLCB1
GO:0099542	trans-synaptic signaling by endocannabinoid	4.141	1000	NRXN1,PLCB1
GO:0048678	response to axon injury	4.176	1000	MAP1B,GAP43,DPYSL3,L1CAM,LINGO1,TNR
GO:0010562	positive regulation of phosphorus metabolic process	4.316	1000	GAP43,MAPT,RASSF2,PAK6,PTK2B,NRXN1,PIK3R1,MAP3K10,DLG4,CNTN1,AGAP2,CAMK1D,NTRK2,PAK5,GSK3B,EEF1A2,SLC8A2,CAMKK2,NEURL1,KNDC1,MAP3K13,MAPK8IP2
GO:0045937	positive regulation of phosphate metabolic process	4.316	1000	GAP43,MAPT,RASSF2,PAK6,PTK2B,NRXN1,PIK3R1,MAP3K10,DLG4,CNTN1,AGAP2,CAMK1D,NTRK2,PAK5,GSK3B,EEF1A2,SLC8A2,CAMKK2,NEURL1,KNDC1,MAP3K13,MAPK8IP2
GO:0099637	neurotransmitter receptor transport	4.348	1000	CPLX1,STX1B,PIP5K1C,NSG1
GO:0010001	glial cell differentiation	4.467	1000	MAP1A,GAP43,MAPT,DNER,CADM2,KCNQ3,NTRK2,ADAM22,SLC8A3,LINGO1
GO:1903859	regulation of dendrite extension	4.526	1000	SYT3,RIMS2,UNC13A
GO:0007274	neuromuscular synaptic transmission	4.526	1000	CHRNB2,STXBP1,CACNA1A
GO:0140058	neuron projection arborization	4.526	1000	PAK6,DLG4,MAP3K13
GO:0007264	small GTPase mediated signal transduction	4.608	1000	PSD,IQSEC2,BCR,RUNDC3A,MCF2L,IQSEC3,ARHGAP39,RIT2,ARHGDIG,TRIM67,RASGEF1C,KNDC1,RAB15
GO:1902473	regulation of protein localization to synapse	4.914	1000	MAPT,IQSEC2,GSK3B
GO:1903421	regulation of synaptic vesicle recycling	4.914	1000	STX1B,SNAP91,PIP5K1C
GO:0099563	modification of synaptic structure	4.914	1000	DLGAP3,GSK3B,CTNNA2
GO:0086070	SA node cell to atrial cardiac muscle cell communication	5.028	1000	ANK2,SCN3B
GO:0086036	regulation of cardiac muscle cell membrane potential	5.028	1000	ANK2,ATP1A3
GO:0099562	maintenance of postsynaptic density structure	5.028	1000	DLG4,SHANK3
GO:0019233	sensory perception of pain	5.031	1000	MGLL,CHRNA4,CHRNB2,KCND2,CACNA1A,SCN3B
GO:1903078	positive regulation of protein localization to plasma membrane	5.084	1000	SPTBN1,NRXN1,PIK3R1,KCNJ11
GO:0065003	protein-containing complex assembly	5.095	1000	CELF4,MAP1B,MAPT,SPTB,SPTBN1,TMOD2,STX1B,ADD2,PTK2B,DLGAP3,STXBP1,NRXN1,SNAP91,KCND1,KCND2,DLG4,CELF5,CARMIL2,SH3GL2,CAMSAP3,APBA1,GSK3B,CYFIP2,CADPS,CELF3,NSG1,CTNNA2,RIMS2,UNC13A,MAPK8IP2,DMTN
GO:0009746	response to hexose	5.134	1000	PTK2B,NRXN1,PTPRN,PTPRN2,PIK3R1,KCNJ11,BRSK2,SYBU,KLF7
GO:0055074	calcium ion homeostasis	5.313	1000	JPH4,PTK2B,DLG4,CACNA1I,SMPD3,CACNA1A,ANK2,GRIK2,SLC8A2,SLC8A3,ATP2B2,HRH3,JPH3
GO:0086005	ventricular cardiac muscle cell action potential	5.323	1000	ANK2,CTNNA3,SCN3B
GO:0043524	negative regulation of neuron apoptotic process	5.335	1000	PTK2B,STXBP1,AGAP2,CACNA1A,NTRK2,GRIK2,FAIM2
GO:0097479	synaptic vesicle localization	5.347	1000	NRXN1,SNAP91,BRSK2,SLC8A3
GO:0022411	cellular component disassembly	5.424	1000	MAP1A,MAP1B,SPTB,SPTBN1,APC2,TMOD2,ADD2,PIK3R1,ABCC8,CARMIL2,SH3GL2,CAMSAP3,GSK3B,CAMKK2,DMTN
GO:0098659	inorganic cation import across plasma membrane	5.494	1000	HCN2,KCNJ11,SLC8A2,SLC8A3,ATP1A3
GO:0099587	inorganic ion import across plasma membrane	5.494	1000	HCN2,KCNJ11,SLC8A2,SLC8A3,ATP1A3
GO:1903532	positive regulation of secretion by cell	5.54	1000	STX1B,CHRNB2,STXBP1,CACNA1I,SMPD3,SEPTIN5,SYBU,CADPS,RAB15,UNC13A
GO:0071333	cellular response to glucose stimulus	5.609	1000	NRXN1,PTPRN,PTPRN2,KCNJ11,BRSK2,SYBU,KLF7
GO:1901698	response to nitrogen compound	5.628	1000	NMNAT2,MAP1B,HCN2,CHRNA4,CHRNB2,PTK2B,PTPRN,PIK3R1,ABCC8,KCNJ11,PLCB1,KCNQ3,DLG4,SMPD3,CACNA1A,KLF6,NTRK2,L1CAM,BRSK2,GSK3B,SLC8A3,NSG1,NEURL1,PALM,RAB15,ATP1A3,DMTN,HRH3
GO:0031102	neuron projection regeneration	5.698	1000	MAP1B,GAP43,L1CAM,LINGO1,TNR
GO:0120032	regulation of plasma membrane bounded cell projection assembly	5.752	1000	GAP43,NRXN1,PIK3R1,DPYSL3,CARMIL2,NEURL1,PALM,DMTN
GO:0071331	cellular response to hexose stimulus	5.893	1000	NRXN1,PTPRN,PTPRN2,KCNJ11,BRSK2,SYBU,KLF7
GO:1902305	regulation of sodium ion transmembrane transport	5.899	1000	HECW1,PLCB1,FGF12,SCN3B
GO:0000381	regulation of alternative mRNA splicing, via spliceosome	5.899	1000	CELF4,CELF5,CELF3,RBFOX1
GO:0007204	positive regulation of cytosolic calcium ion concentration	5.94	1000	JPH4,PTK2B,DLG4,CACNA1I,CACNA1A,ANK2,SLC8A2,SLC8A3,HRH3,JPH3
GO:0050774	negative regulation of dendrite morphogenesis	5.995	1000	CIT,GSK3B
GO:0051823	regulation of synapse structural plasticity	5.995	1000	SHANK3,CTNNA2
GO:0051124	synaptic assembly at neuromuscular junction	5.995	1000	SHANK3,GSK3B
GO:0098693	regulation of synaptic vesicle cycle	5.995	1000	NRXN1,BSN
GO:1901660	calcium ion export	5.995	1000	SLC8A2,SLC8A3
GO:0097113	AMPA glutamate receptor clustering	5.995	1000	DLG4,SHANK3
GO:0097104	postsynaptic membrane assembly	5.995	1000	NRXN1,NRXN2
GO:2000807	regulation of synaptic vesicle clustering	5.995	1000	SNAP91,BRSK2
GO:0010040	response to iron(II) ion	5.995	1000	PIK3R1,GSK3B
GO:0099519	dense core granule cytoskeletal transport	5.995	1000	KIF1A,SYBU
GO:0099505	regulation of presynaptic membrane potential	5.995	1000	SCN2A,GRIK2
GO:0034109	homotypic cell-cell adhesion	6.124	1000	STXBP1,L1CAM,PIP5K1C,CTNNA3,DMTN
GO:0046328	regulation of JNK cascade	6.183	1000	RASSF2,PTK2B,PLCB1,MAP3K10,GRIK2,MAPK8IP2
GO:0008542	visual learning	6.189	1000	CHRNB2,ABCC8,DEAF1,ATP1A3
GO:0106030	neuron projection fasciculation	6.199	1000	CNTN4,L1CAM,CELSR3
GO:0007413	axonal fasciculation	6.199	1000	CNTN4,L1CAM,CELSR3
GO:0060491	regulation of cell projection assembly	6.264	1000	GAP43,NRXN1,PIK3R1,DPYSL3,CARMIL2,NEURL1,PALM,DMTN
GO:0033555	multicellular organismal response to stress	6.345	1000	CACNA1A,DEAF1,GRIK2,SHANK3,MAPK8IP2
GO:0070507	regulation of microtubule cytoskeleton organization	6.363	1000	MAP1A,MAP1B,MAPT,APC2,CAMSAP3,GSK3B
GO:1990090	cellular response to nerve growth factor stimulus	6.488	1000	MAPT,NTRK2,SH3GL2,L1CAM
GO:0150115	cell-substrate junction organization	6.571	1000	BCR,PTK2B,PIK3R1,CAMSAP3,DMTN
GO:0120034	positive regulation of plasma membrane bounded cell projection assembly	6.571	1000	PIK3R1,DPYSL3,CARMIL2,NEURL1,PALM
GO:0043087	regulation of GTPase activity	6.769	1000	SGSM1,APC2,BCR,PTK2B,PTPRN2,PLCB1,AGAP2,IQSEC3,NTRK2,ARHGAP39,GSK3B,ARHGDIG
GO:0001963	synaptic transmission, dopaminergic	6.797	1000	CHRNB2,GSK3B,NSG1,PALM
GO:0040007	growth	6.798	1000	MAP1B,GAP43,MAPT,MGLL,PAK6,DCX,PTK2B,PLCB1,SMPD3,SEMA6B,TLCD3B,SYT3,KLF6,PAK5,SH3GL2,L1CAM,APBA1,SHANK3,GSK3B,CYFIP2,INA,MAP3K13,RIMS2,TNR,UNC13A
GO:0090630	activation of GTPase activity	6.803	1000	SGSM1,APC2,BCR,PTK2B,IQSEC3
GO:0072503	cellular divalent inorganic cation homeostasis	6.89	1000	JPH4,PTK2B,DLG4,CACNA1I,SMPD3,CACNA1A,ANK2,GRIK2,SLC8A2,SLC8A3,ATP2B2,HRH3,JPH3
GO:0097688	glutamate receptor clustering	7.039	1000	DLG4,SHANK3
GO:0046113	nucleobase catabolic process	7.039	1000	DPYSL3,CRMP1
GO:0050433	regulation of catecholamine secretion	7.115	1000	CHRNA4,CHRNB2,SYT3,HRH3
GO:1904377	positive regulation of protein localization to cell periphery	7.115	1000	SPTBN1,NRXN1,PIK3R1,KCNJ11
GO:1905606	regulation of presynapse assembly	7.156	1000	LRRTM1,NRXN1,SLITRK3
GO:0060401	cytosolic calcium ion transport	7.305	1000	JPH4,PTK2B,CACNA1I,ANK2,SLC8A2,SLC8A3,JPH3
GO:0086091	regulation of heart rate by cardiac conduction	7.666	1000	ANK2,CTNNA3,SCN3B
GO:0032147	activation of protein kinase activity	7.767	1000	GAP43,PAK6,PTK2B,MAP3K10,AGAP2,CAMK1D,PAK5,CAMKK2,MAP3K13,MAPK8IP2
GO:1990089	response to nerve growth factor	7.78	1000	MAPT,NTRK2,SH3GL2,L1CAM
GO:0007528	neuromuscular junction development	7.78	1000	NTRK2,SHANK3,GSK3B,UNC13A
GO:1903307	positive regulation of regulated secretory pathway	7.78	1000	STXBP1,CACNA1I,CADPS,RAB15
GO:0099151	regulation of postsynaptic density assembly	8.159	1000	LRRTM1,NRXN1
GO:1901950	dense core granule transport	8.159	1000	KIF1A,SYBU
GO:0035095	behavioral response to nicotine	8.159	1000	CHRNA4,CHRNB2
GO:1990535	neuron projection maintenance	8.159	1000	MAP1A,ATP1A3
GO:0032253	dense core granule localization	8.159	1000	KIF1A,SYBU

## Sheet: 5. ToppGene, other classif.
Term ID	Description	Category	p-value	q-value	Genes
1268763	Neuronal System	BioSystems: REACTOME	3.39e-11	4.184e-08	CPLX1,LRRTM1,HCN2,CHRNA4,CHRNB2,DLGAP3,STXBP1,NRXN1,NRXN2,KCND1,KCND2,ABCC8,KCNJ11,PLCB1,KCNQ2,KCNQ3,DLG4,CACNA1A,PPFIA4,DLGAP4,APBA1,GRIK2,PPFIA3,SHANK3,TSPAN7
1270323	L1CAM interactions	BioSystems: REACTOME	5.502e-08	6.789e-05	GAP43,SPTB,SPTBN1,DCX,SCN2A,KCNQ2,KCNQ3,DLG4,CNTN1,ANK2,SH3GL2,L1CAM,SCN3B
1270325	Interaction between L1 and Ankyrins	BioSystems: REACTOME	6.567e-07	0.0008104	SPTB,SPTBN1,SCN2A,KCNQ2,KCNQ3,ANK2,L1CAM,SCN3B
1270303	Axon guidance	BioSystems: REACTOME	7.314e-07	0.0009025	GAP43,SPTB,SPTBN1,PAK6,DCX,PIK3R1,SCN2A,KCNQ2,KCNQ3,DLG4,CACNA1I,CNTN1,AGAP2,DPYSL3,ANK2,PAK5,SH3GL2,L1CAM,DUSP8,ARHGAP39,PIP5K1C,SHANK3,GSK3B,CRMP1,SCN3B
1427850	Interactions of neurexins and neuroligins at synapses	BioSystems: REACTOME	9.42e-06	0.01162	LRRTM1,DLGAP3,STXBP1,NRXN1,NRXN2,DLG4,DLGAP4,APBA1,SHANK3
1427849	Protein-protein interactions at synapses	BioSystems: REACTOME	6.636e-05	0.08188	LRRTM1,DLGAP3,STXBP1,NRXN1,NRXN2,DLG4,DLGAP4,APBA1,SHANK3
1339115	Cardiac conduction	BioSystems: REACTOME	0.000332	0.4097	KCND1,KCND2,SCN2A,KCNJ11,FGF12,KCNK12,SLC8A2,SLC8A3,ATP1A3,ATP2B2,SCN3B
PW:0000674	insulin secretion pathway	Pathway Ontology	0.0009819	1.212	STXBP1,ABCC8,KCNJ11,CACNA1A,UNC13A
1269868	Muscle contraction	BioSystems: REACTOME	0.001839	2.269	TMOD2,KCND1,KCND2,SCN2A,KCNJ11,FGF12,KCNK12,SLC8A2,SLC8A3,ATP1A3,ATP2B2,SCN3B
1270302	Developmental Biology	BioSystems: REACTOME	0.002763	3.409	GAP43,ADAM23,SPTB,SPTBN1,PAK6,DCX,STX1B,PIK3R1,SCN2A,KCNQ2,KCNQ3,DLG4,CACNA1I,CNTN1,AGAP2,DPYSL3,ANK2,PAK5,SH3GL2,L1CAM,DUSP8,ARHGAP39,PIP5K1C,SHANK3,ADAM22,GSK3B,CRMP1,CTNNA2,SCN3B
1268766	Transmission across Chemical Synapses	BioSystems: REACTOME	0.003499	4.318	CPLX1,CHRNA4,CHRNB2,STXBP1,PLCB1,DLG4,CACNA1A,PPFIA4,APBA1,GRIK2,PPFIA3,TSPAN7
1268772	Dopamine Neurotransmitter Release Cycle	BioSystems: REACTOME	0.003694	4.559	CPLX1,STXBP1,PPFIA4,APBA1,PPFIA3
1270349	LGI-ADAM interactions	BioSystems: REACTOME	0.0154	19.01	ADAM23,STX1B,DLG4,ADAM22
M39457	Synaptic vesicle pathway	MSigDB C2 BIOCARTA (v7.5.1)	0.01794	22.13	CPLX2,CPLX1,STX1B,STXBP1,CACNA1A,UNC13A
1268773	Acetylcholine Neurotransmitter Release Cycle	BioSystems: REACTOME	0.02642	32.6	CPLX1,STXBP1,PPFIA4,PPFIA3
1268770	Serotonin Neurotransmitter Release Cycle	BioSystems: REACTOME	0.03369	41.57	CPLX1,STXBP1,PPFIA4,PPFIA3
1268769	Norepinephrine Neurotransmitter Release Cycle	BioSystems: REACTOME	0.03369	41.57	CPLX1,STXBP1,PPFIA4,PPFIA3
M39804	Fragile X syndrome	MSigDB C2 BIOCARTA (v7.5.1)	0.04737	58.46	MAP1B,DLGAP3,KCND2,PLCB1,DLG4,AGAP2,NTRK2,CYFIP2
373900	Synaptic vesicle cycle	BioSystems: KEGG	0.05437	67.1	CPLX2,CPLX1,STX1B,STXBP1,CACNA1A,UNC13A
P05734	Synaptic vesicle trafficking	PantherDB	0.09352	115.4	STX1B,STXBP1,SYT3,RIMS2
1268821	Potassium Channels	BioSystems: REACTOME	0.09445	116.5	HCN2,KCND1,KCND2,ABCC8,KCNJ11,KCNQ2,KCNQ3
1268771	Glutamate Neurotransmitter Release Cycle	BioSystems: REACTOME	0.1113	137.3	CPLX1,STXBP1,PPFIA4,PPFIA3
PW:0000677	altered insulin secretion pathway	Pathway Ontology	0.114	140.6	ABCC8,KCNJ11
1339134	Defective ABCC8 can cause hypoglycemias and hyperglycemias	BioSystems: REACTOME	0.114	140.6	ABCC8,KCNJ11
83109	Endometrial cancer	BioSystems: KEGG	0.1846	227.8	APC2,PIK3R1,GSK3B,CTNNA3,CTNNA2
217716	Cholinergic synapse	BioSystems: KEGG	0.1922	237.2	CHRNA4,CHRNB2,PIK3R1,PLCB1,KCNQ2,KCNQ3,CACNA1A
M39822	Synaptic signaling pathways associated with autism spectrum disorder	MSigDB C2 BIOCARTA (v7.5.1)	0.2029	250.4	PIK3R1,DLG4,NTRK2,SHANK3,GSK3B
1268768	Neurotransmitter Release Cycle	BioSystems: REACTOME	0.2029	250.4	CPLX1,STXBP1,PPFIA4,APBA1,PPFIA3
M69	Reelin signaling pathway	MSigDB C2 BIOCARTA (v7.5.1)	0.2075	256	MAP1B,MAPT,PIK3R1,GSK3B
M19877	Endometrial cancer	MSigDB C2 BIOCARTA (v7.5.1)	0.2226	274.7	APC2,PIK3R1,GSK3B,CTNNA3,CTNNA2
137980	Reelin signaling pathway	BioSystems: Pathway Interaction Database	0.2387	294.6	MAP1B,MAPT,PIK3R1,GSK3B
PW:0000313	c-Jun N-terminal kinases MAPK signaling	Pathway Ontology	0.311	383.8	MAP3K10,DUSP8,MAP3K13,MAPK8IP2
1339121	Ion homeostasis	BioSystems: REACTOME	0.3162	390.2	KCNJ11,SLC8A2,SLC8A3,ATP1A3,ATP2B2
M39373	Sudden infant death syndrome (SIDS) susceptibility pathways	MSigDB C2 BIOCARTA (v7.5.1)	0.3399	419.4	SPTBN1,CHRNA4,CHRNB2,VIPR2,DEAF1,NTRK2,ATP1A3,SCN3B
1269347	Reduction of cytosolic Ca++ levels	BioSystems: REACTOME	0.3957	488.3	SLC8A2,SLC8A3,ATP2B2
M39623	Endometrial cancer	MSigDB C2 BIOCARTA (v7.5.1)	0.5481	676.4	APC2,PIK3R1,GSK3B,CTNNA3,CTNNA2
1270310	CRMPs in Sema3A signaling	BioSystems: REACTOME	0.5993	739.5	DPYSL3,GSK3B,CRMP1
1268828	ATP sensitive Potassium channels	BioSystems: REACTOME	0.667	823.1	ABCC8,KCNJ11
M3494	Thrombin signaling and protease-activated receptors	MSigDB C2 BIOCARTA (v7.5.1)	1.013	1000	PTK2B,PIK3R1,PLCB1
PW:0000208	diabetes type 2	Pathway Ontology	1.104	1000	ABCC8,KCNJ11
1270066	Synthesis of PI	BioSystems: REACTOME	1.104	1000	PITPNM1,PITPNM3
M39520	Regulation of actin cytoskeleton	MSigDB C2 BIOCARTA (v7.5.1)	1.117	1000	APC2,PAK6,PIK3R1,FGF12,PAK5,PIP5K1C,CYFIP2
1268830	Voltage gated Potassium channels	BioSystems: REACTOME	1.206	1000	KCND1,KCND2,KCNQ2,KCNQ3
83094	Type II diabetes mellitus	BioSystems: KEGG	1.426	1000	PIK3R1,ABCC8,KCNJ11,CACNA1A
M19708	Type II diabetes mellitus	MSigDB C2 BIOCARTA (v7.5.1)	1.545	1000	PIK3R1,ABCC8,KCNJ11,CACNA1A
M39795	PKC-gamma calcium signaling pathway in ataxia	MSigDB C2 BIOCARTA (v7.5.1)	1.573	1000	PLCB1,CACNA1A,ATP2B2
1270102	Regulation of insulin secretion	BioSystems: REACTOME	1.623	1000	STXBP1,ABCC8,KCNJ11,PLCB1,CACNA1A
M39759	Rett syndrome causing genes	MSigDB C2 BIOCARTA (v7.5.1)	1.806	1000	STXBP1,SCN2A,ACTL6B,SHANK3

## Sheet: 6. Metabrain, GO
# MetabrainNetwork 2.1 / Department of Genetics, University Medical Center Groningen / http://www.metabrain.nl
#
# Gene set analysis results
# Downloaded 2022-09-13
#
# Gene set name: All genes
# Number of genes: 212
# Gene names: HECW1,DBNDD1,ABCC8,SPATA20,ADAM22,CELSR3,MAPK8IP2,CNTN1,GRAMD1B,SNX29,PTPRN,CYFIP2,TMCC3,PSD,BCAS1,SNAP91,CTNNA2,KLF6,PDZD4,SPTB,CRMP1,MAP3K13,PPP2R2C,MGLL,KCNQ2,ADD2,CAMSAP3,ACTL6B,DCX,RBFOX1,DLGAP4,GSK3B,KIF3C,PHACTR3,CHGB,PITPNM3,JPH4,STX1B,HCN2,PALM,SEZ6L,SEPTIN3,CACNA1I,SLC8A3,RIMS4,HRH3,CHRNA4,EEF1A2,RASSF2,SNPH,PAK5,CELF4,KCND1,SMPD3,FAM189A1,SCG3,ATP1A3,TNPO2,MAST1,VIPR2,KCN…
# Gene ids: ENSG00000002746,ENSG00000003249,ENSG00000006071,ENSG00000006282,ENSG00000008277,ENSG00000008300,ENSG00000008735,ENSG00000018236,ENSG00000023171,ENSG00000048471,ENSG00000054356,ENSG00000055163,ENSG00000057704,ENSG00000059915,ENSG00000064787,ENSG00000065609,ENSG00000066032,ENSG00000067082,ENSG00000067840,ENSG00000070182,ENSG00000072832,ENSG00000073803,ENSG00000074211,ENSG00000074416,ENS…
# Database: GO_P
# Test type: wilcoxon
#
Term ID	Description	p-value
GO:0007612	learning	1.57852e-107
GO:0031175	neuron projection development	3.02081e-107
GO:2000463	positive regulation of excitatory postsynaptic potential	3.99637e-105
GO:0007399	nervous system development	1.12154e-103
GO:0050808	synapse organization	4.26079e-103
GO:0007269	neurotransmitter secretion	3.21007e-102
GO:0035249	synaptic transmission, glutamatergic	4.62477e-103
GO:0048167	regulation of synaptic plasticity	2.28856e-99
GO:0030534	adult behavior	1.01596e-98
GO:0007613	memory	1.6087e-97
GO:0050804	modulation of chemical synaptic transmission	1.27531e-97
GO:1903779	regulation of cardiac conduction	1.8982e-96
GO:2000300	regulation of synaptic vesicle exocytosis	3.80162e-97
GO:0071805	potassium ion transmembrane transport	9.07512e-98
GO:0035235	ionotropic glutamate receptor signaling pathway	3.47518e-96
GO:0048169	regulation of long-term neuronal synaptic plasticity	6.40639e-94
GO:0010976	positive regulation of neuron projection development	1.53059e-92
GO:0060291	long-term synaptic potentiation	1.58272e-92
GO:0045956	positive regulation of calcium ion-dependent exocytosis	5.95667e-92
GO:2000649	regulation of sodium ion transmembrane transporter activity	8.34756e-92
GO:0048172	regulation of short-term neuronal synaptic plasticity	8.73029e-94
GO:0007409	axonogenesis	3.14662e-91
GO:0042391	regulation of membrane potential	3.24191e-90
GO:0035725	sodium ion transmembrane transport	2.19107e-90
GO:0060079	excitatory postsynaptic potential	3.52924e-89
GO:0051966	regulation of synaptic transmission, glutamatergic	8.01584e-90
GO:0034765	regulation of ion transmembrane transport	1.56501e-89
GO:0006816	calcium ion transport	4.18123e-89
GO:0050796	regulation of insulin secretion	5.12914e-89
GO:0007026	negative regulation of microtubule depolymerization	1.02526e-86
GO:0006887	exocytosis	1.28208e-87
GO:0007158	neuron cell-cell adhesion	2.16414e-85
GO:0016079	synaptic vesicle exocytosis	3.8035e-86
GO:0061337	cardiac conduction	8.93092e-86
GO:0099566	regulation of postsynaptic cytosolic calcium ion concentration	9.16644e-86
GO:0017157	regulation of exocytosis	2.66774e-84
GO:0048488	synaptic vesicle endocytosis	2.34775e-83
GO:0007416	synapse assembly	5.92408e-84
GO:0070588	calcium ion transmembrane transport	6.7566e-85
GO:0072659	protein localization to plasma membrane	1.59996e-83
GO:2000311	regulation of AMPA receptor activity	1.7194e-82
GO:2000310	regulation of NMDA receptor activity	1.73589e-82
GO:0048791	calcium ion-regulated exocytosis of neurotransmitter	3.26346e-82
GO:0034220	ion transmembrane transport	4.41701e-82
GO:0060999	positive regulation of dendritic spine development	2.49224e-81
GO:0086091	regulation of heart rate by cardiac conduction	7.56347e-81
GO:0035556	intracellular signal transduction	9.59809e-81
GO:0060078	regulation of postsynaptic membrane potential	1.17961e-79
GO:0017156	calcium-ion regulated exocytosis	2.65818e-80
GO:0071277	cellular response to calcium ion	2.06275e-78
GO:0019933	cAMP-mediated signaling	2.12295e-78
GO:0035418	protein localization to synapse	6.77642e-79
GO:0007215	glutamate receptor signaling pathway	1.91665e-78
GO:0070509	calcium ion import	2.01061e-78
GO:0021549	cerebellum development	3.72374e-77
GO:0007268	chemical synaptic transmission	2.81213e-76
GO:0007626	locomotory behavior	4.99458e-77
GO:1990573	potassium ion import across plasma membrane	5.02289e-76
GO:0014047	glutamate secretion	5.69103e-76
GO:0019228	neuronal action potential	6.4286e-75
GO:0007411	axon guidance	1.11722e-73
GO:0006811	ion transport	1.80897e-73
GO:0010977	negative regulation of neuron projection development	4.81832e-74
GO:0035176	social behavior	1.41288e-72
GO:0017158	regulation of calcium ion-dependent exocytosis	1.79209e-71
GO:0031115	negative regulation of microtubule polymerization	2.92439e-71
GO:0007528	neuromuscular junction development	7.61982e-70
GO:0007043	cell-cell junction assembly	1.54297e-68
GO:0086010	membrane depolarization during action potential	2.23259e-69
GO:0001964	startle response	2.2583e-69
GO:0007420	brain development	1.57056e-67
GO:0007165	signal transduction	2.03151e-66
GO:0008344	adult locomotory behavior	4.49057e-67
GO:0014059	regulation of dopamine secretion	6.41784e-67
GO:0007010	cytoskeleton organization	1.21383e-65
GO:0099151	regulation of postsynaptic density assembly	1.63225e-66
GO:0006813	potassium ion transport	2.66094e-66
GO:0051965	positive regulation of synapse assembly	4.73816e-66
GO:0048268	clathrin coat assembly	1.49374e-64
GO:0007616	long-term memory	3.56054e-65
GO:0007214	gamma-aminobutyric acid signaling pathway	4.90435e-65
GO:0043524	negative regulation of neuron apoptotic process	5.32438e-65
GO:0007417	central nervous system development	9.31603e-65
GO:0006904	vesicle docking involved in exocytosis	1.29632e-62
GO:0048168	regulation of neuronal synaptic plasticity	1.41379e-62
GO:0050771	negative regulation of axonogenesis	1.04705e-61
GO:0016358	dendrite development	1.66446e-61
GO:1905606	regulation of presynapse assembly	5.67638e-61
GO:0072583	clathrin-dependent endocytosis	1.12591e-60
GO:0007264	small GTPase mediated signal transduction	1.53822e-60
GO:0006874	cellular calcium ion homeostasis	1.56292e-59
GO:0051480	regulation of cytosolic calcium ion concentration	3.40536e-59
GO:0006293	nucleotide-excision repair, preincision complex stabilization	8.44111e-60
GO:0006506	GPI anchor biosynthetic process	3.36302e-59
GO:0048813	dendrite morphogenesis	1.14388e-57
GO:0018279	protein N-linked glycosylation via asparagine	1.19932e-57
GO:0007216	G protein-coupled glutamate receptor signaling pathway	9.4475e-58
GO:0000724	double-strand break repair via homologous recombination	1.29438e-56
GO:0033683	nucleotide-excision repair, DNA incision	3.55487e-56
GO:0090502	RNA phosphodiester bond hydrolysis, endonucleolytic	1.36481e-55
GO:0006296	nucleotide-excision repair, DNA incision, 5'-to lesion	2.09411e-56
GO:0006310	DNA recombination	2.87857e-55
GO:0061001	regulation of dendritic spine morphogenesis	3.49118e-56
GO:0035335	peptidyl-tyrosine dephosphorylation	3.79509e-56
GO:0098609	cell-cell adhesion	5.71786e-56
GO:0007031	peroxisome organization	1.83169e-54
GO:0086002	cardiac muscle cell action potential involved in contraction	4.2869e-54
GO:0090503	RNA phosphodiester bond hydrolysis, exonucleolytic	2.44861e-53
GO:1904646	cellular response to amyloid-beta	3.07807e-54
GO:0051260	protein homooligomerization	4.35668e-54
GO:1902476	chloride transmembrane transport	1.59307e-52
GO:0002479	antigen processing and presentation of exogenous peptide antigen via MHC class I, TAP-dependent	1.65775e-52
GO:0008306	associative learning	2.75328e-53
GO:0045773	positive regulation of axon extension	3.25169e-53
GO:0000165	MAPK cascade	1.19939e-51
GO:0000226	microtubule cytoskeleton organization	2.13898e-52
GO:0044331	cell-cell adhesion mediated by cadherin	4.18768e-51
GO:0070911	global genome nucleotide-excision repair	8.91397e-52
GO:0045666	positive regulation of neuron differentiation	2.12456e-50
GO:0006298	mismatch repair	4.32208e-50
GO:0006264	mitochondrial DNA replication	1.38048e-49
GO:0021510	spinal cord development	5.5391e-50
GO:0034332	adherens junction organization	4.03039e-49
GO:0018108	peptidyl-tyrosine phosphorylation	5.75962e-51
GO:0043087	regulation of GTPase activity	1.37796e-48
GO:0050877	nervous system process	2.26954e-47
GO:0016055	Wnt signaling pathway	3.16262e-48
GO:0005513	detection of calcium ion	4.05546e-47
GO:0021766	hippocampus development	4.61606e-48
GO:0030970	retrograde protein transport, ER to cytosol	6.75236e-48
GO:0006294	nucleotide-excision repair, preincision complex assembly	2.60391e-47
GO:0019233	sensory perception of pain	2.783e-46
GO:0007129	homologous chromosome pairing at meiosis	3.80194e-46
GO:0007156	homophilic cell adhesion via plasma membrane adhesion molecules	9.90734e-47
GO:0043066	negative regulation of apoptotic process	1.5968e-45
GO:0019985	translesion synthesis	2.6861e-45
GO:0042276	error-prone translesion synthesis	3.85948e-45
GO:0086064	cell communication by electrical coupling involved in cardiac conduction	5.67297e-45
GO:0070507	regulation of microtubule cytoskeleton organization	1.00792e-45
GO:0006289	nucleotide-excision repair	1.52282e-43
GO:0006883	cellular sodium ion homeostasis	1.71857e-43
GO:0016254	preassembly of GPI anchor in ER membrane	1.79506e-43
GO:0070987	error-free translesion synthesis	3.12485e-44
GO:0006363	termination of RNA polymerase I transcription	3.50045e-45
GO:0030490	maturation of SSU-rRNA	7.86003e-45
GO:0051603	proteolysis involved in cellular protein catabolic process	1.06669e-42
GO:0006897	endocytosis	1.18239e-43
GO:0060384	innervation	1.45195e-42
GO:0033627	cell adhesion mediated by integrin	1.55639e-42
GO:0035666	TRIF-dependent toll-like receptor signaling pathway	1.89862e-43
GO:0008016	regulation of heart contraction	1.93541e-42
GO:0051607	defense response to virus	4.19649e-42
GO:0048666	neuron development	4.59861e-45
GO:0006283	transcription-coupled nucleotide-excision repair	5.99374e-43
GO:0006353	DNA-templated transcription, termination	7.83848e-43
GO:0098974	postsynaptic actin cytoskeleton organization	9.50641e-43
GO:0032259	methylation	4.24796e-42
GO:0000460	maturation of 5.8S rRNA	5.81829e-42
GO:0042593	glucose homeostasis	1.62947e-41
GO:2000484	GO:2000484-NoDescription	1.83201e-41
GO:0006370	7-methylguanosine mRNA capping	1.93131e-40
GO:0031145	anaphase-promoting complex-dependent catabolic process	2.41553e-41
GO:0010499	proteasomal ubiquitin-independent protein catabolic process	5.13972e-41
GO:0051321	meiotic cell cycle	5.18557e-41
GO:0030168	platelet activation	6.56076e-41
GO:1901990	regulation of mitotic cell cycle phase transition	8.4225e-41
GO:0033209	tumor necrosis factor-mediated signaling pathway	1.64683e-39
GO:0051170	import into nucleus	1.74227e-40
GO:0007193	adenylate cyclase-inhibiting G protein-coupled receptor signaling pathway	3.92611e-40
GO:0002486	antigen processing and presentation of endogenous peptide antigen via MHC class I via ER pathway, TAP-independent	8.18072e-40
GO:0034644	cellular response to UV	8.19675e-40
GO:0007016	obsolete cytoskeletal anchoring at plasma membrane	1.1032e-38
GO:0060337	type I interferon signaling pathway	1.11152e-38
GO:0031623	receptor internalization	2.63321e-39
GO:0006839	mitochondrial transport	5.46527e-39
GO:1901687	glutathione derivative biosynthetic process	8.93247e-40
GO:0001890	placenta development	9.71464e-40
GO:0001916	positive regulation of T cell mediated cytotoxicity	1.36976e-37
GO:0006369	termination of RNA polymerase II transcription	1.46504e-38
GO:0002230	positive regulation of defense response to virus by host	7.40409e-38
GO:0043280	positive regulation of cysteine-type endopeptidase activity involved in apoptotic process	7.74884e-38
GO:0038061	NIK/NF-kappaB signaling	8.86601e-38
GO:0043547	positive regulation of GTPase activity	1.47055e-36
GO:0007162	negative regulation of cell adhesion	2.00051e-37
GO:0000387	spliceosomal snRNP assembly	3.37642e-38
GO:0061418	regulation of transcription from RNA polymerase II promoter in response to hypoxia	4.29744e-37
GO:0001510	RNA methylation	8.92223e-37
GO:0000717	nucleotide-excision repair, DNA duplex unwinding	9.25735e-37
GO:0030488	tRNA methylation	9.50069e-38
GO:0043123	positive regulation of I-kappaB kinase/NF-kappaB signaling	1.31732e-35
GO:0006488	dolichol-linked oligosaccharide biosynthetic process	1.50858e-35
GO:0007271	synaptic transmission, cholinergic	1.51497e-35
GO:0016192	vesicle-mediated transport	2.33473e-35
GO:0021987	cerebral cortex development	2.43362e-35
GO:0051932	synaptic transmission, GABAergic	3.2345e-35
GO:0007169	transmembrane receptor protein tyrosine kinase signaling pathway	4.29587e-37
GO:0032793	positive regulation of CREB transcription factor activity	5.85046e-36
GO:0032735	positive regulation of interleukin-12 production	6.78996e-36
GO:0045842	positive regulation of mitotic metaphase/anaphase transition	1.58776e-35
GO:0034472	snRNA 3'-end processing	1.97621e-34
GO:0030182	neuron differentiation	2.37615e-34
GO:0006625	protein targeting to peroxisome	2.71996e-34
GO:0036297	interstrand cross-link repair	4.23361e-35
GO:0006941	striated muscle contraction	4.64091e-35
GO:0019722	calcium-mediated signaling	7.72231e-35
GO:0086005	ventricular cardiac muscle cell action potential	9.30883e-35
GO:0033617	mitochondrial cytochrome c oxidase assembly	2.80152e-33
GO:0042102	positive regulation of T cell proliferation	2.88018e-34
GO:0008033	tRNA processing	2.98291e-33
GO:0032515	negative regulation of phosphoprotein phosphatase activity	3.05329e-33
GO:0006295	nucleotide-excision repair, DNA incision, 3'-to lesion	3.41685e-34
GO:0042254	ribosome biogenesis	9.32706e-34
GO:0016045	detection of bacterium	9.35873e-34
GO:0099560	synaptic membrane adhesion	1.34839e-32
GO:0035269	protein O-linked mannosylation	2.01626e-32
GO:0007219	Notch signaling pathway	2.21589e-34
GO:0009615	response to virus	2.30493e-33
GO:0030036	actin cytoskeleton organization	3.33989e-33
GO:0032147	activation of protein kinase activity	4.08722e-33
GO:0006468	protein phosphorylation	4.40045e-33
GO:0007611	learning or memory	4.93513e-33
GO:0006810	transport	5.59617e-33
GO:0071480	cellular response to gamma radiation	6.52857e-33
GO:0048015	phosphatidylinositol-mediated signaling	9.51563e-33
GO:0006361	transcription initiation from RNA polymerase I promoter	1.10916e-31
GO:0006364	rRNA processing	1.11919e-31
GO:0060048	cardiac muscle contraction	2.548e-31
GO:0051056	regulation of small GTPase mediated signal transduction	2.66368e-31
GO:0006814	sodium ion transport	2.86882e-32
GO:0010498	proteasomal protein catabolic process	3.55545e-32
GO:0006906	vesicle fusion	4.38185e-32
GO:0035455	response to interferon-alpha	4.78845e-32
GO:0007605	sensory perception of sound	5.04892e-32
GO:0030855	epithelial cell differentiation	5.36309e-32
GO:0051491	positive regulation of filopodium assembly	7.92611e-33
GO:0051209	release of sequestered calcium ion into cytosol	1.37259e-31
GO:0046777	protein autophosphorylation	2.025e-30
GO:0042769	DNA damage response, detection of DNA damage	2.24636e-30
GO:0048013	ephrin receptor signaling pathway	7.96597e-31
GO:0050727	regulation of inflammatory response	1.67853e-29
GO:0032482	Rab protein signal transduction	2.09312e-30
GO:0006749	glutathione metabolic process	2.24336e-29
GO:0006281	DNA repair	2.81424e-29
GO:0002376	immune system process	7.56854e-30
GO:0006521	regulation of cellular amino acid metabolic process	7.93822e-30
GO:1902036	regulation of hematopoietic stem cell differentiation	8.50898e-30
GO:0007259	receptor signaling pathway via JAK-STAT	1.0856e-28
GO:0006470	protein dephosphorylation	1.16472e-29
GO:0071479	cellular response to ionizing radiation	1.45808e-28
GO:0098962	regulation of postsynaptic neurotransmitter receptor activity	2.11394e-29
GO:0016339	calcium-dependent cell-cell adhesion via plasma membrane cell adhesion molecules	2.43789e-28
GO:0021762	substantia nigra development	2.74997e-29
GO:0002756	MyD88-independent toll-like receptor signaling pathway	2.89403e-31
GO:0022010	central nervous system myelination	4.09957e-29
GO:0006362	transcription elongation from RNA polymerase I promoter	5.76133e-29
GO:1990090	cellular response to nerve growth factor stimulus	8.11565e-29
GO:2000234	positive regulation of rRNA processing	8.27436e-29
GO:0002474	antigen processing and presentation of peptide antigen via MHC class I	8.29862e-29
GO:1902041	regulation of extrinsic apoptotic signaling pathway via death domain receptors	5.61119e-28
GO:0006297	nucleotide-excision repair, DNA gap filling	1.36845e-26
GO:0046339	diacylglycerol metabolic process	3.61623e-27
GO:0000187	activation of MAPK activity	3.71639e-26
GO:0018105	peptidyl-serine phosphorylation	3.97235e-26
GO:0043488	regulation of mRNA stability	7.25069e-27
GO:0016032	viral process	8.95699e-27
GO:0001682	tRNA 5'-leader removal	1.61403e-25
GO:0052695	cellular glucuronidation	1.86496e-25
GO:0006396	RNA processing	2.63242e-26
GO:0010951	negative regulation of endopeptidase activity	3.63025e-26
GO:0014065	phosphatidylinositol 3-kinase signaling	5.74651e-26
GO:0061024	membrane organization	1.15185e-24
GO:0048709	oligodendrocyte differentiation	1.66787e-24
GO:0007249	I-kappaB kinase/NF-kappaB signaling	1.83868e-24
GO:0030705	cytoskeleton-dependent intracellular transport	2.02284e-24
GO:0050911	detection of chemical stimulus involved in sensory perception of smell	3.13729e-25
GO:0016310	phosphorylation	3.77146e-25
GO:0032729	positive regulation of interferon-gamma production	5.89963e-25
GO:0042273	ribosomal large subunit biogenesis	3.58278e-24
GO:0061844	antimicrobial humoral immune response mediated by antimicrobial peptide	7.58877e-24
GO:0010972	negative regulation of G2/M transition of mitotic cell cycle	7.72733e-24
GO:0006303	double-strand break repair via nonhomologous end joining	1.10962e-22
GO:0070126	mitochondrial translational termination	2.86039e-22
GO:0007283	spermatogenesis	4.03946e-22
GO:0006919	activation of cysteine-type endopeptidase activity involved in apoptotic process	4.39306e-22
GO:0008643	carbohydrate transport	1.16575e-21
GO:0003333	amino acid transmembrane transport	1.28579e-21
GO:0008652	cellular amino acid biosynthetic process	1.93061e-22
GO:0000028	ribosomal small subunit assembly	1.98035e-21
GO:0000463	maturation of LSU-rRNA from tricistronic rRNA transcript (SSU-rRNA, 5.8S rRNA, LSU-rRNA)	3.43548e-21
GO:0042730	fibrinolysis	4.83798e-22
GO:0043928	exonucleolytic catabolism of deadenylated mRNA	7.60646e-22
GO:0001975	response to amphetamine	7.73558e-22
GO:0006402	mRNA catabolic process	8.22328e-22
GO:0097190	apoptotic signaling pathway	1.20706e-20
GO:0070498	interleukin-1-mediated signaling pathway	1.73644e-20
GO:0035264	multicellular organism growth	1.75702e-20
GO:0065003	protein-containing complex assembly	1.8289e-21
GO:0070131	positive regulation of mitochondrial translation	2.99045e-20
GO:0007019	microtubule depolymerization	3.10349e-20
GO:0032201	telomere maintenance via semi-conservative replication	4.4715e-20
GO:0048484	enteric nervous system development	5.33512e-21
GO:0090305	nucleic acid phosphodiester bond hydrolysis	5.99818e-21
GO:0007080	mitotic metaphase plate congression	1.12031e-20
GO:0006836	neurotransmitter transport	1.56887e-19
GO:0033674	positive regulation of kinase activity	1.74996e-19
GO:0042274	ribosomal small subunit biogenesis	2.20557e-21
GO:0042795	snRNA transcription by RNA polymerase II	2.86088e-20
GO:0001764	neuron migration	3.73698e-19
GO:0045596	negative regulation of cell differentiation	3.9582e-20
GO:0007389	pattern specification process	4.99275e-20
GO:0034341	response to interferon-gamma	5.29385e-20
GO:0006915	apoptotic process	1.111e-18
GO:0033539	fatty acid beta-oxidation using acyl-CoA dehydrogenase	1.24422e-18
GO:0031297	replication fork processing	1.54013e-19
GO:0045869	negative regulation of single stranded viral RNA replication via double stranded DNA intermediate	2.4497e-19
GO:0009411	response to UV	2.84038e-19
GO:0016579	protein deubiquitination	2.86343e-19
GO:0007099	centriole replication	3.0308e-18
GO:0007131	reciprocal meiotic recombination	3.94463e-20
GO:0007413	axonal fasciculation	4.9192e-18
GO:0036499	PERK-mediated unfolded protein response	5.30035e-18
GO:0001755	neural crest cell migration	5.34529e-19
GO:0000038	very long-chain fatty acid metabolic process	5.74758e-18
GO:0010842	retina layer formation	7.46268e-19
GO:0006865	amino acid transport	8.03806e-19
GO:1901224	positive regulation of NIK/NF-kappaB signaling	8.32811e-19
GO:0000723	telomere maintenance	1.14081e-17
GO:0070125	mitochondrial translational elongation	1.50936e-18
GO:0006744	ubiquinone biosynthetic process	1.72021e-17
GO:0097191	extrinsic apoptotic signaling pathway	1.78721e-17
GO:0035458	cellular response to interferon-beta	2.45669e-17
GO:0031146	SCF-dependent proteasomal ubiquitin-dependent protein catabolic process	2.69223e-18
GO:0032543	mitochondrial translation	2.70449e-18
GO:0000470	maturation of LSU-rRNA	3.29061e-18
GO:0010881	regulation of cardiac muscle contraction by regulation of the release of sequestered calcium ion	3.65589e-17
GO:0045071	negative regulation of viral genome replication	4.1843e-18
GO:0000077	DNA damage checkpoint	8.90661e-19
GO:0007030	Golgi organization	2.38385e-16
GO:0035456	response to interferon-beta	2.52781e-17
GO:0098655	cation transmembrane transport	3.24786e-17
GO:0097503	sialylation	3.6288e-16
GO:0006048	UDP-N-acetylglucosamine biosynthetic process	3.67911e-16
GO:0000076	DNA replication checkpoint	6.34818e-17
GO:0032731	positive regulation of interleukin-1 beta production	7.32298e-17
GO:0034080	CENP-A containing nucleosome assembly	1.88814e-16
GO:0090399	replicative senescence	2.81217e-16
GO:0061952	midbody abscission	5.0528e-16
GO:0055114	oxidation-reduction process	5.16024e-16
GO:0031122	cytoplasmic microtubule organization	6.18093e-16
GO:0002548	monocyte chemotaxis	6.58486e-16
GO:0043044	ATP-dependent chromatin remodeling	1.39353e-14
GO:0006378	mRNA polyadenylation	1.86192e-14
GO:0071526	semaphorin-plexin signaling pathway	1.92737e-15
GO:0050852	T cell receptor signaling pathway	2.37062e-14
GO:0002250	adaptive immune response	3.72204e-15
GO:0031124	mRNA 3'-end processing	3.72514e-14
GO:0006805	xenobiotic metabolic process	1.1036e-13
GO:0007098	centrosome cycle	1.17144e-13
GO:0002181	cytoplasmic translation	1.19192e-13
GO:0010923	negative regulation of phosphatase activity	2.58575e-14
GO:0006284	base-excision repair	2.58894e-13
GO:0006406	mRNA export from nucleus	5.33567e-14
GO:0034138	toll-like receptor 3 signaling pathway	5.40965e-14
GO:0050830	defense response to Gram-positive bacterium	5.87914e-14
GO:0042531	positive regulation of tyrosine phosphorylation of STAT protein	6.90131e-14
GO:0018107	peptidyl-threonine phosphorylation	8.88023e-14
GO:0000715	nucleotide-excision repair, DNA damage recognition	9.2557e-14
GO:1905515	non-motile cilium assembly	9.87339e-15
GO:0006939	smooth muscle contraction	1.0684e-12
GO:0006405	RNA export from nucleus	1.36085e-13
GO:0032693	negative regulation of interleukin-10 production	1.54803e-14
GO:0038083	peptidyl-tyrosine autophosphorylation	1.80958e-12
GO:0043410	positive regulation of MAPK cascade	1.92015e-12
GO:0014003	oligodendrocyte development	5.29195e-13
GO:0006261	DNA-dependent DNA replication	6.52163e-13
GO:0032212	positive regulation of telomere maintenance via telomerase	7.41161e-14
GO:0061436	establishment of skin barrier	1.02485e-11
GO:0030207	chondroitin sulfate catabolic process	1.15215e-11
GO:0032728	positive regulation of interferon-beta production	1.16102e-11
GO:0002091	negative regulation of receptor internalization	1.52777e-11
GO:2001244	positive regulation of intrinsic apoptotic signaling pathway	3.53939e-11
GO:0002377	immunoglobulin production	4.56872e-12
GO:0007188	adenylate cyclase-modulating G protein-coupled receptor signaling pathway	4.91003e-12
GO:0070986	left/right axis specification	5.45895e-12
GO:0007015	actin filament organization	7.47826e-12
GO:2000178	negative regulation of neural precursor cell proliferation	8.59426e-12
GO:0097352	autophagosome maturation	1.056e-10
GO:0031069	hair follicle morphogenesis	1.09024e-11
GO:0051225	spindle assembly	1.31896e-10
GO:0006622	protein targeting to lysosome	1.61039e-10
GO:0009617	response to bacterium	1.63786e-10
GO:0060333	interferon-gamma-mediated signaling pathway	2.55826e-10
GO:0007155	cell adhesion	3.17112e-11
GO:0043278	response to morphine	3.4963e-11
GO:0000462	maturation of SSU-rRNA from tricistronic rRNA transcript (SSU-rRNA, 5.8S rRNA, LSU-rRNA)	3.66816e-11
GO:0060412	ventricular septum morphogenesis	3.70196e-11
GO:1904903	ESCRT III complex disassembly	3.94753e-11
GO:0042026	protein refolding	4.97206e-11
GO:0001954	positive regulation of cell-matrix adhesion	6.67171e-11
GO:0045926	negative regulation of growth	8.01277e-11
GO:0034501	protein localization to kinetochore	8.03783e-11
GO:0031424	keratinization	8.05572e-11
GO:0014070	response to organic cyclic compound	8.45993e-11
GO:0007189	adenylate cyclase-activating G protein-coupled receptor signaling pathway	9.8483e-11
GO:0006464	cellular protein modification process	1.33196e-09
GO:0032956	regulation of actin cytoskeleton organization	1.54546e-09
GO:0030322	stabilization of membrane potential	1.60936e-10
GO:0006607	NLS-bearing protein import into nucleus	2.1189e-10
GO:0007492	endoderm development	2.44343e-09
GO:0032480	negative regulation of type I interferon production	2.81583e-11
GO:0040008	regulation of growth	2.86218e-09
GO:2001034	positive regulation of double-strand break repair via nonhomologous end joining	2.87054e-09
GO:0045454	cell redox homeostasis	2.95589e-09
GO:0043687	post-translational protein modification	3.35434e-09
GO:0002223	stimulatory C-type lectin receptor signaling pathway	4.60785e-10
GO:0071346	cellular response to interferon-gamma	4.74826e-11
GO:0050729	positive regulation of inflammatory response	5.33357e-10
GO:0006955	immune response	9.19386e-10
GO:0043032	positive regulation of macrophage activation	1.18184e-08
GO:0060071	Wnt signaling pathway, planar cell polarity pathway	1.26123e-08
GO:0006888	endoplasmic reticulum to Golgi vesicle-mediated transport	1.42731e-08
GO:0097502	mannosylation	1.51611e-08
GO:0010818	T cell chemotaxis	1.56096e-08
GO:0032481	positive regulation of type I interferon production	1.57696e-08
GO:0043968	histone H2A acetylation	1.75933e-08
GO:0070106	interleukin-27-mediated signaling pathway	2.20865e-08
GO:0006957	complement activation, alternative pathway	2.43672e-08
GO:0006986	response to unfolded protein	3.13933e-08
GO:0006376	mRNA splice site selection	3.6304e-09
GO:0044458	motile cilium assembly	3.64091e-09
GO:0032722	positive regulation of chemokine production	3.83806e-09
GO:0007266	Rho protein signal transduction	4.48927e-10
GO:0045087	innate immune response	4.70174e-09
GO:0043065	positive regulation of apoptotic process	5.64961e-09
GO:0031098	stress-activated protein kinase signaling cascade	7.16957e-09
GO:0061621	canonical glycolysis	7.63029e-09
GO:0006635	fatty acid beta-oxidation	8.6837e-09
GO:0042733	embryonic digit morphogenesis	1.45646e-07
GO:0006355	regulation of transcription, DNA-templated	1.90576e-08
GO:0050919	negative chemotaxis	1.94212e-08
GO:0046580	negative regulation of Ras protein signal transduction	2.05022e-07
GO:0009311	oligosaccharide metabolic process	2.36305e-07
GO:0006082	organic acid metabolic process	2.87541e-07
GO:0032869	cellular response to insulin stimulus	2.92745e-08
GO:0006612	protein targeting to membrane	3.48597e-10
GO:0008608	attachment of spindle microtubules to kinetochore	3.50504e-08
GO:0006366	transcription by RNA polymerase II	4.21288e-08
GO:0010273	detoxification of copper ion	4.23025e-08
GO:0060964	regulation of gene silencing by miRNA	4.89893e-07
GO:0006409	tRNA export from nucleus	6.09362e-08
GO:0000082	G1/S transition of mitotic cell cycle	6.44284e-08
GO:0055003	cardiac myofibril assembly	7.62544e-08
GO:0015949	nucleobase-containing small molecule interconversion	8.97104e-08
GO:0006096	glycolytic process	1.09215e-06
GO:0034613	cellular protein localization	1.29296e-07
GO:0006260	DNA replication	1.32491e-06
GO:0048839	inner ear development	1.60935e-06
GO:0010165	response to X-ray	1.68557e-06
GO:0042552	myelination	1.87942e-06
GO:0006661	phosphatidylinositol biosynthetic process	2.91804e-06
GO:0048010	vascular endothelial growth factor receptor signaling pathway	4.55542e-07
GO:0050921	positive regulation of chemotaxis	4.80443e-07
GO:0045292	mRNA cis splicing, via spliceosome	7.0698e-07
GO:1904874	positive regulation of telomerase RNA localization to Cajal body	9.88577e-07
GO:0045410	GO:0045410-NoDescription	1.05989e-05
GO:0035313	wound healing, spreading of epidermal cells	1.10632e-05
GO:0030208	dermatan sulfate biosynthetic process	1.14094e-05
GO:0002027	regulation of heart rate	1.92676e-06
GO:0034976	response to endoplasmic reticulum stress	2.54284e-05
GO:0043967	histone H4 acetylation	5.66661e-05
GO:0003091	renal water homeostasis	5.83096e-06
GO:0002218	activation of innate immune response	6.59181e-06
GO:2000778	GO:2000778-NoDescription	8.40665e-06
GO:0048247	lymphocyte chemotaxis	0.000112049
GO:0030199	collagen fibril organization	0.000121197
GO:0051382	kinetochore assembly	0.000142749
GO:0019827	stem cell population maintenance	0.000170467
GO:2000406	positive regulation of T cell migration	0.000245775
GO:0050731	positive regulation of peptidyl-tyrosine phosphorylation	2.5568e-05
GO:0010332	response to gamma radiation	2.59935e-05
GO:2000810	regulation of bicellular tight junction assembly	0.000263923
GO:0042981	regulation of apoptotic process	2.85643e-05
GO:0035722	interleukin-12-mediated signaling pathway	0.000398529
GO:0051092	positive regulation of NF-kappaB transcription factor activity	5.85941e-05
GO:0060548	negative regulation of cell death	5.97449e-05
GO:0000398	mRNA splicing, via spliceosome	6.70088e-05
GO:0031293	membrane protein intracellular domain proteolysis	9.16669e-05
GO:0035735	intraciliary transport involved in cilium assembly	9.84177e-05
GO:0045653	negative regulation of megakaryocyte differentiation	0.00117869
GO:0006335	DNA replication-dependent nucleosome assembly	0.00177148
GO:0045746	negative regulation of Notch signaling pathway	0.00181629
GO:0006995	cellular response to nitrogen starvation	0.0018381
GO:0048146	positive regulation of fibroblast proliferation	0.00244787
GO:0006400	tRNA modification	2.75088e-05
GO:0007339	binding of sperm to zona pellucida	0.000292365
GO:0008334	histone mRNA metabolic process	0.00299892
GO:0033540	fatty acid beta-oxidation using acyl-CoA oxidase	0.00353178
GO:0007368	determination of left/right symmetry	0.000395999
GO:0008285	negative regulation of cell population proliferation	0.000461948
GO:0007018	microtubule-based movement	0.000562646
GO:0009791	post-embryonic development	0.000736466
GO:0045416	GO:0045416-NoDescription	0.000768873
GO:0000375	RNA splicing, via transesterification reactions	0.000898012
GO:0090110	COPII-coated vesicle cargo loading	0.00129473
GO:0006368	transcription elongation from RNA polymerase II promoter	0.015043
GO:0001666	response to hypoxia	0.0168655
GO:0051301	cell division	0.017095
GO:0051131	chaperone-mediated protein complex assembly	0.0172316
GO:0007422	peripheral nervous system development	0.0195046
GO:0008625	extrinsic apoptotic signaling pathway via death domain receptors	0.00264776
GO:0046849	bone remodeling	0.00267594
GO:0018146	keratan sulfate biosynthetic process	0.00279626
GO:0071300	cellular response to retinoic acid	0.0295718
GO:0006509	membrane protein ectodomain proteolysis	0.0319176
GO:0030336	negative regulation of cell migration	0.000332901
GO:0045814	negative regulation of gene expression, epigenetic	0.0355447
GO:0030150	protein import into mitochondrial matrix	0.00393527
GO:0016266	O-glycan processing	0.00699611
GO:0001709	cell fate determination	0.00779917
GO:0006412	translation	0.00793694
GO:0006508	proteolysis	0.123891
GO:0046839	phospholipid dephosphorylation	0.125719
GO:0032508	DNA duplex unwinding	0.0128279
GO:0061077	chaperone-mediated protein folding	0.146955
GO:0007049	cell cycle	0.0174142
GO:0006909	phagocytosis	0.0186285
GO:0000245	spliceosomal complex assembly	0.19965
GO:0008584	male gonad development	0.230556
GO:0032060	bleb assembly	0.0297383
GO:0051216	cartilage development	0.0309571
GO:0019058	viral life cycle	0.0326979
GO:0050434	positive regulation of viral transcription	0.0391892
GO:0001708	cell fate specification	0.0414554
GO:0030216	keratinocyte differentiation	0.462745
GO:0007566	embryo implantation	0.491412
GO:0032456	endocytic recycling	0.0060953
GO:0071222	cellular response to lipopolysaccharide	0.0652296
GO:0045080	positive regulation of chemokine biosynthetic process	0.0738259
GO:0019083	viral transcription	0.0986292
GO:0034975	protein folding in endoplasmic reticulum	1.00832
GO:0071347	cellular response to interleukin-1	1.17088
GO:0048511	rhythmic process	1.82834
GO:0045599	negative regulation of fat cell differentiation	1.90619
GO:0043401	steroid hormone mediated signaling pathway	1.94673
GO:0007187	G protein-coupled receptor signaling pathway, coupled to cyclic nucleotide second messenger	3.00938
GO:0009083	branched-chain amino acid catabolic process	0.336461
GO:0007565	female pregnancy	3.52998
GO:0048208	COPII vesicle coating	3.72528
GO:0007059	chromosome segregation	0.423729
GO:0035987	endodermal cell differentiation	0.433241
GO:0006367	transcription initiation from RNA polymerase II promoter	0.535384
GO:0048245	eosinophil chemotaxis	0.538019
GO:0031032	actomyosin structure organization	0.539073
GO:0090263	positive regulation of canonical Wnt signaling pathway	0.540811
GO:0021983	pituitary gland development	0.580575
GO:0002755	MyD88-dependent toll-like receptor signaling pathway	0.76873
GO:0030433	ubiquitin-dependent ERAD pathway	0.790934
GO:0007520	myoblast fusion	10.2044
GO:0006937	regulation of muscle contraction	10.3292
GO:0032968	positive regulation of transcription elongation from RNA polymerase II promoter	10.6262
GO:0006968	cellular defense response	1.70903
GO:0045987	positive regulation of smooth muscle contraction	1.8414
GO:0042987	amyloid precursor protein catabolic process	1.97864
GO:0070584	mitochondrion morphogenesis	22.9831
GO:0000289	nuclear-transcribed mRNA poly(A) tail shortening	25.7562
GO:0016226	iron-sulfur cluster assembly	3.09146
GO:0051298	centrosome duplication	4.06
GO:0048843	negative regulation of axon extension involved in axon guidance	42.599
GO:0010803	regulation of tumor necrosis factor-mediated signaling pathway	4.82572
GO:0006750	glutathione biosynthetic process	5.06818
GO:0006487	protein N-linked glycosylation	5.20638
GO:0048705	skeletal system morphogenesis	61.8931
GO:0071560	cellular response to transforming growth factor beta stimulus	7.16067
GO:0031018	endocrine pancreas development	7.21363
GO:0006614	SRP-dependent cotranslational protein targeting to membrane	7.42009
GO:0006954	inflammatory response	7.71207
GO:1902287	semaphorin-plexin signaling pathway involved in axon guidance	0.782641
GO:0006352	DNA-templated transcription, initiation	8.02019
GO:0016973	poly(A)+ mRNA export from nucleus	102.466
GO:0006336	DNA replication-independent nucleosome assembly	109.891
GO:0071456	cellular response to hypoxia	109.961
GO:0045652	regulation of megakaryocyte differentiation	110.317
GO:0071363	cellular response to growth factor stimulus	1.36707
GO:0048009	insulin-like growth factor receptor signaling pathway	161.255
GO:0001503	ossification	1.74936
GO:0033169	histone H3-K9 demethylation	17.7691
GO:0043666	regulation of phosphoprotein phosphatase activity	178.627
GO:0051028	mRNA transport	21.5574
GO:0044267	cellular protein metabolic process	224.993
GO:1903508	positive regulation of nucleic acid-templated transcription	225.148
GO:0048662	negative regulation of smooth muscle cell proliferation	29.5841
GO:0008286	insulin receptor signaling pathway	308.285
GO:0042752	regulation of circadian rhythm	351.235
GO:0050829	defense response to Gram-negative bacterium	4.02634
GO:0032200	telomere organization	47.2595
GO:0002576	platelet degranulation	51.1027
GO:0030155	regulation of cell adhesion	51.5753
GO:0032786	positive regulation of DNA-templated transcription, elongation	58.4247
GO:0035329	hippo signaling	59.8554
GO:0031640	killing of cells of other organism	89.5021
GO:0006414	translational elongation	90.3856
GO:0031100	animal organ regeneration	90.9961
GO:0050871	positive regulation of B cell activation	1003.35
GO:0061028	establishment of endothelial barrier	1202.38
GO:0051017	actin filament bundle assembly	1232.96
GO:0034113	heterotypic cell-cell adhesion	1375.67
GO:0006094	gluconeogenesis	1416.02
GO:0051881	regulation of mitochondrial membrane potential	159.089
GO:0098664	G protein-coupled serotonin receptor signaling pathway	2033.47
GO:0035025	positive regulation of Rho protein signal transduction	203.813
GO:0031167	rRNA methylation	2041.7
GO:0030968	endoplasmic reticulum unfolded protein response	270.369
GO:0006027	glycosaminoglycan catabolic process	274.515
GO:0035116	embryonic hindlimb morphogenesis	2881.5
GO:0006936	muscle contraction	345.343
GO:0002224	toll-like receptor signaling pathway	403.818
GO:0051412	response to corticosterone	444.694
GO:0000183	rDNA heterochromatin assembly	466.089
GO:0022900	electron transport chain	486.842
GO:0000027	ribosomal large subunit assembly	614.73
GO:0006270	DNA replication initiation	616.022
GO:0001523	retinoid metabolic process	634.734
GO:0008360	regulation of cell shape	654.932
GO:0030866	cortical actin cytoskeleton organization	830.223
GO:0009887	animal organ morphogenesis	98.3534
GO:0008544	epidermis development	10647.2
GO:0045078	GO:0045078-NoDescription	14549.6
GO:0034378	chylomicron assembly	15908.9
GO:0006493	protein O-linked glycosylation	15974.2
GO:1990869	cellular response to chemokine	17648.7
GO:0060968	regulation of gene silencing	18144.2
GO:0006977	DNA damage response, signal transduction by p53 class mediator resulting in cell cycle arrest	18892.7
GO:0120162	positive regulation of cold-induced thermogenesis	2001.24
GO:0005975	carbohydrate metabolic process	23737.1
GO:0048661	positive regulation of smooth muscle cell proliferation	33736.1
GO:0015671	oxygen transport	4309.95
GO:0006457	protein folding	4358.13
GO:0007017	microtubule-based process	5529.59
GO:0048538	thymus development	5986.66
GO:0036258	multivesicular body assembly	67520.1
GO:0000381	regulation of alternative mRNA splicing, via spliceosome	9490.73
GO:0060396	growth hormone receptor signaling pathway	10934.9
GO:0030030	cell projection organization	110864
GO:0000712	resolution of meiotic recombination intermediates	124772
GO:0034097	response to cytokine	12541.8
GO:0009954	proximal/distal pattern formation	13958.5
GO:0070098	chemokine-mediated signaling pathway	142058
GO:0032981	mitochondrial respiratory chain complex I assembly	143872
GO:0007601	visual perception	147717
GO:2000134	negative regulation of G1/S transition of mitotic cell cycle	150389
GO:0006935	chemotaxis	15726.1
GO:0010628	positive regulation of gene expression	161101
GO:0003148	outflow tract septum morphogenesis	161854
GO:0030166	proteoglycan biosynthetic process	166404
GO:0006098	pentose-phosphate shunt	188497
GO:0050776	regulation of immune response	229693
GO:0039702	viral budding via host ESCRT complex	23705.9
GO:0051496	positive regulation of stress fiber assembly	2393.61
GO:0002227	innate immune response in mucosa	25512.3
GO:0006418	tRNA aminoacylation for protein translation	330622
GO:0032526	response to retinoic acid	41799.5
GO:0045165	cell fate commitment	41889.4
GO:0045089	positive regulation of innate immune response	43492.4
GO:0042738	exogenous drug catabolic process	44263.9
GO:0043248	proteasome assembly	48493.4
GO:0060271	cilium assembly	49120.7
GO:0003222	ventricular trabecula myocardium morphogenesis	50751.2
GO:0016070	RNA metabolic process	65837.4
GO:0090630	activation of GTPase activity	68547.1
GO:0000184	nuclear-transcribed mRNA catabolic process, nonsense-mediated decay	70851.5
GO:0006974	cellular response to DNA damage stimulus	75813.8
GO:0043981	histone H4-K5 acetylation	8392.87
GO:0043982	histone H4-K8 acetylation	8392.87
GO:0043330	response to exogenous dsRNA	84626.3
GO:0000070	mitotic sister chromatid segregation	86144.8
GO:0090307	mitotic spindle assembly	86456.7
GO:0050718	GO:0050718-NoDescription	98240.9
GO:0007223	Wnt signaling pathway, calcium modulating pathway	98737.8
GO:0042127	regulation of cell population proliferation	1.00847e+06
GO:0007568	aging	1.02251e+06
GO:0045088	regulation of innate immune response	1.15728e+06
GO:0030178	negative regulation of Wnt signaling pathway	135946
GO:0006636	unsaturated fatty acid biosynthetic process	1.41035e+06
GO:0042073	intraciliary transport	153507
GO:0007608	sensory perception of smell	1.66902e+06
GO:2000811	negative regulation of anoikis	178455
GO:0032496	response to lipopolysaccharide	1.9829e+06
GO:0090309	positive regulation of DNA methylation-dependent heterochromatin assembly	2.24422e+06
GO:0042060	wound healing	253265
GO:0019068	virion assembly	284196
GO:0007218	neuropeptide signaling pathway	378726
GO:0032715	negative regulation of interleukin-6 production	480757
GO:1904851	positive regulation of establishment of protein localization to telomere	524360
GO:0006886	intracellular protein transport	558629
GO:0003323	type B pancreatic cell development	629907
GO:0045815	positive regulation of gene expression, epigenetic	668544
GO:0007623	circadian rhythm	791289
GO:0075733	intracellular transport of virus	813104
GO:0042100	B cell proliferation	886006
GO:0007157	heterophilic cell-cell adhesion via plasma membrane cell adhesion molecules	89326.9
GO:0006911	phagocytosis, engulfment	958722
GO:0019373	epoxygenase P450 pathway	974446
GO:0080111	DNA demethylation	1.20828e+07
GO:0061025	membrane fusion	1.26996e+07
GO:0042059	negative regulation of epidermal growth factor receptor signaling pathway	1.30658e+07
GO:0042147	retrograde transport, endosome to Golgi	1.39354e+06
GO:0006271	DNA strand elongation involved in DNA replication	1.5153e+07
GO:0006958	complement activation, classical pathway	1.60525e+07
GO:0038095	Fc-epsilon receptor signaling pathway	1.78928e+06
GO:0002063	chondrocyte development	1.7933e+07
GO:0061136	regulation of proteasomal protein catabolic process	1.90971e+06
GO:0036498	IRE1-mediated unfolded protein response	2.07765e+07
GO:0042340	keratan sulfate catabolic process	2.48453e+06
GO:0097150	neuronal stem cell population maintenance	2.57394e+07
GO:0030183	B cell differentiation	2.71771e+07
GO:0006520	cellular amino acid metabolic process	2.94725e+07
GO:0071539	protein localization to centrosome	2.95712e+07
GO:0030593	neutrophil chemotaxis	3.07692e+06
GO:0000209	protein polyubiquitination	3.17882e+06
GO:0009611	response to wounding	3.2721e+07
GO:0001822	kidney development	3.42605e+06
GO:0006302	double-strand break repair	3.94353e+07
GO:0006413	translational initiation	4.64341e+06
GO:0000083	regulation of transcription involved in G1/S transition of mitotic cell cycle	5.16035e+06
GO:0010811	positive regulation of cell-substrate adhesion	6.32384e+06
GO:0038111	interleukin-7-mediated signaling pathway	6.35805e+06
GO:0001934	positive regulation of protein phosphorylation	6.4227e+06
GO:0030198	extracellular matrix organization	6.94299e+06
GO:0002040	sprouting angiogenesis	7.48567e+06
GO:0006952	defense response	7.55418e+06
GO:0007220	Notch receptor processing	8.29319e+06
GO:0007275	multicellular organism development	853656
GO:0098869	cellular oxidant detoxification	8.6175e+06
GO:0042407	cristae formation	8.74563e+06
GO:0003203	endocardial cushion morphogenesis	1.06892e+08
GO:0050766	positive regulation of phagocytosis	1.09946e+08
GO:0034620	cellular response to unfolded protein	1.18281e+07
GO:0030449	regulation of complement activation	1.51026e+08
GO:0035567	non-canonical Wnt signaling pathway	1.61237e+08
GO:0006821	chloride transport	1.67662e+08
GO:0046330	positive regulation of JNK cascade	2.02625e+08
GO:0006623	protein targeting to vacuole	2.07137e+08
GO:0045785	positive regulation of cell adhesion	2.30221e+07
GO:2001238	positive regulation of extrinsic apoptotic signaling pathway	2.30494e+08
GO:0000338	protein deneddylation	2.79056e+08
GO:1902187	negative regulation of viral release from host cell	3.07913e+08
GO:0046854	phosphatidylinositol phosphorylation	3.08118e+08
GO:0090190	positive regulation of branching involved in ureteric bud morphogenesis	3.16063e+08
GO:0006513	protein monoubiquitination	3.67216e+08
GO:0030514	negative regulation of BMP signaling pathway	3.84973e+07
GO:0031047	gene silencing by RNA	5.80424e+07
GO:0006611	protein export from nucleus	7.7346e+07
GO:0034599	cellular response to oxidative stress	1.08659e+09
GO:0042742	defense response to bacterium	1.19447e+09
GO:0042475	odontogenesis of dentin-containing tooth	1.29595e+09
GO:0031290	retinal ganglion cell axon guidance	1.38055e+08
GO:0001525	angiogenesis	1.58482e+09
GO:0010468	regulation of gene expression	1.60491e+08
GO:0006956	complement activation	1.60723e+09
GO:0046949	fatty-acyl-CoA biosynthetic process	1.67682e+09
GO:0007200	phospholipase C-activating G protein-coupled receptor signaling pathway	1.71072e+08
GO:0015701	bicarbonate transport	1.84473e+08
GO:0090383	phagosome acidification	2.05551e+09
GO:0010718	positive regulation of epithelial to mesenchymal transition	2.14763e+09
GO:0007094	mitotic spindle assembly checkpoint	2.19928e+09
GO:0001701	in utero embryonic development	2.26992e+08
GO:0048568	embryonic organ development	2.36348e+08
GO:0019731	antibacterial humoral response	2.367e+09
GO:0043984	histone H4-K16 acetylation	2.46974e+09
GO:0046718	viral entry into host cell	2.60163e+08
GO:0007171	activation of transmembrane receptor protein tyrosine kinase activity	2.84189e+09
GO:0007346	regulation of mitotic cell cycle	3.00587e+08
GO:0070979	protein K11-linked ubiquitination	3.0549e+09
GO:0016042	lipid catabolic process	3.11741e+08
GO:0050767	regulation of neurogenesis	3.59996e+08
GO:0006695	cholesterol biosynthetic process	3.72272e+08
GO:0070317	negative regulation of G0 to G1 transition	3.96765e+08
GO:0070935	3'-UTR-mediated mRNA stabilization	4.01087e+09
GO:0045766	positive regulation of angiogenesis	4.22685e+08
GO:0071732	cellular response to nitric oxide	4.58548e+08
GO:0043491	protein kinase B signaling	4.65102e+09
GO:0003281	ventricular septum development	4.74779e+08
GO:0001732	formation of cytoplasmic translation initiation complex	5.95207e+08
GO:0002042	cell migration involved in sprouting angiogenesis	6.06479e+08
GO:0006338	chromatin remodeling	6.86449e+08
GO:0006754	ATP biosynthetic process	7.07683e+08
GO:0001501	skeletal system development	7.67614e+08
GO:0061029	eyelid development in camera-type eye	8.70958e+08
GO:0043407	negative regulation of MAP kinase activity	8.95445e+07
GO:0007020	microtubule nucleation	0.0000010435437591236072
GO:0043154	negative regulation of cysteine-type endopeptidase activity involved in apoptotic process	0.0000010707110720613801
GO:0006090	pyruvate metabolic process	0.000001138267517872575
GO:0043536	positive regulation of blood vessel endothelial cell migration	0.0000013210043983132396
GO:0035019	somatic stem cell population maintenance	0.000001398311114027597
GO:0002009	morphogenesis of an epithelium	0.0000015336749799155164
GO:1990830	cellular response to leukemia inhibitory factor	0.0000016388188809452343
GO:0032331	negative regulation of chondrocyte differentiation	0.0000017262659905586832
GO:0002323	natural killer cell activation involved in immune response	0.000001780418586930773
GO:0002407	dendritic cell chemotaxis	0.0000017917019520311967
GO:0070266	necroptotic process	0.0000019832024449623517
GO:0032570	response to progesterone	0.000001991458044647127
GO:0031589	cell-substrate adhesion	0.0000020111976159892102
GO:0042776	mitochondrial ATP synthesis coupled proton transport	0.0000020848917135030224
GO:0006691	leukotriene metabolic process	0.000002106359160405999
GO:0014068	positive regulation of phosphatidylinositol 3-kinase signaling	0.0000021290987325073636
GO:0045765	regulation of angiogenesis	0.000002155203905968727
GO:0030317	flagellated sperm motility	0.0000022832774216578333
GO:0006110	regulation of glycolytic process	0.0000023362391407993203
GO:0051443	positive regulation of ubiquitin-protein transferase activity	0.000002351259872960124
GO:0006334	nucleosome assembly	0.000002353826804240287
GO:0090179	planar cell polarity pathway involved in neural tube closure	0.000003005601920211747
GO:0043312	neutrophil degranulation	0.0000030482823740236325
GO:0015693	magnesium ion transport	0.0000031236100479980544
GO:0001942	hair follicle development	0.000003484567673758383
GO:0060349	bone morphogenesis	0.0000037372139965290457
GO:0007267	cell-cell signaling	0.000003762324514144194
GO:0045086	GO:0045086-NoDescription	0.000003902363353214249
GO:0006069	ethanol oxidation	0.00000437546503353007
GO:0016567	protein ubiquitination	0.000004445220529403042
GO:0055078	sodium ion homeostasis	0.0000046104005316846265
GO:0030513	positive regulation of BMP signaling pathway	0.000004624479891060918
GO:0006357	regulation of transcription by RNA polymerase II	0.000004754985461801928
GO:0001837	epithelial to mesenchymal transition	0.000005025497856052988
GO:0006869	lipid transport	0.000005774281782834689
GO:1904706	negative regulation of vascular associated smooth muscle cell proliferation	0.000006176897170682926
GO:0050690	regulation of defense response to virus by virus	0.000007707060350751819
GO:0009967	positive regulation of signal transduction	0.000007809702518358676
GO:0007004	telomere maintenance via telomerase	0.000008773417841570924
GO:0002062	chondrocyte differentiation	0.000009334668122777524
GO:0030512	negative regulation of transforming growth factor beta receptor signaling pathway	0.000009754776186984708
GO:0003009	skeletal muscle contraction	0.00001008926585229027
GO:0002286	T cell activation involved in immune response	0.000012188000222989447
GO:0034498	early endosome to Golgi transport	0.000012744153014995472
GO:0042572	retinol metabolic process	0.000014739472344024619
GO:0042476	odontogenesis	0.00001595700367464908
GO:0007005	mitochondrion organization	0.00001739302971836556
GO:0070268	cornification	0.000017434211770865312
GO:0006165	nucleoside diphosphate phosphorylation	0.000017899242335410815
GO:0045429	positive regulation of nitric oxide biosynthetic process	0.000018323131007696764
GO:0032008	positive regulation of TOR signaling	0.000019001536994039774
GO:0006626	protein targeting to mitochondrion	0.00001958904254201932
GO:0008202	steroid metabolic process	0.000019792748712355748
GO:0001649	osteoblast differentiation	0.00002128350220092918
GO:0042574	retinal metabolic process	0.000022153686739422384
GO:0008284	positive regulation of cell population proliferation	0.0000226127496517605
GO:0043507	positive regulation of JUN kinase activity	0.000023060566085094405
GO:0045333	cellular respiration	0.000027368249106849768
GO:0031954	positive regulation of protein autophosphorylation	0.000027933972613786756
GO:0032355	response to estradiol	0.00002818439363437315
GO:0016311	dephosphorylation	0.000029876550979420827
GO:0045638	negative regulation of myeloid cell differentiation	0.00003081807968243968
GO:0032870	cellular response to hormone stimulus	0.00003478063742983771
GO:0007007	inner mitochondrial membrane organization	0.000034968934520847765
GO:0003184	pulmonary valve morphogenesis	0.00004088087304231441
GO:0035115	embryonic forelimb morphogenesis	0.00004309171282154311
GO:0042761	very long-chain fatty acid biosynthetic process	0.00004567088390199277
GO:0060070	canonical Wnt signaling pathway	0.000046715951252042416
GO:0034497	protein localization to phagophore assembly site	0.000056644458419230956
GO:0006910	phagocytosis, recognition	0.000059204510260139816
GO:0000188	inactivation of MAPK activity	0.00006012818872742033
GO:0000727	double-strand break repair via break-induced replication	0.00006023211557266647
GO:0001816	cytokine production	0.00006276406658846571
GO:0007186	G protein-coupled receptor signaling pathway	0.00006437664987563426
GO:0016477	cell migration	0.00006505120568326591
GO:0019221	cytokine-mediated signaling pathway	0.00006521422488663547
GO:0060045	positive regulation of cardiac muscle cell proliferation	0.00007705264162193856
GO:0080182	histone H3-K4 trimethylation	0.0000837063167010228
GO:0042832	defense response to protozoan	0.00008373303396876619
GO:0030261	chromosome condensation	0.000098179413046984
GO:0008203	cholesterol metabolic process	0.00010284630457748992
GO:0061158	3'-UTR-mediated mRNA destabilization	0.00010469599885315032
GO:0009888	tissue development	0.00011052295767247174
GO:0007596	blood coagulation	0.00011102485786556286
GO:0006914	autophagy	0.00011129501092912533
GO:0051571	positive regulation of histone H3-K4 methylation	0.00011679539822525042
GO:0035589	G protein-coupled purinergic nucleotide receptor signaling pathway	0.00011731831827440982
GO:0001774	microglial cell activation	0.00012158387591828775
GO:1904469	positive regulation of tumor necrosis factor secretion	0.00012561946711502468
GO:0043406	positive regulation of MAP kinase activity	0.0001306536714368248
GO:0007032	endosome organization	0.000134166705789913
GO:0060021	roof of mouth development	0.00013656094304130545
GO:0007519	skeletal muscle tissue development	0.0001619835796083022
GO:0032436	positive regulation of proteasomal ubiquitin-dependent protein catabolic process	0.0001813072550125877
GO:0016241	regulation of macroautophagy	0.00018731600054001184
GO:0048513	animal organ development	0.00018825245990622576
GO:0042744	hydrogen peroxide catabolic process	0.00022681157762815464
GO:0007159	leukocyte cell-cell adhesion	0.00023261494334685562
GO:0043161	proteasome-mediated ubiquitin-dependent protein catabolic process	0.00023774443270272065
GO:0048024	regulation of mRNA splicing, via spliceosome	0.00024117206327087267
GO:0001947	heart looping	0.0002496577075838836
GO:0010586	miRNA metabolic process	0.0002743479559651055
GO:0007062	sister chromatid cohesion	0.00028748494717258316
GO:0050853	B cell receptor signaling pathway	0.0003021302969246524
GO:0042110	T cell activation	0.0003040412645268634
GO:0015986	ATP synthesis coupled proton transport	0.0003302684799291968
GO:0033120	positive regulation of RNA splicing	0.00034230157779239194
GO:0060294	cilium movement involved in cell motility	0.0004004513890297395
GO:0007166	cell surface receptor signaling pathway	0.00041023573239423267
GO:0048026	positive regulation of mRNA splicing, via spliceosome	0.0004724877845658273
GO:0000079	regulation of cyclin-dependent protein serine/threonine kinase activity	0.0005050369267806853
GO:0009060	aerobic respiration	0.0005492327113626438
GO:0060347	heart trabecula formation	0.0006026686332841147
GO:0071364	cellular response to epidermal growth factor stimulus	0.0006335087735994974
GO:0035924	cellular response to vascular endothelial growth factor stimulus	0.0006724316951100502
GO:0043966	histone H3 acetylation	0.0006816113187044485
GO:0006024	glycosaminoglycan biosynthetic process	0.0007073319642441891
GO:0030099	myeloid cell differentiation	0.0007119443831968845
GO:0006446	regulation of translational initiation	0.0007125517027067857
GO:0006895	Golgi to endosome transport	0.0007745839938149234
GO:0090050	positive regulation of cell migration involved in sprouting angiogenesis	0.0007764197859646113
GO:0006891	intra-Golgi vesicle-mediated transport	0.0008695148615686103
GO:0051252	regulation of RNA metabolic process	0.0009257341795125019
GO:0031663	lipopolysaccharide-mediated signaling pathway	0.0010184234106514034
GO:0016197	endosomal transport	0.001170772987583694
GO:0031936	negative regulation of chromatin silencing	0.0012336369209951608
GO:0006275	regulation of DNA replication	0.0012920777143282855
GO:0030206	chondroitin sulfate biosynthetic process	0.0013598139939314982
GO:0009408	response to heat	0.0014807071593326978
GO:0046856	phosphatidylinositol dephosphorylation	0.00156259594458024
GO:0032781	positive regulation of ATPase activity	0.0015940972261004654
GO:0035723	interleukin-15-mediated signaling pathway	0.001662319642502064
GO:0070936	protein K48-linked ubiquitination	0.001824871546949902
GO:0016573	histone acetylation	0.001848293225983833
GO:0043153	entrainment of circadian clock by photoperiod	0.001949859993447321
GO:0010880	regulation of release of sequestered calcium ion into cytosol by sarcoplasmic reticulum	0.0019516130867428896
GO:0006898	receptor-mediated endocytosis	0.0019766583042348275
GO:0008217	regulation of blood pressure	0.001998709279694735
GO:0035196	production of miRNAs involved in gene silencing by miRNA	0.002057839007007365
GO:1902042	negative regulation of extrinsic apoptotic signaling pathway via death domain receptors	0.002110561118400126
GO:0006953	acute-phase response	0.002113246611672902
GO:0045668	negative regulation of osteoblast differentiation	0.0021765892115596075
GO:0048704	embryonic skeletal system morphogenesis	0.0022709295088043963
GO:0050684	regulation of mRNA processing	0.0022967428263102638
GO:0006103	2-oxoglutarate metabolic process	0.0023226064519161317
GO:0006644	phospholipid metabolic process	0.0023873816780722147
GO:0042632	cholesterol homeostasis	0.002441412350767754
GO:0051403	stress-activated MAPK cascade	0.0028680232414937386
GO:0070374	positive regulation of ERK1 and ERK2 cascade	0.003173208269655005
GO:0070301	cellular response to hydrogen peroxide	0.0032802384641364606
GO:0060325	face morphogenesis	0.00354055865840383
GO:0060976	coronary vasculature development	0.0036544090828531557
GO:0070059	intrinsic apoptotic signaling pathway in response to endoplasmic reticulum stress	0.00397150345542913
GO:0036158	outer dynein arm assembly	0.004296155190422005
GO:0034329	cell junction assembly	0.004323974146338787
GO:0006417	regulation of translation	0.004708727763012882
GO:0070286	axonemal dynein complex assembly	0.004729892789104418
GO:1902894	negative regulation of pri-miRNA transcription by RNA polymerase II	0.004937092793500004
GO:0071356	cellular response to tumor necrosis factor	0.005447827122776877
GO:0006120	mitochondrial electron transport, NADH to ubiquinone	0.005603386415033928
GO:0048706	embryonic skeletal system development	0.005936889570252777
GO:0051568	histone H3-K4 methylation	0.006256587239576167
GO:0001895	retina homeostasis	0.006492712796496653
GO:0003341	cilium movement	0.006978064830963389
GO:0030595	leukocyte chemotaxis	0.0070749321270368246
GO:0071260	cellular response to mechanical stimulus	0.007201845950406429
GO:0043124	negative regulation of I-kappaB kinase/NF-kappaB signaling	0.007299733558657335
GO:0034383	low-density lipoprotein particle clearance	0.007396317260679013
GO:0071276	cellular response to cadmium ion	0.007492242169909225
GO:0016126	sterol biosynthetic process	0.007670852770704481
GO:0001707	mesoderm formation	0.008567152770429534
GO:0035338	long-chain fatty-acyl-CoA biosynthetic process	0.008586591293477233
GO:0034504	protein localization to nucleus	0.008932943935405549
GO:0006122	mitochondrial electron transport, ubiquinol to cytochrome c	0.0096470119752208
GO:0003151	outflow tract morphogenesis	0.010007004180251917
GO:0001938	positive regulation of endothelial cell proliferation	0.010215273052622277
GO:0032930	positive regulation of superoxide anion generation	0.010568275554794717
GO:0006637	acyl-CoA metabolic process	0.011466940657762844
GO:0050821	protein stabilization	0.011580140418751123
GO:0007586	digestion	0.011625697257547425
GO:0009755	hormone-mediated signaling pathway	0.011818587565234528
GO:0007160	cell-matrix adhesion	0.012005246328762926
GO:0006325	chromatin organization	0.013193894228342964
GO:0048485	sympathetic nervous system development	0.014883416560798822
GO:0050832	defense response to fungus	0.01567777189569104
GO:0035904	aorta development	0.015845220037736817
GO:0000244	spliceosomal tri-snRNP complex assembly	0.017081881419123573
GO:0045724	positive regulation of cilium assembly	0.017625457916516638
GO:1902017	regulation of cilium assembly	0.01848058805756874
GO:0006241	CTP biosynthetic process	0.018869613493264565
GO:1901796	regulation of signal transduction by p53 class mediator	0.020108276198463854
GO:0045444	fat cell differentiation	0.020745913157547417
GO:0000278	mitotic cell cycle	0.020848974153204573
GO:0050900	leukocyte migration	0.022169844347210907
GO:0010595	positive regulation of endothelial cell migration	0.02256349925259401
GO:0007229	integrin-mediated signaling pathway	0.024055121314377925
GO:1902600	proton transmembrane transport	0.025294488737419983
GO:0038096	Fc-gamma receptor signaling pathway involved in phagocytosis	0.026026987111105366
GO:0002053	positive regulation of mesenchymal cell proliferation	0.026214720695550118
GO:0000186	activation of MAPKK activity	0.026269196492279066
GO:0010212	response to ionizing radiation	0.026434581764264973
GO:0050728	negative regulation of inflammatory response	0.027576983722485852
GO:0106074	aminoacyl-tRNA metabolism involved in translational fidelity	0.02843959567225481
GO:0043484	regulation of RNA splicing	0.028807739050858254
GO:0034116	positive regulation of heterotypic cell-cell adhesion	0.028842295702957186
GO:0009952	anterior/posterior pattern specification	0.02950237055714333
GO:0050896	response to stimulus	0.02972485963969463
GO:0070527	platelet aggregation	0.03186247128149172
GO:0045104	intermediate filament cytoskeleton organization	0.03326868621158112
GO:0043252	sodium-independent organic anion transport	0.03748233335018189
GO:0042755	eating behavior	0.03896335562545594
GO:0070932	histone H3 deacetylation	0.03949732589852308
GO:1904886	beta-catenin destruction complex disassembly	0.04031287214075073
GO:0046697	decidualization	0.04150665417565537
GO:0055010	ventricular cardiac muscle tissue morphogenesis	0.04207856726199794
GO:0060285	cilium-dependent cell motility	0.044453855247806
GO:0042542	response to hydrogen peroxide	0.046797864957534116
GO:0001657	ureteric bud development	0.04850586972321035
GO:0043171	peptide catabolic process	0.051720959899494615
GO:0090103	cochlea morphogenesis	0.05339024119245515
GO:0030308	negative regulation of cell growth	0.054191131211233395
GO:0097711	ciliary basal body-plasma membrane docking	0.05433156664895258
GO:0030217	T cell differentiation	0.05642623401934069
GO:0031532	actin cytoskeleton reorganization	0.05687761244971227
GO:0034063	stress granule assembly	0.05853925003967624
GO:0009306	protein secretion	0.06201066290589091
GO:0016925	protein sumoylation	0.06309879487974811
GO:0018149	peptide cross-linking	0.06762543099225479
GO:1900026	positive regulation of substrate adhesion-dependent cell spreading	0.06810029802963796
GO:0006629	lipid metabolic process	0.06952958865941916
GO:0007050	cell cycle arrest	0.07019088428365026
GO:0000122	negative regulation of transcription by RNA polymerase II	0.07050903023956699
GO:0006091	generation of precursor metabolites and energy	0.07167319336876711
GO:0007179	transforming growth factor beta receptor signaling pathway	0.07246079680726057
GO:0030334	regulation of cell migration	0.07274678382856913
GO:0001656	metanephros development	0.07434118285554972
GO:0006342	chromatin silencing	0.07516786764223128
GO:0033700	phospholipid efflux	0.0843222189457078
GO:0050679	positive regulation of epithelial cell proliferation	0.08508428993756963
GO:1903830	magnesium ion transmembrane transport	0.0877490096245343
GO:0007517	muscle organ development	0.08970342094287506
GO:0036159	inner dynein arm assembly	0.09423063444135468
GO:0030154	cell differentiation	0.09546999123359597
GO:0010389	regulation of G2/M transition of mitotic cell cycle	0.09592410929950504
GO:0001570	vasculogenesis	0.09703405114691978
GO:0016180	snRNA processing	0.09754388263472466
GO:0002430	complement receptor mediated signaling pathway	0.099759103855185
GO:0045727	positive regulation of translation	0.10149513602612728
GO:0048041	focal adhesion assembly	0.10834348944813077
GO:0006351	transcription, DNA-templated	0.11017889993953321
GO:0007051	spindle organization	0.11226399430749334
GO:0030324	lung development	0.11600403556332113
GO:0048008	platelet-derived growth factor receptor signaling pathway	0.11620079682538086
GO:0034375	high-density lipoprotein particle remodeling	0.11819521373199247
GO:0001580	detection of chemical stimulus involved in sensory perception of bitter taste	0.11865294999683543
GO:0045577	regulation of B cell differentiation	0.12227036508902327
GO:0001843	neural tube closure	0.12384823679675086
GO:0060397	growth hormone receptor signaling pathway via JAK-STAT	0.12716324551784705
GO:0003180	aortic valve morphogenesis	0.13013155078230873
GO:0001963	synaptic transmission, dopaminergic	0.13063419423683734
GO:0007224	smoothened signaling pathway	0.13384602206456453
GO:0048025	negative regulation of mRNA splicing, via spliceosome	0.13775112880518825
GO:0019730	antimicrobial humoral response	0.13775433991375466
GO:0032465	regulation of cytokinesis	0.13856538030945584
GO:0016584	nucleosome positioning	0.14024298018815556
GO:0045600	positive regulation of fat cell differentiation	0.14512653307449336
GO:0030326	embryonic limb morphogenesis	0.1453963447622237
GO:0007204	positive regulation of cytosolic calcium ion concentration	0.14554702636718828
GO:0006397	mRNA processing	0.1463111969320919
GO:0003351	epithelial cilium movement involved in extracellular fluid movement	0.14742993565356535
GO:0030574	collagen catabolic process	0.14926992684719617
GO:0032435	negative regulation of proteasomal ubiquitin-dependent protein catabolic process	0.16291011178583636
GO:0070328	triglyceride homeostasis	0.16534076229574737
GO:0016525	negative regulation of angiogenesis	0.1659221403782595
GO:0000380	alternative mRNA splicing, via spliceosome	0.1671601919070553
GO:0060395	SMAD protein signal transduction	0.1800820570719135
GO:0031076	embryonic camera-type eye development	0.19121949930347015
GO:0050873	brown fat cell differentiation	0.19449541878844603
GO:0032332	positive regulation of chondrocyte differentiation	0.19632267004571033
GO:0007040	lysosome organization	0.1994968285523065
GO:0030522	intracellular receptor signaling pathway	0.20282278514543817
GO:0016236	macroautophagy	0.20416844255962935
GO:0030049	muscle filament sliding	0.2084720367994937
GO:0051482	positive regulation of cytosolic calcium ion concentration involved in phospholipase C-activating G protein-coupled signaling pathway	0.20921906831373152
GO:0071773	cellular response to BMP stimulus	0.21612263261340248
GO:0009653	anatomical structure morphogenesis	0.21672414062734058
GO:0032204	regulation of telomere maintenance	0.22329300325359977
GO:0051642	centrosome localization	0.23497139171082007
GO:0040037	negative regulation of fibroblast growth factor receptor signaling pathway	0.23623203827758413
GO:0042472	inner ear morphogenesis	0.24187562650918032
GO:0060287	epithelial cilium movement involved in determination of left/right asymmetry	0.24233540459865205
GO:0030282	bone mineralization	0.25946357673575976
GO:0002076	osteoblast development	0.2636489090553119
GO:0030878	thyroid gland development	0.2650272046861077
GO:0032922	circadian regulation of gene expression	0.2662542028960766
GO:0007064	mitotic sister chromatid cohesion	0.26830089664269025
GO:0051145	smooth muscle cell differentiation	0.2688264853143569
GO:0006119	oxidative phosphorylation	0.27766780691950493
GO:0034605	cellular response to heat	0.2791729465272095
GO:0009612	response to mechanical stimulus	0.27923032636482564
GO:0030509	BMP signaling pathway	0.2817232882808649
GO:1900118	negative regulation of execution phase of apoptosis	0.28804539865421946
GO:0098761	cellular response to interleukin-7	0.2900922815373684
GO:0000086	G2/M transition of mitotic cell cycle	0.2939850637924083
GO:0048701	embryonic cranial skeleton morphogenesis	0.3001851426241646
GO:0006486	protein glycosylation	0.3023915093904297
GO:0070102	interleukin-6-mediated signaling pathway	0.3047436434436656
GO:0022617	extracellular matrix disassembly	0.31363521286356794
GO:0001658	branching involved in ureteric bud morphogenesis	0.3152894707814133
GO:0007088	regulation of mitotic nuclear division	0.3162726884121937
GO:0051091	positive regulation of DNA-binding transcription factor activity	0.3185564040899759
GO:0030335	positive regulation of cell migration	0.3291074120639016
GO:1902895	positive regulation of pri-miRNA transcription by RNA polymerase II	0.3343527020113722
GO:0019433	triglyceride catabolic process	0.3380556836284574
GO:0034142	toll-like receptor 4 signaling pathway	0.3462672891731052
GO:0045540	regulation of cholesterol biosynthetic process	0.3610444312763649
GO:0034446	substrate adhesion-dependent cell spreading	0.36917054894869783
GO:0010862	positive regulation of pathway-restricted SMAD protein phosphorylation	0.3760281188136068
GO:0032720	negative regulation of tumor necrosis factor production	0.384153379575693
GO:0006306	DNA methylation	0.397039014570936
GO:0030501	positive regulation of bone mineralization	0.39755215062170784
GO:1901838	positive regulation of transcription of nucleolar large rRNA by RNA polymerase I	0.4178818279152553
GO:0045907	positive regulation of vasoconstriction	0.42683709251727364
GO:0048935	peripheral nervous system neuron development	0.440643855419206
GO:0007631	feeding behavior	0.4442066202824504
GO:0043046	DNA methylation involved in gamete generation	0.44955244019312146
GO:0002675	positive regulation of acute inflammatory response	0.4602473368365586
GO:0030148	sphingolipid biosynthetic process	0.4729030725967449
GO:0045892	negative regulation of transcription, DNA-templated	0.47509611962489984
GO:0042573	retinoic acid metabolic process	0.4818293151645061
GO:0003429	growth plate cartilage chondrocyte morphogenesis	0.4820430757784902
GO:0060326	cell chemotaxis	0.4833090905622078
GO:0048856	anatomical structure development	0.4883050337306572
GO:0048286	lung alveolus development	0.49702119299072994
GO:0019886	antigen processing and presentation of exogenous peptide antigen via MHC class II	0.5015553130804306
GO:0045665	negative regulation of neuron differentiation	0.5116775787993253
GO:1900034	regulation of cellular response to heat	0.5272444178242861
GO:0006890	retrograde vesicle-mediated transport, Golgi to endoplasmic reticulum	0.5418616552992768
GO:0001958	endochondral ossification	0.5516312526839073
GO:0007507	heart development	0.5547184714742943
GO:0045893	positive regulation of transcription, DNA-templated	0.5626543715981557
GO:0045669	positive regulation of osteoblast differentiation	0.5633681208751072
GO:0045214	sarcomere organization	0.5727303109472148
GO:0045944	positive regulation of transcription by RNA polymerase II	0.5878749323617812
GO:0048844	artery morphogenesis	0.5912687948210357
GO:0003198	epithelial to mesenchymal transition involved in endocardial cushion formation	0.5933920784646292
GO:1904837	beta-catenin-TCF complex assembly	0.6100698983649315
GO:0033141	positive regulation of peptidyl-serine phosphorylation of STAT protein	0.6147772930937666
GO:0006959	humoral immune response	0.6152341524697209
GO:0006123	mitochondrial electron transport, cytochrome c to oxygen	0.6222931076130471
GO:0051897	positive regulation of protein kinase B signaling	0.6241111563846724
GO:0006511	ubiquitin-dependent protein catabolic process	0.6331091572006297
GO:0010875	positive regulation of cholesterol efflux	0.6362963255358137
GO:0051726	regulation of cell cycle	0.6385873076091851
GO:0006491	N-glycan processing	0.6620235536468974
GO:0034587	piRNA metabolic process	0.6668773795989125
GO:0007140	male meiotic nuclear division	0.6786855302488344
GO:0021915	neural tube development	0.6878560264156867
GO:0042176	regulation of protein catabolic process	0.6900019960139122
GO:0015031	protein transport	0.7031153374431136
GO:0035914	skeletal muscle cell differentiation	0.7129020572340197
GO:0051591	response to cAMP	0.721095006246659
GO:2000179	positive regulation of neural precursor cell proliferation	0.7740592946205557
GO:0010629	negative regulation of gene expression	0.7805503673767389
GO:0035082	axoneme assembly	0.7933384697313071
GO:0045880	positive regulation of smoothened signaling pathway	0.7989882233854251
GO:0007173	epidermal growth factor receptor signaling pathway	0.8024568086296389
GO:0000422	autophagy of mitochondrion	0.8025285923034544
GO:0006687	glycosphingolipid metabolic process	0.803124773217679
GO:0090090	negative regulation of canonical Wnt signaling pathway	0.8109761818975874
GO:0031581	hemidesmosome assembly	0.8174886703006893
GO:0001568	blood vessel development	0.8279900769138822
GO:0001569	branching involved in blood vessel morphogenesis	0.8494504264372454
GO:0031295	T cell costimulation	0.8611051630407729
GO:0007076	mitotic chromosome condensation	0.8706352133342405
GO:0008543	fibroblast growth factor receptor signaling pathway	0.8739062430198206
GO:0000045	autophagosome assembly	0.8785637728410468
GO:0055085	transmembrane transport	0.8882228921868719
GO:0000281	mitotic cytokinesis	0.8960688677515946
GO:0032755	positive regulation of interleukin-6 production	0.8963626160764845
GO:0006099	tricarboxylic acid cycle	0.906578917782588
GO:0008380	RNA splicing	0.9157955215915906
GO:0007052	mitotic spindle organization	0.9388646641737252
GO:0061512	protein localization to cilium	0.9401361963309603
GO:0016575	histone deacetylation	0.9556434957782114
GO:0032495	response to muramyl dipeptide	0.9595537318422859
GO:0042493	response to drug	0.9655656580967329
GO:0043433	negative regulation of DNA-binding transcription factor activity	0.9724227218390431
GO:0044772	mitotic cell cycle phase transition	0.9880485957967464
GO:0071108	protein K48-linked deubiquitination	0.9952260469350992
GO:0017148	negative regulation of translation	0.9957766960869857
GO:0001818	negative regulation of cytokine production	0.9973835720004537

## Sheet: 7. Mebrain, Reactome
# MetabrainNetwork 2.1 / Department of Genetics, University Medical Center Groningen / http://www.metabrain.nl
#
# Gene set analysis results
# Downloaded 2022-09-09
#
# Number of genes: 212
# Gene names: HECW1,DBNDD1,ABCC8,SPATA20,ADAM22,CELSR3,MAPK8IP2,CNTN1,GRAMD1B,SNX29,PTPRN,CYFIP2,TMCC3,PSD,BCAS1,SNAP91,CTNNA2,KLF6,PDZD4,SPTB,CRMP1,MAP3K13,PPP2R2C,MGLL,KCNQ2,ADD2,CAMSAP3,ACTL6B,DCX,RBFOX1,DLGAP4,GSK3B,KIF3C,PHACTR3,CHGB,PITPNM3,JPH4,STX1B,HCN2,PALM,SEZ6L,SEPTIN3,CACNA1I,SLC8A3,RIMS4,HRH3,CHRNA4,EEF1A2,RASSF2,SNPH,PAK5,CELF4,KCND1,SMPD3,FAM189A1,SCG3,ATP1A3,TNPO2,MAST1,VIPR2,KCN…
# Gene ids: ENSG00000002746,ENSG00000003249,ENSG00000006071,ENSG00000006282,ENSG00000008277,ENSG00000008300,ENSG00000008735,ENSG00000018236,ENSG00000023171,ENSG00000048471,ENSG00000054356,ENSG00000055163,ENSG00000057704,ENSG00000059915,ENSG00000064787,ENSG00000065609,ENSG00000066032,ENSG00000067082,ENSG00000067840,ENSG00000070182,ENSG00000072832,ENSG00000073803,ENSG00000074211,ENSG00000074416,ENS…
# Database: REACTOME
# Test type: wilcoxon
#
Term ID	Description	p-value
REACTOME:R-HSA-112316	Neuronal System	5.82428e-108
REACTOME:R-HSA-6794362	Protein-protein interactions at synapses	4.80726e-104
REACTOME:R-HSA-6794361	Neurexins and neuroligins	1.173e-103
REACTOME:R-HSA-5576891	Cardiac conduction	9.16448e-103
REACTOME:R-HSA-112315	Transmission across Chemical Synapses	3.10627e-98
REACTOME:R-HSA-445095	Interaction between L1 and Ankyrins	4.16081e-98
REACTOME:R-HSA-112314	Neurotransmitter receptors and postsynaptic signal transmission	9.01213e-98
REACTOME:R-HSA-442755	Activation of NMDA receptors and postsynaptic events	2.29279e-96
REACTOME:R-HSA-5682910	LGI-ADAM interactions	1.46364e-95
REACTOME:R-HSA-1296071	Potassium Channels	1.03758e-94
REACTOME:R-HSA-5578775	Ion homeostasis	1.14914e-94
REACTOME:R-HSA-212676	Dopamine Neurotransmitter Release Cycle	1.42504e-92
REACTOME:R-HSA-373760	L1CAM interactions	1.88977e-93
REACTOME:R-HSA-438064	Post NMDA receptor activation events	3.68808e-93
REACTOME:R-HSA-181429	Serotonin Neurotransmitter Release Cycle	1.63762e-89
REACTOME:R-HSA-163685	Integration of energy metabolism	6.8314e-90
REACTOME:R-HSA-397014	Muscle contraction	4.75473e-89
REACTOME:R-HSA-8849932	Synaptic adhesion-like molecules	2.55305e-86
REACTOME:R-HSA-9617324	Negative regulation of NMDA receptor-mediated neuronal transmission	9.5308e-82
REACTOME:R-HSA-5576892	Phase 0 - rapid depolarisation	1.8931e-80
REACTOME:R-HSA-9620244	Long-term potentiation	4.66911e-79
REACTOME:R-HSA-181430	Norepinephrine Neurotransmitter Release Cycle	4.82398e-79
REACTOME:R-HSA-422356	Regulation of insulin secretion	6.17505e-80
REACTOME:R-HSA-438066	Unblocking of NMDA receptors, glutamate binding and activation	4.84692e-78
REACTOME:R-HSA-936837	Ion transport by P-type ATPases	2.43082e-73
REACTOME:R-HSA-264642	Acetylcholine Neurotransmitter Release Cycle	5.52023e-73
REACTOME:R-HSA-1296072	Voltage gated Potassium channels	1.62527e-72
REACTOME:R-HSA-111885	Opioid Signalling	1.84312e-71
REACTOME:R-HSA-163615	PKA activation	1.93238e-70
REACTOME:R-HSA-112040	G-protein mediated events	4.71467e-71
REACTOME:R-HSA-112308	Presynaptic depolarization and calcium channel opening	4.9467e-71
REACTOME:R-HSA-112043	PLC beta mediated events	5.12603e-69
REACTOME:R-HSA-399721	Glutamate binding, activation of AMPA receptors and synaptic plasticity	6.97023e-69
REACTOME:R-HSA-399719	Trafficking of AMPA receptors	6.97023e-69
REACTOME:R-HSA-164378	PKA activation in glucagon signalling	2.45192e-67
REACTOME:R-HSA-111931	PKA-mediated phosphorylation of CREB	5.22638e-68
REACTOME:R-HSA-418346	Platelet homeostasis	6.06698e-68
REACTOME:R-HSA-9609736	Assembly and cell surface presentation of NMDA receptors	7.63768e-68
REACTOME:R-HSA-210500	Glutamate Neurotransmitter Release Cycle	2.73933e-66
REACTOME:R-HSA-442742	CREB1 phosphorylation through NMDA receptor-mediated activation of RAS signaling	1.2357e-64
REACTOME:R-HSA-977443	GABA receptor activation	1.70576e-65
REACTOME:R-HSA-111996	Ca-dependent events	1.99031e-64
REACTOME:R-HSA-977444	GABA B receptor activation	2.66687e-64
REACTOME:R-HSA-991365	Activation of GABAB receptors	2.66687e-64
REACTOME:R-HSA-112310	Neurotransmitter release cycle	3.33418e-65
REACTOME:R-HSA-111933	Calmodulin induced events	1.29653e-63
REACTOME:R-HSA-111997	CaM pathway	1.29653e-63
REACTOME:R-HSA-888590	GABA synthesis, release, reuptake and degradation	4.3675e-63
REACTOME:R-HSA-418360	Platelet calcium homeostasis	1.36986e-59
REACTOME:R-HSA-1489509	DAG and IP3 signaling	1.8325e-58
REACTOME:R-HSA-1296065	Inwardly rectifying K+ channels	3.23003e-58
REACTOME:R-HSA-72306	tRNA processing	2.99169e-56
REACTOME:R-HSA-9675108	Nervous system development	3.08228e-57
REACTOME:R-HSA-442982	Ras activation upon Ca2+ influx through NMDA receptor	6.43539e-57
REACTOME:R-HSA-163359	Glucagon signaling in metabolic regulation	1.43256e-56
REACTOME:R-HSA-375165	NCAM signaling for neurite out-growth	9.73625e-56
REACTOME:R-HSA-422475	Axon guidance	2.87942e-54
REACTOME:R-HSA-166520	Signaling by NTRKs	8.53597e-55
REACTOME:R-HSA-388844	Receptor-type tyrosine-protein phosphatases	8.70918e-55
REACTOME:R-HSA-428540	Activation of RAC1	9.58721e-54
REACTOME:R-HSA-6790901	rRNA modification in the nucleus and cytosol	4.19737e-53
REACTOME:R-HSA-180024	DARPP-32 events	6.65066e-50
REACTOME:R-HSA-416482	G alpha (12/13) signalling events	9.96088e-51
REACTOME:R-HSA-187037	Signaling by NTRK1 (TRKA)	4.12248e-49
REACTOME:R-HSA-174178	APC/C:Cdh1 mediated degradation of Cdc20 and other APC/C:Cdh1 targeted proteins in late mitosis/early G1	7.53996e-49
REACTOME:R-HSA-453276	Regulation of mitotic cell cycle	3.98367e-48
REACTOME:R-HSA-174143	APC/C-mediated degradation of cell cycle proteins	3.98367e-48
REACTOME:R-HSA-451306	Ionotropic activity of kainate receptors	6.62765e-48
REACTOME:R-HSA-451308	Activation of Ca-permeable Kainate Receptor	6.62765e-48
REACTOME:R-HSA-8856828	Clathrin-mediated endocytosis	1.92101e-46
REACTOME:R-HSA-176409	APC/C:Cdc20 mediated degradation of mitotic proteins	1.93468e-46
REACTOME:R-HSA-176814	Activation of APC/C and APC/C:Cdc20 mediated degradation of mitotic proteins	3.73516e-47
REACTOME:R-HSA-73894	DNA Repair	4.80702e-47
REACTOME:R-HSA-1296041	Activation of G protein gated Potassium channels	8.10416e-47
REACTOME:R-HSA-1296059	G protein gated Potassium channels	8.10416e-47
REACTOME:R-HSA-997272	Inhibition of voltage gated Ca2+ channels via Gbeta/gamma subunits	8.10416e-47
REACTOME:R-HSA-437239	Recycling pathway of L1	1.13043e-45
REACTOME:R-HSA-179419	APC:Cdc20 mediated degradation of cell cycle proteins prior to satisfation of the cell cycle checkpoint	2.06197e-46
REACTOME:R-HSA-416993	Trafficking of GluR2-containing AMPA receptors	2.10072e-46
REACTOME:R-HSA-5576893	Phase 2 - plateau phase	2.39895e-45
REACTOME:R-HSA-1236975	Antigen processing-Cross presentation	3.12993e-47
REACTOME:R-HSA-9006934	Signaling by Receptor Tyrosine Kinases	1.16692e-44
REACTOME:R-HSA-174154	APC/C:Cdc20 mediated degradation of Securin	1.19713e-45
REACTOME:R-HSA-6784531	tRNA processing in the nucleus	7.07608e-45
REACTOME:R-HSA-9607240	FLT3 Signaling	7.32643e-45
REACTOME:R-HSA-174048	APC/C:Cdc20 mediated degradation of Cyclin B	1.09757e-44
REACTOME:R-HSA-983712	Ion channel transport	1.91147e-43
REACTOME:R-HSA-174184	Cdc20:Phospho-APC/C mediated degradation of Cyclin A	4.51821e-44
REACTOME:R-HSA-6802946	Signaling by moderate kinase activity BRAF mutants	6.14853e-44
REACTOME:R-HSA-6802949	Signaling by RAS mutants	6.14853e-44
REACTOME:R-HSA-6802955	Paradoxical activation of RAF signaling by kinase inactive BRAF	6.14853e-44
REACTOME:R-HSA-9649948	Signaling downstream of RAS mutants	6.14853e-44
REACTOME:R-HSA-3781860	Diseases associated with N-glycosylation of proteins	2.83774e-42
REACTOME:R-HSA-451326	Activation of kainate receptors upon glutamate binding	5.07066e-43
REACTOME:R-HSA-6802952	Signaling by BRAF and RAF fusions	2.3016e-41
REACTOME:R-HSA-6802957	Oncogenic MAPK signaling	2.93385e-42
REACTOME:R-HSA-418597	G alpha (z) signalling events	6.57711e-42
REACTOME:R-HSA-176408	Regulation of APC/C activators between G1/S and early anaphase	8.87825e-42
REACTOME:R-HSA-264876	Insulin processing	1.05271e-40
REACTOME:R-HSA-8953854	Metabolism of RNA	1.22323e-40
REACTOME:R-HSA-4420097	VEGFA-VEGFR2 Pathway	2.00629e-40
REACTOME:R-HSA-1236974	ER-Phagosome pathway	1.68454e-40
REACTOME:R-HSA-381676	Glucagon-like Peptide-1 (GLP1) regulates insulin secretion	2.80872e-39
REACTOME:R-HSA-179409	APC-Cdc20 mediated degradation of Nek2A	4.26586e-40
REACTOME:R-HSA-400042	Adrenaline,noradrenaline inhibits insulin secretion	6.67263e-41
REACTOME:R-HSA-5693567	HDR through Homologous Recombination (HRR) or Single Strand Annealing (SSA)	2.73478e-39
REACTOME:R-HSA-176412	Phosphorylation of the APC/C	3.62655e-39
REACTOME:R-HSA-5693538	Homology Directed Repair	5.34532e-39
REACTOME:R-HSA-399956	CRMPs in Sema3A signaling	9.14163e-39
REACTOME:R-HSA-418990	Adherens junctions interactions	1.13538e-37
REACTOME:R-HSA-141430	Inactivation of APC/C via direct inhibition of the APC/C complex	1.41391e-38
REACTOME:R-HSA-141405	Inhibition of the proteolytic activity of APC/C required for the onset of anaphase by mitotic spindle checkpoint components	1.41391e-38
REACTOME:R-HSA-8878166	Transcriptional regulation by RUNX2	1.46002e-38
REACTOME:R-HSA-69017	CDK-mediated phosphorylation and removal of Cdc6	1.7281e-37
REACTOME:R-HSA-170660	Adenylate cyclase activating pathway	1.88509e-38
REACTOME:R-HSA-71288	Creatine metabolism	2.14451e-37
REACTOME:R-HSA-6782315	tRNA modification in the nucleus and cytosol	3.84348e-37
REACTOME:R-HSA-69052	Switching of origins to a post-replicative state	6.46165e-38
REACTOME:R-HSA-425393	Transport of inorganic cations/anions and amino acids/oligopeptides	1.07707e-37
REACTOME:R-HSA-69306	DNA Replication	1.59567e-36
REACTOME:R-HSA-5673001	RAF/MAP kinase cascade	2.08939e-37
REACTOME:R-HSA-193704	p75 NTR receptor-mediated signalling	2.31939e-37
REACTOME:R-HSA-194138	Signaling by VEGF	3.6395e-38
REACTOME:R-HSA-193648	NRAGE signals death through JNK	1.59861e-35
REACTOME:R-HSA-69239	Synthesis of DNA	2.75046e-35
REACTOME:R-HSA-381042	PERK regulates gene expression	4.11521e-36
REACTOME:R-HSA-3928664	Ephrin signaling	4.31502e-35
REACTOME:R-HSA-69481	G2/M Checkpoints	1.26276e-34
REACTOME:R-HSA-5668541	TNFR2 non-canonical NF-kB pathway	2.05887e-34
REACTOME:R-HSA-194441	Metabolism of non-coding RNA	2.78164e-34
REACTOME:R-HSA-191859	snRNP Assembly	2.78164e-34
REACTOME:R-HSA-69242	S Phase	3.61186e-35
REACTOME:R-HSA-5684996	MAPK1/MAPK3 signaling	4.82874e-35
REACTOME:R-HSA-5693532	DNA Double-Strand Break Repair	5.82623e-35
REACTOME:R-HSA-373752	Netrin-1 signaling	1.34064e-33
REACTOME:R-HSA-1500931	Cell-Cell communication	4.40893e-33
REACTOME:R-HSA-174084	Autodegradation of Cdh1 by Cdh1:APC/C	6.07356e-34
REACTOME:R-HSA-187687	Signalling to ERKs	7.31563e-34
REACTOME:R-HSA-69002	DNA Replication Pre-Initiation	1.14917e-32
REACTOME:R-HSA-373755	Semaphorin interactions	1.17095e-32
REACTOME:R-HSA-72202	Transport of Mature Transcript to Cytoplasm	1.22344e-33
REACTOME:R-HSA-1236394	Signaling by ERBB4	2.13343e-32
REACTOME:R-HSA-5387390	Hh mutants abrogate ligand secretion	2.47766e-32
REACTOME:R-HSA-8853659	RET signaling	2.67496e-32
REACTOME:R-HSA-69202	Cyclin E associated events during G1/S transition	4.49104e-33
REACTOME:R-HSA-159236	Transport of Mature mRNA derived from an Intron-Containing Transcript	1.05862e-31
REACTOME:R-HSA-380994	ATF4 activates genes in response to endoplasmic reticulum stress	1.40026e-31
REACTOME:R-HSA-72187	mRNA 3'-end processing	4.22594e-32
REACTOME:R-HSA-1234174	Cellular response to hypoxia	4.5223e-32
REACTOME:R-HSA-5678895	Defective CFTR causes cystic fibrosis	5.50005e-32
REACTOME:R-HSA-69656	Cyclin A:Cdk2-associated events at S phase entry	2.27085e-31
REACTOME:R-HSA-8873719	RAB geranylgeranylation	3.44291e-30
REACTOME:R-HSA-74160	Gene expression (Transcription)	3.54006e-31
REACTOME:R-HSA-8856825	Cargo recognition for clathrin-mediated endocytosis	3.70386e-31
REACTOME:R-HSA-432040	Vasopressin regulates renal water homeostasis via Aquaporins	3.77631e-31
REACTOME:R-HSA-68867	Assembly of the pre-replicative complex	6.8664e-31
REACTOME:R-HSA-5687128	MAPK6/MAPK4 signaling	1.49753e-31
REACTOME:R-HSA-6802948	Signaling by high-kinase activity BRAF mutants	2.72807e-29
REACTOME:R-HSA-68827	CDT1 association with the CDC6:ORC:origin complex	1.20843e-29
REACTOME:R-HSA-5673000	RAF activation	1.3696e-28
REACTOME:R-HSA-5693607	Processing of DNA double-strand break ends	4.86359e-29
REACTOME:R-HSA-983189	Kinesins	4.95224e-29
REACTOME:R-HSA-69206	G1/S Transition	5.42662e-29
REACTOME:R-HSA-5674135	MAP2K and MAPK activation	2.41874e-27
REACTOME:R-HSA-1236978	Cross-presentation of soluble exogenous antigens (endosomes)	2.62149e-28
REACTOME:R-HSA-5358747	S33 mutants of beta-catenin aren't phosphorylated	3.13362e-28
REACTOME:R-HSA-5358749	S37 mutants of beta-catenin aren't phosphorylated	3.13362e-28
REACTOME:R-HSA-5358751	S45 mutants of beta-catenin aren't phosphorylated	3.13362e-28
REACTOME:R-HSA-5358752	T41 mutants of beta-catenin aren't phosphorylated	3.13362e-28
REACTOME:R-HSA-4839743	phosphorylation site mutants of CTNNB1 are not targeted to the proteasome by the destruction complex	3.13362e-28
REACTOME:R-HSA-5339716	Misspliced GSK3beta mutants stabilize beta-catenin	3.13362e-28
REACTOME:R-HSA-73857	RNA Polymerase II Transcription	3.47056e-28
REACTOME:R-HSA-68949	Orc1 removal from chromatin	3.77648e-28
REACTOME:R-HSA-199991	Membrane Trafficking	5.61651e-28
REACTOME:R-HSA-73856	RNA Polymerase II Transcription Termination	6.40056e-28
REACTOME:R-HSA-6781827	Transcription-Coupled Nucleotide Excision Repair (TC-NER)	7.58742e-28
REACTOME:R-HSA-418594	G alpha (i) signalling events	1.02008e-27
REACTOME:R-HSA-2682334	EPH-Ephrin signaling	1.63509e-27
REACTOME:R-HSA-156580	Phase II - Conjugation of compounds	2.9859e-27
REACTOME:R-HSA-390471	Association of TriC/CCT with target proteins during biosynthesis	3.19956e-27
REACTOME:R-HSA-8939236	RUNX1 regulates transcription of genes involved in differentiation of HSCs	3.35538e-27
REACTOME:R-HSA-429914	Deadenylation-dependent mRNA decay	4.61068e-26
REACTOME:R-HSA-5419276	Mitochondrial translation termination	5.23549e-26
REACTOME:R-HSA-1234176	Oxygen-dependent proline hydroxylation of Hypoxia-inducible Factor Alpha	9.72239e-27
REACTOME:R-HSA-5619115	Disorders of transmembrane transporters	1.04359e-25
REACTOME:R-HSA-1169091	Activation of NF-kappaB in B cells	1.07811e-25
REACTOME:R-HSA-194840	Rho GTPase cycle	1.64085e-25
REACTOME:R-HSA-349425	Autodegradation of the E3 ubiquitin ligase COP1	2.03099e-25
REACTOME:R-HSA-6782135	Dual incision in TC-NER	2.11013e-26
REACTOME:R-HSA-5368286	Mitochondrial translation initiation	2.42745e-27
REACTOME:R-HSA-4608870	Asymmetric localization of PCP proteins	2.71313e-25
REACTOME:R-HSA-69541	Stabilization of p53	5.87831e-26
REACTOME:R-HSA-5362768	Hh mutants that don't undergo autocatalytic processing are degraded by ERAD	6.00984e-26
REACTOME:R-HSA-3928662	EPHB-mediated forward signaling	1.03443e-24
REACTOME:R-HSA-69601	Ubiquitin Mediated Degradation of Phosphorylated Cdc25A	1.36837e-26
REACTOME:R-HSA-69610	p53-Independent DNA Damage Response	1.36837e-26
REACTOME:R-HSA-69613	p53-Independent G1/S DNA damage checkpoint	1.36837e-26
REACTOME:R-HSA-2871837	FCERI mediated NF-kB activation	1.50736e-24
REACTOME:R-HSA-211000	Gene Silencing by RNA	1.61227e-24
REACTOME:R-HSA-73886	Chromosome Maintenance	2.2535e-24
REACTOME:R-HSA-622323	Presynaptic nicotinic acetylcholine receptors	2.72194e-24
REACTOME:R-HSA-6796648	TP53 Regulates Transcription of DNA Repair Genes	3.44924e-24
REACTOME:R-HSA-204998	Cell death signalling via NRAGE, NRIF and NADE	3.73952e-25
REACTOME:R-HSA-4641257	Degradation of AXIN	3.88037e-24
REACTOME:R-HSA-5685942	HDR through Homologous Recombination (HRR)	4.32183e-25
REACTOME:R-HSA-5368287	Mitochondrial translation	4.8114e-25
REACTOME:R-HSA-532668	N-glycan trimming in the ER and Calnexin/Calreticulin cycle	7.12834e-25
REACTOME:R-HSA-169911	Regulation of Apoptosis	7.3994e-25
REACTOME:R-HSA-196299	Beta-catenin phosphorylation cascade	7.59106e-25
REACTOME:R-HSA-174113	SCF-beta-TrCP mediated degradation of Emi1	8.45126e-25
REACTOME:R-HSA-6782210	Gap-filling DNA repair synthesis and ligation in TC-NER	9.43607e-25
REACTOME:R-HSA-450531	Regulation of mRNA stability by proteins that bind AU-rich elements	1.84292e-23
REACTOME:R-HSA-73887	Death Receptor Signalling	4.928e-24
REACTOME:R-HSA-445717	Aquaporin-mediated transport	5.41608e-24
REACTOME:R-HSA-187577	SCF(Skp2)-mediated degradation of p27/p21	7.03941e-25
REACTOME:R-HSA-167161	HIV Transcription Initiation	1.13247e-22
REACTOME:R-HSA-167162	RNA Polymerase II HIV Promoter Escape	1.13247e-22
REACTOME:R-HSA-75953	RNA Polymerase II Transcription Initiation	1.13247e-22
REACTOME:R-HSA-76042	RNA Polymerase II Transcription Initiation And Promoter Clearance	1.13247e-22
REACTOME:R-HSA-73776	RNA Polymerase II Promoter Escape	1.13247e-22
REACTOME:R-HSA-73779	RNA Polymerase II Transcription Pre-Initiation And Promoter Opening	1.13247e-22
REACTOME:R-HSA-5689880	Ub-specific processing proteases	2.05712e-22
REACTOME:R-HSA-73884	Base Excision Repair	2.35774e-22
REACTOME:R-HSA-350562	Regulation of ornithine decarboxylase (ODC)	3.26449e-22
REACTOME:R-HSA-6807505	RNA polymerase II transcribes snRNA genes	3.31505e-22
REACTOME:R-HSA-1855204	Synthesis of IP3 and IP4 in the cytosol	4.83425e-23
REACTOME:R-HSA-5389840	Mitochondrial translation elongation	5.72834e-23
REACTOME:R-HSA-5358346	Hedgehog ligand biogenesis	7.72727e-23
REACTOME:R-HSA-5683057	MAPK family signaling cascades	9.06991e-23
REACTOME:R-HSA-1474165	Reproduction	1.11168e-21
REACTOME:R-HSA-211733	Regulation of activated PAK-2p34 by proteasome mediated degradation	1.46747e-21
REACTOME:R-HSA-203927	MicroRNA (miRNA) biogenesis	1.49916e-21
REACTOME:R-HSA-6783310	Fanconi Anemia Pathway	2.38903e-22
REACTOME:R-HSA-69620	Cell Cycle Checkpoints	3.61615e-21
REACTOME:R-HSA-5696398	Nucleotide Excision Repair	4.22531e-23
REACTOME:R-HSA-180585	Vif-mediated degradation of APOBEC3G	4.72323e-22
REACTOME:R-HSA-168799	Neurotoxicity of clostridium toxins	5.22522e-22
REACTOME:R-HSA-397795	G-protein beta:gamma signalling	6.75301e-22
REACTOME:R-HSA-5607761	Dectin-1 mediated noncanonical NF-kB signaling	8.58424e-22
REACTOME:R-HSA-453279	Mitotic G1 phase and G1/S transition	1.18849e-20
REACTOME:R-HSA-8854050	FBXL7 down-regulates AURKA during mitotic entry and in early mitosis	1.25947e-20
REACTOME:R-HSA-212436	Generic Transcription Pathway	1.50875e-21
REACTOME:R-HSA-211859	Biological oxidations	2.02583e-21
REACTOME:R-HSA-1236977	Endosomal/Vacuolar pathway	2.10982e-21
REACTOME:R-HSA-5250941	Negative epigenetic regulation of rRNA expression	3.31786e-21
REACTOME:R-HSA-162599	Late Phase of HIV Life Cycle	4.44652e-21
REACTOME:R-HSA-1362300	Transcription of E2F targets under negative control by p107 (RBL1) and p130 (RBL2) in complex with HDAC1	6.06254e-21
REACTOME:R-HSA-73933	Resolution of Abasic Sites (AP sites)	6.68712e-22
REACTOME:R-HSA-167172	Transcription of the HIV genome	1.0664e-20
REACTOME:R-HSA-5676590	NIK-->noncanonical NF-kB signaling	1.66077e-19
REACTOME:R-HSA-975576	N-glycan antennae elongation in the medial/trans-Golgi	2.09522e-19
REACTOME:R-HSA-8948751	Regulation of PTEN stability and activity	2.17181e-19
REACTOME:R-HSA-202424	Downstream TCR signaling	2.86001e-19
REACTOME:R-HSA-5685938	HDR through Single Strand Annealing (SSA)	2.92949e-19
REACTOME:R-HSA-8876198	RAB GEFs exchange GTP for GDP on RABs	3.06688e-19
REACTOME:R-HSA-3108214	SUMOylation of DNA damage response and repair proteins	4.2751e-19
REACTOME:R-HSA-110320	Translesion Synthesis by POLH	5.04535e-20
REACTOME:R-HSA-427413	NoRC negatively regulates rRNA expression	5.6344e-21
REACTOME:R-HSA-456926	Thrombin signalling through proteinase activated receptors (PARs)	8.32221e-20
REACTOME:R-HSA-8939902	Regulation of RUNX2 expression and activity	9.86672e-20
REACTOME:R-HSA-157579	Telomere Maintenance	1.31716e-18
REACTOME:R-HSA-5619084	ABC transporter disorders	1.33606e-19
REACTOME:R-HSA-9033241	Peroxisomal protein import	1.44317e-18
REACTOME:R-HSA-5578749	Transcriptional regulation by small RNAs	1.5482e-18
REACTOME:R-HSA-421270	Cell-cell junction organization	2.11718e-18
REACTOME:R-HSA-72203	Processing of Capped Intron-Containing Pre-mRNA	2.15057e-18
REACTOME:R-HSA-109582	Hemostasis	2.25234e-18
REACTOME:R-HSA-909733	Interferon alpha/beta signaling	2.72923e-18
REACTOME:R-HSA-174414	Processive synthesis on the C-strand of the telomere	3.12118e-18
REACTOME:R-HSA-69473	G2/M DNA damage checkpoint	3.13995e-18
REACTOME:R-HSA-450408	AUF1 (hnRNP D0) binds and destabilizes mRNA	3.43992e-19
REACTOME:R-HSA-180534	Vpu mediated degradation of CD4	4.20246e-19
REACTOME:R-HSA-419037	NCAM1 interactions	4.67835e-19
REACTOME:R-HSA-5693571	Nonhomologous End-Joining (NHEJ)	6.20621e-19
REACTOME:R-HSA-5339562	Uptake and actions of bacterial toxins	6.3408e-19
REACTOME:R-HSA-8866654	E3 ubiquitin ligases ubiquitinate target proteins	8.06144e-19
REACTOME:R-HSA-3301854	Nuclear Pore Complex (NPC) Disassembly	1.68295e-17
REACTOME:R-HSA-351202	Metabolism of polyamines	1.9129e-17
REACTOME:R-HSA-9007101	Rab regulation of trafficking	2.6169e-18
REACTOME:R-HSA-69563	p53-Dependent G1 DNA Damage Response	2.8868e-18
REACTOME:R-HSA-69580	p53-Dependent G1/S DNA damage checkpoint	2.8868e-18
REACTOME:R-HSA-69615	G1/S DNA Damage Checkpoints	3.76108e-17
REACTOME:R-HSA-75815	Ubiquitin-dependent degradation of Cyclin D	4.17046e-17
REACTOME:R-HSA-1362277	Transcription of E2F targets under negative control by DREAM complex	4.2273e-18
REACTOME:R-HSA-447115	Interleukin-12 family signaling	4.43431e-18
REACTOME:R-HSA-5358565	Mismatch repair (MMR) directed by MSH2:MSH6 (MutSalpha)	6.95945e-18
REACTOME:R-HSA-5358508	Mismatch Repair	1.06714e-16
REACTOME:R-HSA-912446	Meiotic recombination	1.29347e-16
REACTOME:R-HSA-5693579	Homologous DNA Pairing and Strand Exchange	1.57718e-17
REACTOME:R-HSA-9013694	Signaling by NOTCH4	1.63924e-16
REACTOME:R-HSA-156590	Glutathione conjugation	1.81001e-17
REACTOME:R-HSA-5610780	Degradation of GLI1 by the proteasome	1.88525e-16
REACTOME:R-HSA-110373	Resolution of AP sites via the multiple-nucleotide patch replacement pathway	2.38545e-17
REACTOME:R-HSA-5358606	Mismatch repair (MMR) directed by MSH2:MSH3 (MutSbeta)	3.55846e-17
REACTOME:R-HSA-6781823	Formation of TC-NER Pre-Incision Complex	3.80801e-16
REACTOME:R-HSA-450341	Activation of the AP-1 family of transcription factors	4.93907e-17
REACTOME:R-HSA-77595	Processing of Intronless Pre-mRNAs	8.59904e-17
REACTOME:R-HSA-1500620	Meiosis	1.44713e-15
REACTOME:R-HSA-114508	Effects of PIP2 hydrolysis	1.70703e-15
REACTOME:R-HSA-5653656	Vesicle-mediated transport	1.82658e-15
REACTOME:R-HSA-8854691	Interleukin-20 family signaling	1.93343e-15
REACTOME:R-HSA-180746	Nuclear import of Rev protein	2.39891e-16
REACTOME:R-HSA-622327	Postsynaptic nicotinic acetylcholine receptors	3.47714e-16
REACTOME:R-HSA-181431	Acetylcholine binding and downstream events	3.47714e-16
REACTOME:R-HSA-8941858	Regulation of RUNX3 expression and activity	3.48947e-16
REACTOME:R-HSA-975577	N-Glycan antennae elongation	3.84407e-15
REACTOME:R-HSA-9619483	Activation of AMPK downstream of NMDARs	3.89738e-15
REACTOME:R-HSA-177243	Interactions of Rev with host cellular proteins	4.09251e-15
REACTOME:R-HSA-4551638	SUMOylation of chromatin organization proteins	6.30861e-16
REACTOME:R-HSA-3214841	PKMTs methylate histone lysines	6.48812e-16
REACTOME:R-HSA-774815	Nucleosome assembly	8.6945e-16
REACTOME:R-HSA-606279	Deposition of new CENPA-containing nucleosomes at the centromere	8.6945e-16
REACTOME:R-HSA-2990846	SUMOylation	9.02511e-16
REACTOME:R-HSA-399954	Sema3A PAK dependent Axon repulsion	9.64932e-17
REACTOME:R-HSA-69205	G1/S-Specific Transcription	1.2936e-14
REACTOME:R-HSA-5654743	Signaling by FGFR4	1.29627e-14
REACTOME:R-HSA-73772	RNA Polymerase I Promoter Escape	1.58837e-15
REACTOME:R-HSA-901032	ER Quality Control Compartment (ERQC)	2.29975e-15
REACTOME:R-HSA-168333	NEP/NS2 Interacts with the Cellular Export Machinery	2.56205e-14
REACTOME:R-HSA-168325	Viral Messenger RNA Synthesis	2.61697e-14
REACTOME:R-HSA-168274	Export of Viral Ribonucleoproteins from Nucleus	2.98894e-15
REACTOME:R-HSA-73893	DNA Damage Bypass	3.44356e-15
REACTOME:R-HSA-165054	Rev-mediated nuclear export of HIV RNA	3.93121e-15
REACTOME:R-HSA-500657	Presynaptic function of Kainate receptors	4.31747e-15
REACTOME:R-HSA-983170	Antigen Presentation: Folding, assembly and peptide loading of class I MHC	4.80901e-16
REACTOME:R-HSA-110314	Recognition of DNA damage by PCNA-containing replication complex	6.77126e-15
REACTOME:R-HSA-420092	Glucagon-type ligand receptors	1.16617e-13
REACTOME:R-HSA-5696400	Dual Incision in GG-NER	1.34147e-13
REACTOME:R-HSA-1538133	G0 and Early G1	1.42852e-13
REACTOME:R-HSA-5696399	Global Genome Nucleotide Excision Repair (GG-NER)	2.21734e-13
REACTOME:R-HSA-159234	Transport of Mature mRNAs Derived from Intronless Transcripts	2.90218e-14
REACTOME:R-HSA-450513	Tristetraprolin (TTP, ZFP36) binds and destabilizes mRNA	3.8717e-14
REACTOME:R-HSA-3371453	Regulation of HSF1-mediated heat shock response	3.90945e-14
REACTOME:R-HSA-5610785	GLI3 is processed to GLI3R by the proteasome	4.67032e-14
REACTOME:R-HSA-162906	HIV Infection	4.89167e-14
REACTOME:R-HSA-205043	NRIF signals cell death from the nucleus	5.09092e-15
REACTOME:R-HSA-5610783	Degradation of GLI2 by the proteasome	5.48764e-14
REACTOME:R-HSA-6814122	Cooperation of PDCL (PhLP1) and TRiC/CCT in G-protein beta folding	6.26668e-14
REACTOME:R-HSA-6791312	TP53 Regulates Transcription of Cell Cycle Genes	6.84955e-14
REACTOME:R-HSA-901042	Calnexin/calreticulin cycle	7.23787e-14
REACTOME:R-HSA-72172	mRNA Splicing	7.52494e-14
REACTOME:R-HSA-1980143	Signaling by NOTCH1	8.70036e-14
REACTOME:R-HSA-8878159	Transcriptional regulation by RUNX3	9.56436e-14
REACTOME:R-HSA-5693616	Presynaptic phase of homologous DNA pairing and strand exchange	1.41035e-12
REACTOME:R-HSA-5632684	Hedgehog 'on' state	1.50713e-13
REACTOME:R-HSA-4570464	SUMOylation of RNA binding proteins	1.84303e-12
REACTOME:R-HSA-5688426	Deubiquitination	1.97962e-12
REACTOME:R-HSA-382556	ABC-family proteins mediated transport	3.18106e-13
REACTOME:R-HSA-5609975	Diseases associated with glycosylation precursor biosynthesis	3.82791e-12
REACTOME:R-HSA-5627123	RHO GTPases activate PAKs	3.97662e-14
REACTOME:R-HSA-452723	Transcriptional regulation of pluripotent stem cells	4.62481e-13
REACTOME:R-HSA-2122948	Activated NOTCH1 Transmits Signal to the Nucleus	4.68511e-13
REACTOME:R-HSA-72163	mRNA Splicing - Major Pathway	5.18928e-13
REACTOME:R-HSA-3108232	SUMO E3 ligases SUMOylate target proteins	5.38461e-13
REACTOME:R-HSA-446728	Cell junction organization	7.23174e-13
REACTOME:R-HSA-159230	Transport of the SLBP Dependant Mature mRNA	8.44555e-13
REACTOME:R-HSA-68875	Mitotic Prophase	1.11609e-11
REACTOME:R-HSA-163841	Gamma carboxylation, hypusine formation and arylsulfatase activation	1.15399e-12
REACTOME:R-HSA-5693568	Resolution of D-loop Structures through Holliday Junction Intermediates	1.27473e-11
REACTOME:R-HSA-159231	Transport of Mature mRNA Derived from an Intronless Transcript	1.44805e-11
REACTOME:R-HSA-9604323	Negative regulation of NOTCH4 signaling	1.69897e-12
REACTOME:R-HSA-8852135	Protein ubiquitination	2.09792e-12
REACTOME:R-HSA-9020591	Interleukin-12 signaling	2.31067e-11
REACTOME:R-HSA-72165	mRNA Splicing - Minor Pathway	2.43039e-12
REACTOME:R-HSA-1461957	Beta defensins	2.6377e-12
REACTOME:R-HSA-72312	rRNA processing	2.72003e-12
REACTOME:R-HSA-75067	Processing of Capped Intronless Pre-mRNA	2.93756e-11
REACTOME:R-HSA-373753	Nephrin family interactions	3.10922e-11
REACTOME:R-HSA-212165	Epigenetic regulation of gene expression	3.52914e-12
REACTOME:R-HSA-162587	HIV Life Cycle	3.96762e-12
REACTOME:R-HSA-2173796	SMAD2/SMAD3:SMAD4 heterotrimer regulates transcription	4.45322e-12
REACTOME:R-HSA-629594	Highly calcium permeable postsynaptic nicotinic acetylcholine receptors	4.74547e-12
REACTOME:R-HSA-198725	Nuclear Events (kinase and transcription factor activation)	7.05139e-12
REACTOME:R-HSA-69278	Cell Cycle, Mitotic	7.27822e-13
REACTOME:R-HSA-5696397	Gap-filling DNA repair synthesis and ligation in GG-NER	7.63394e-13
REACTOME:R-HSA-176187	Activation of ATR in response to replication stress	1.1816e-10
REACTOME:R-HSA-389513	CTLA4 inhibitory signaling	1.2923e-10
REACTOME:R-HSA-159227	Transport of the SLBP independent Mature mRNA	1.9817e-10
REACTOME:R-HSA-5693606	DNA Double Strand Break Response	2.27019e-11
REACTOME:R-HSA-6804115	TP53 regulates transcription of additional cell cycle genes whose exact role in the p53 pathway remain uncertain	2.46772e-10
REACTOME:R-HSA-5693537	Resolution of D-Loop Structures	2.9317e-10
REACTOME:R-HSA-5663213	RHO GTPases Activate WASPs and WAVEs	2.98762e-12
REACTOME:R-HSA-6811434	COPI-dependent Golgi-to-ER retrograde traffic	3.1504e-10
REACTOME:R-HSA-1912422	Pre-NOTCH Expression and Processing	3.58553e-10
REACTOME:R-HSA-392451	G beta:gamma signalling through PI3Kgamma	4.0313e-11
REACTOME:R-HSA-9020702	Interleukin-1 signaling	4.1542e-11
REACTOME:R-HSA-5693565	Recruitment and ATM-mediated phosphorylation of repair and signaling proteins at DNA double strand breaks	4.2394e-10
REACTOME:R-HSA-9610379	HCMV Late Events	4.60777e-10
REACTOME:R-HSA-5675482	Regulation of necroptotic cell death	4.91431e-10
REACTOME:R-HSA-177504	Retrograde neurotrophin signalling	5.06451e-11
REACTOME:R-HSA-3214847	HATs acetylate histones	5.64909e-11
REACTOME:R-HSA-450282	MAPK targets/ Nuclear events mediated by MAP kinases	5.94263e-12
REACTOME:R-HSA-162710	Synthesis of glycosylphosphatidylinositol (GPI)	5.97405e-11
REACTOME:R-HSA-110313	Translesion synthesis by Y family DNA polymerases bypasses lesions on DNA template	6.08079e-11
REACTOME:R-HSA-5690714	CD22 mediated BCR regulation	6.68429e-11
REACTOME:R-HSA-8856688	Golgi-to-ER retrograde transport	7.04254e-11
REACTOME:R-HSA-68886	M Phase	7.08761e-12
REACTOME:R-HSA-174437	Removal of the Flap Intermediate from the C-strand	7.12595e-11
REACTOME:R-HSA-8955332	Carboxyterminal post-translational modifications of tubulin	7.24531e-11
REACTOME:R-HSA-1640170	Cell Cycle	1.07542e-09
REACTOME:R-HSA-166786	Creation of C4 and C2 activators	1.27654e-09
REACTOME:R-HSA-211981	Xenobiotics	1.39784e-10
REACTOME:R-HSA-73863	RNA Polymerase I Transcription Termination	1.83107e-09
REACTOME:R-HSA-5250924	B-WICH complex positively regulates rRNA expression	2.12691e-09
REACTOME:R-HSA-8964616	G beta:gamma signalling through CDC42	2.3315e-09
REACTOME:R-HSA-8878171	Transcriptional regulation by RUNX1	2.71363e-10
REACTOME:R-HSA-2559582	Senescence-Associated Secretory Phenotype (SASP)	3.39252e-09
REACTOME:R-HSA-8868773	rRNA processing in the nucleus and cytosol	4.74826e-11
REACTOME:R-HSA-5689603	UCH proteinases	6.37144e-10
REACTOME:R-HSA-2299718	Condensation of Prophase Chromosomes	6.55564e-10
REACTOME:R-HSA-5693554	Resolution of D-loop Structures through Synthesis-Dependent Strand Annealing (SDSA)	7.53323e-12
REACTOME:R-HSA-180786	Extension of Telomeres	9.02236e-10
REACTOME:R-HSA-166658	Complement cascade	1.23169e-09
REACTOME:R-HSA-8935690	Digestion	1.49032e-08
REACTOME:R-HSA-168276	NS1 Mediated Effects on Host Pathways	1.51637e-08
REACTOME:R-HSA-212300	PRC2 methylates histones and DNA	1.71604e-08
REACTOME:R-HSA-1566948	Elastic fibre formation	1.74911e-09
REACTOME:R-HSA-194315	Signaling by Rho GTPases	1.94277e-08
REACTOME:R-HSA-166663	Initial triggering of complement	2.09793e-08
REACTOME:R-HSA-4085377	SUMOylation of SUMOylation proteins	2.28576e-09
REACTOME:R-HSA-1834949	Cytosolic sensors of pathogen-associated DNA	2.75709e-08
REACTOME:R-HSA-674695	RNA Polymerase II Pre-transcription Events	3.3517e-08
REACTOME:R-HSA-983705	Signaling by the B Cell Receptor (BCR)	3.51005e-08
REACTOME:R-HSA-8964315	G beta:gamma signalling through BTK	3.73241e-09
REACTOME:R-HSA-171319	Telomere Extension By Telomerase	4.13181e-09
REACTOME:R-HSA-5656121	Translesion synthesis by POLI	4.80336e-09
REACTOME:R-HSA-6805567	Keratinization	8.56604e-10
REACTOME:R-HSA-8936459	RUNX1 regulates genes involved in megakaryocyte differentiation and platelet function	9.24557e-09
REACTOME:R-HSA-173623	Classical antibody-mediated complement activation	9.55569e-09
REACTOME:R-HSA-210991	Basigin interactions	1.1739e-07
REACTOME:R-HSA-8854214	TBC/RABGAPs	1.51791e-08
REACTOME:R-HSA-427359	SIRT1 negatively regulates rRNA expression	1.68298e-07
REACTOME:R-HSA-392851	Prostacyclin signalling through prostacyclin receptor	1.84965e-07
REACTOME:R-HSA-1483257	Phospholipid metabolism	2.07696e-07
REACTOME:R-HSA-1912408	Pre-NOTCH Transcription and Translation	2.74323e-07
REACTOME:R-HSA-5656169	Termination of translesion DNA synthesis	2.81151e-07
REACTOME:R-HSA-983169	Class I MHC mediated antigen processing & presentation	2.84806e-08
REACTOME:R-HSA-9615933	Postmitotic nuclear pore complex (NPC) reformation	2.95627e-08
REACTOME:R-HSA-68962	Activation of the pre-replicative complex	3.07625e-08
REACTOME:R-HSA-977606	Regulation of Complement cascade	3.72085e-07
REACTOME:R-HSA-2132295	MHC class II antigen presentation	4.01247e-08
REACTOME:R-HSA-73929	Base-Excision Repair, AP Site Formation	5.75018e-08
REACTOME:R-HSA-2029481	FCGR activation	6.2268e-08
REACTOME:R-HSA-5654733	Negative regulation of FGFR4 signaling	7.39237e-08
REACTOME:R-HSA-168271	Transport of Ribonucleoproteins into the Host Nucleus	7.58945e-08
REACTOME:R-HSA-190873	Gap junction degradation	7.82208e-08
REACTOME:R-HSA-6807070	PTEN Regulation	8.06856e-08
REACTOME:R-HSA-1295596	Spry regulation of FGF signaling	8.71716e-08
REACTOME:R-HSA-68689	CDC6 association with the ORC:origin complex	9.5364e-08
REACTOME:R-HSA-162582	Signal Transduction	1.04874e-06
REACTOME:R-HSA-1227986	Signaling by ERBB2	1.09464e-07
REACTOME:R-HSA-9031628	NGF-stimulated transcription	1.09626e-06
REACTOME:R-HSA-9018519	Estrogen-dependent gene expression	1.19065e-06
REACTOME:R-HSA-5218859	Regulated Necrosis	1.39466e-06
REACTOME:R-HSA-5213460	RIPK1-mediated regulated necrosis	1.39466e-06
REACTOME:R-HSA-2129379	Molecules associated with elastic fibres	1.46093e-06
REACTOME:R-HSA-9616222	Transcriptional regulation of granulopoiesis	1.50763e-06
REACTOME:R-HSA-5625900	RHO GTPases activate CIT	1.84464e-07
REACTOME:R-HSA-69190	DNA strand elongation	3.83579e-07
REACTOME:R-HSA-201681	TCF dependent signaling in response to WNT	3.86632e-06
REACTOME:R-HSA-202040	G-protein activation	4.44713e-08
REACTOME:R-HSA-6791226	Major pathway of rRNA processing in the nucleolus and cytosol	4.55776e-07
REACTOME:R-HSA-157118	Signaling by NOTCH	4.85785e-07
REACTOME:R-HSA-5607764	CLEC7A (Dectin-1) signaling	5.32363e-07
REACTOME:R-HSA-110329	Cleavage of the damaged pyrimidine	6.19034e-07
REACTOME:R-HSA-73928	Depyrimidination	6.19034e-07
REACTOME:R-HSA-110328	Recognition and association of DNA glycosylase with site containing an affected pyrimidine	6.19034e-07
REACTOME:R-HSA-4615885	SUMOylation of DNA replication proteins	6.39528e-07
REACTOME:R-HSA-5655862	Translesion synthesis by POLK	7.48486e-08
REACTOME:R-HSA-73864	RNA Polymerase I Transcription	8.55267e-08
REACTOME:R-HSA-76071	RNA Polymerase III Transcription Initiation From Type 3 Promoter	8.57377e-07
REACTOME:R-HSA-1266738	Developmental Biology	1.10987e-05
REACTOME:R-HSA-73854	RNA Polymerase I Promoter Clearance	1.56126e-05
REACTOME:R-HSA-1483249	Inositol phosphate metabolism	1.61595e-05
REACTOME:R-HSA-5651801	PCNA-Dependent Long Patch Base Excision Repair	1.63293e-05
REACTOME:R-HSA-193692	Regulated proteolysis of p75NTR	3.56571e-05
REACTOME:R-HSA-381753	Olfactory Signaling Pathway	3.83387e-06
REACTOME:R-HSA-198933	Immunoregulatory interactions between a Lymphoid and a non-Lymphoid cell	4.60026e-06
REACTOME:R-HSA-5654741	Signaling by FGFR3	4.98295e-05
REACTOME:R-HSA-110312	Translesion synthesis by REV1	5.17332e-06
REACTOME:R-HSA-76046	RNA Polymerase III Transcription Initiation	6.05936e-06
REACTOME:R-HSA-1445148	Translocation of SLC2A4 (GLUT4) to the plasma membrane	6.20211e-06
REACTOME:R-HSA-162909	Host Interactions of HIV factors	6.46415e-06
REACTOME:R-HSA-156588	Glucuronidation	7.0151e-06
REACTOME:R-HSA-352230	Amino acid transport across the plasma membrane	7.09576e-07
REACTOME:R-HSA-3214842	HDMs demethylate histones	7.21089e-07
REACTOME:R-HSA-1483255	PI Metabolism	7.2363e-06
REACTOME:R-HSA-69186	Lagging Strand Synthesis	8.49696e-08
REACTOME:R-HSA-69183	Processive synthesis on the lagging strand	1.01163e-05
REACTOME:R-HSA-429958	mRNA decay by 3' to 5' exoribonuclease	0.000109474
REACTOME:R-HSA-110331	Cleavage of the damaged purine	0.000123133
REACTOME:R-HSA-73927	Depurination	0.000123133
REACTOME:R-HSA-110330	Recognition and association of DNA glycosylase with site containing an affected purine	0.000123133
REACTOME:R-HSA-4085001	Sialic acid metabolism	0.000136322
REACTOME:R-HSA-1221632	Meiotic synapsis	1.4309e-05
REACTOME:R-HSA-1461973	Defensins	1.99633e-05
REACTOME:R-HSA-8876384	Listeria monocytogenes entry into host cells	0.000237734
REACTOME:R-HSA-69166	Removal of the Flap Intermediate	0.000264052
REACTOME:R-HSA-5334118	DNA methylation	3.55617e-05
REACTOME:R-HSA-4641258	Degradation of DVL	4.3622e-05
REACTOME:R-HSA-9609507	Protein localization	5.0783e-05
REACTOME:R-HSA-76002	Platelet activation, signaling and aggregation	5.10744e-05
REACTOME:R-HSA-429947	Deadenylation of mRNA	6.59555e-05
REACTOME:R-HSA-3232142	SUMOylation of ubiquitinylation proteins	6.74901e-05
REACTOME:R-HSA-4086398	Ca2+ pathway	7.78982e-05
REACTOME:R-HSA-5625886	Activated PKN1 stimulates transcription of AR (androgen receptor) regulated genes KLK2 and KLK3	8.33389e-05
REACTOME:R-HSA-1663150	The activation of arylsulfatases	8.71374e-05
REACTOME:R-HSA-177929	Signaling by EGFR	8.79114e-05
REACTOME:R-HSA-2555396	Mitotic Metaphase and Anaphase	0.000102343
REACTOME:R-HSA-68882	Mitotic Anaphase	0.00173056
REACTOME:R-HSA-392170	ADP signalling through P2Y purinoceptor 12	0.0018009
REACTOME:R-HSA-3928663	EPHA-mediated growth cone collapse	0.00190384
REACTOME:R-HSA-8986944	Transcriptional Regulation by MECP2	0.00220584
REACTOME:R-HSA-211897	Cytochrome P450 - arranged by substrate type	2.22228e-05
REACTOME:R-HSA-171306	Packaging Of Telomere Ends	0.00239885
REACTOME:R-HSA-983231	Factors involved in megakaryocyte development and platelet production	0.000255528
REACTOME:R-HSA-5250913	Positive epigenetic regulation of rRNA expression	3.04853e-05
REACTOME:R-HSA-9646399	Aggrephagy	0.000360507
REACTOME:R-HSA-1169408	ISG15 antiviral mechanism	0.000363909
REACTOME:R-HSA-430039	mRNA decay by 5' to 3' exoribonuclease	0.000416588
REACTOME:R-HSA-948021	Transport to the Golgi and subsequent modification	0.000826591
REACTOME:R-HSA-5668599	RHO GTPases Activate NADPH Oxidases	9.58829e-05
REACTOME:R-HSA-202403	TCR signaling	0.00101598
REACTOME:R-HSA-9673767	Signaling by PDGFRA transmembrane, juxtamembrane and kinase domain mutants	0.0109005
REACTOME:R-HSA-9673770	Signaling by PDGFRA extracellular domain mutants	0.0109005
REACTOME:R-HSA-382551	Transport of small molecules	0.0109257
REACTOME:R-HSA-1660499	Synthesis of PIPs at the plasma membrane	0.0112758
REACTOME:R-HSA-8953750	Transcriptional Regulation by E2F6	0.0133546
REACTOME:R-HSA-977225	Amyloid fiber formation	0.0153623
REACTOME:R-HSA-5619507	Activation of HOX genes during differentiation	0.0155705
REACTOME:R-HSA-5617472	Activation of anterior HOX genes in hindbrain development during early embryogenesis	0.0155705
REACTOME:R-HSA-174417	Telomere C-strand (Lagging Strand) Synthesis	0.0018996
REACTOME:R-HSA-167152	Formation of HIV elongation complex in the absence of HIV Tat	0.0232582
REACTOME:R-HSA-5619107	Defective TPR may confer susceptibility towards thyroid papillary carcinoma (TPC)	0.000242668
REACTOME:R-HSA-170822	Regulation of Glucokinase by Glucokinase Regulatory Protein	0.000242668
REACTOME:R-HSA-933543	NF-kB activation through FADD/RIP-1 pathway mediated by caspase-8 and -10	0.0374414
REACTOME:R-HSA-2980766	Nuclear Envelope Breakdown	0.0386443
REACTOME:R-HSA-446652	Interleukin-1 family signaling	0.00510084
REACTOME:R-HSA-3371511	HSF1 activation	0.000679431
REACTOME:R-HSA-3928665	EPH-ephrin mediated repulsion of cells	0.00682838
REACTOME:R-HSA-381183	ATF6 (ATF6-alpha) activates chaperone genes	0.00878452
REACTOME:R-HSA-114604	GPVI-mediated activation cascade	0.00898853
REACTOME:R-HSA-5675221	Negative regulation of MAPK pathway	0.112216
REACTOME:R-HSA-6807878	COPI-mediated anterograde transport	0.119021
REACTOME:R-HSA-381119	Unfolded Protein Response (UPR)	0.160033
REACTOME:R-HSA-392499	Metabolism of proteins	0.163242
REACTOME:R-HSA-73728	RNA Polymerase I Promoter Opening	0.17077
REACTOME:R-HSA-6811442	Intra-Golgi and retrograde Golgi-to-ER traffic	0.173025
REACTOME:R-HSA-9013700	NOTCH4 Activation and Transmission of Signal to the Nucleus	0.0201832
REACTOME:R-HSA-163125	Post-translational modification: synthesis of GPI-anchored proteins	0.210768
REACTOME:R-HSA-6803157	Antimicrobial peptides	0.0261472
REACTOME:R-HSA-167246	Tat-mediated elongation of the HIV-1 transcript	0.0278434
REACTOME:R-HSA-167200	Formation of HIV-1 elongation complex containing HIV-1 Tat	0.0278434
REACTOME:R-HSA-167169	HIV Transcription Elongation	0.0278434
REACTOME:R-HSA-5619102	SLC transporter disorders	0.00326674
REACTOME:R-HSA-180910	Vpr-mediated nuclear import of PICs	0.0372872
REACTOME:R-HSA-140534	Caspase activation via Death Receptors in the presence of ligand	0.499846
REACTOME:R-HSA-2559583	Cellular Senescence	0.507169
REACTOME:R-HSA-8953897	Cellular responses to external stimuli	0.0516949
REACTOME:R-HSA-2262752	Cellular responses to stress	0.0543367
REACTOME:R-HSA-8963888	Chylomicron assembly	0.0786209
REACTOME:R-HSA-913531	Interferon Signaling	0.0803823
REACTOME:R-HSA-168927	TICAM1, RIP1-mediated IKK complex recruitment	0.0839282
REACTOME:R-HSA-416572	Sema4D induced cell migration and growth-cone collapse	0.0902065
REACTOME:R-HSA-181438	Toll Like Receptor 2 (TLR2) Cascade	0.0942306
REACTOME:R-HSA-168179	Toll Like Receptor TLR1:TLR2 Cascade	0.0942306
REACTOME:R-HSA-9671555	Signaling by PDGFR in disease	0.0984651
REACTOME:R-HSA-76009	Platelet Aggregation (Plug Formation)	1.02531
REACTOME:R-HSA-9663891	Selective autophagy	0.124246
REACTOME:R-HSA-1169410	Antiviral mechanism by IFN-stimulated genes	1.51415
REACTOME:R-HSA-8939243	RUNX1 interacts with co-factors whose precise effect on RUNX1 targets is not known	1.62684
REACTOME:R-HSA-5668914	Diseases of metabolism	2.19435
REACTOME:R-HSA-168928	DDX58/IFIH1-mediated induction of interferon-alpha/beta	0.236637
REACTOME:R-HSA-6811436	COPI-independent Golgi-to-ER retrograde traffic	0.274811
REACTOME:R-HSA-2559586	DNA Damage/Telomere Stress Induced Senescence	0.291034
REACTOME:R-HSA-5658442	Regulation of RAS by GAPs	0.43483
REACTOME:R-HSA-176974	Unwinding of DNA	0.482268
REACTOME:R-HSA-3700989	Transcriptional Regulation by TP53	0.484951
REACTOME:R-HSA-1433557	Signaling by SCF-KIT	0.490379
REACTOME:R-HSA-5694530	Cargo concentration in the ER	0.549235
REACTOME:R-HSA-2672351	Stimuli-sensing channels	0.0655799
REACTOME:R-HSA-9009391	Extra-nuclear estrogen signaling	0.717804
REACTOME:R-HSA-77075	RNA Pol II CTD phosphorylation and interaction with CE	0.731301
REACTOME:R-HSA-167160	RNA Pol II CTD phosphorylation and interaction with CE during HIV infection	0.731301
REACTOME:R-HSA-69091	Polymerase switching	10.1709
REACTOME:R-HSA-69109	Leading Strand Synthesis	10.1709
REACTOME:R-HSA-167044	Signalling to RAS	10.8658
REACTOME:R-HSA-5626467	RHO GTPases activate IQGAPs	1.10816
REACTOME:R-HSA-420499	Class C/3 (Metabotropic glutamate/pheromone receptors)	11.5096
REACTOME:R-HSA-76066	RNA Polymerase III Transcription Initiation From Type 2 Promoter	2.35319
REACTOME:R-HSA-157858	Gap junction trafficking and regulation	28.0952
REACTOME:R-HSA-201722	Formation of the beta-catenin:TCF transactivating complex	30.3896
REACTOME:R-HSA-3371568	Attenuation phase	30.8448
REACTOME:R-HSA-2168880	Scavenging of heme from plasma	32.7189
REACTOME:R-HSA-9022692	Regulation of MECP2 expression and activity	4.51175
REACTOME:R-HSA-72766	Translation	4.74721
REACTOME:R-HSA-1679131	Trafficking and processing of endosomal TLR	5.38646
REACTOME:R-HSA-202430	Translocation of ZAP-70 to Immunological synapse	7.56578
REACTOME:R-HSA-1839117	Signaling by cytosolic FGFR1 fusion mutants	8.54754
REACTOME:R-HSA-2467813	Separation of Sister Chromatids	9.34167
REACTOME:R-HSA-3296482	Defects in vitamin and cofactor metabolism	104.12
REACTOME:R-HSA-6804114	TP53 Regulates Transcription of Genes Involved in G2 Cell Cycle Arrest	115.106
REACTOME:R-HSA-190872	Transport of connexons to the plasma membrane	169.824
REACTOME:R-HSA-8950505	Gene and protein expression by JAK-STAT signaling after Interleukin-12 stimulation	19.8913
REACTOME:R-HSA-427389	ERCC6 (CSB) and EHMT2 (G9a) positively regulate rRNA expression	251.425
REACTOME:R-HSA-5696395	Formation of Incision Complex in GG-NER	33.858
REACTOME:R-HSA-209560	NF-kB is activated and signals survival	35.4835
REACTOME:R-HSA-933541	TRAF6 mediated IRF7 activation	564.676
REACTOME:R-HSA-8951664	Neddylation	81.2208
REACTOME:R-HSA-5654732	Negative regulation of FGFR3 signaling	81.2482
REACTOME:R-HSA-389948	PD-1 signaling	1002.28
REACTOME:R-HSA-390918	Peroxisomal lipid metabolism	1219.3
REACTOME:R-HSA-5627117	RHO GTPases Activate ROCKs	1.28091
REACTOME:R-HSA-912631	Regulation of signaling by CBL	1452.15
REACTOME:R-HSA-5685939	HDR through MMEJ (alt-NHEJ)	1509.51
REACTOME:R-HSA-1250342	PI3K events in ERBB4 signaling	1550.33
REACTOME:R-HSA-4839726	Chromatin organization	1570
REACTOME:R-HSA-3247509	Chromatin modifying enzymes	1570
REACTOME:R-HSA-72086	mRNA Capping	1609.84
REACTOME:R-HSA-6804756	Regulation of TP53 Activity through Phosphorylation	1909.19
REACTOME:R-HSA-186763	Downstream signal transduction	2058.34
REACTOME:R-HSA-169893	Prolonged ERK activation events	232.598
REACTOME:R-HSA-1660516	Synthesis of PIPs at the early endosome membrane	2582.9
REACTOME:R-HSA-167290	Pausing and recovery of HIV elongation	381.37
REACTOME:R-HSA-167287	HIV elongation arrest and recovery	381.37
REACTOME:R-HSA-499943	Interconversion of nucleotide di- and triphosphates	410.21
REACTOME:R-HSA-1839126	FGFR2 mutant receptor activation	4399.56
REACTOME:R-HSA-190840	Microtubule-dependent trafficking of connexons from Golgi to the plasma membrane	481.362
REACTOME:R-HSA-3214815	HDACs deacetylate histones	486.336
REACTOME:R-HSA-190828	Gap junction trafficking	502.604
REACTOME:R-HSA-2559580	Oxidative Stress Induced Senescence	541.265
REACTOME:R-HSA-379726	Mitochondrial tRNA aminoacylation	579.487
REACTOME:R-HSA-389661	Glyoxylate metabolism and glycine degradation	60.6045
REACTOME:R-HSA-8863678	Neurodegenerative Diseases	616.587
REACTOME:R-HSA-8862803	Deregulated CDK5 triggers multiple neurodegenerative pathways in Alzheimer's disease models	616.587
REACTOME:R-HSA-170968	Frs2-mediated activation	880.735
REACTOME:R-HSA-8852276	The role of GTSE1 in G2/M progression after G2 checkpoint	93.874
REACTOME:R-HSA-8949664	Processing of SMDT1	942.135
REACTOME:R-HSA-1168372	Downstream signaling events of B Cell Receptor (BCR)	949.267
REACTOME:R-HSA-5669034	TNFs bind their physiological receptors	10411.7
REACTOME:R-HSA-68884	Mitotic Telophase/Cytokinesis	11158.3
REACTOME:R-HSA-2173788	Downregulation of TGF-beta receptor signaling	12722.5
REACTOME:R-HSA-2206281	Mucopolysaccharidoses	13069
REACTOME:R-HSA-9609646	HCMV Infection	15266.4
REACTOME:R-HSA-211945	Phase I - Functionalization of compounds	17279.4
REACTOME:R-HSA-388841	Costimulation by the CD28 family	22828.4
REACTOME:R-HSA-6809371	Formation of the cornified envelope	2425.74
REACTOME:R-HSA-6798695	Neutrophil degranulation	2748.92
REACTOME:R-HSA-390466	Chaperonin-mediated protein folding	3066.08
REACTOME:R-HSA-450604	KSRP (KHSRP) binds and destabilizes mRNA	30801
[truncated: 473 more rows]
